# Supplementary material for: Rapid UHPLC-MS metabolite profiling and phenotypic assays reveal genotypic impacts of nitrogen supplementation in oats
Source: Metabolomics. 2019 Mar 12;15(3):42. doi: 10.1007/s11306-019-1501-x (PMC6476850; doi:10.1007/s11306-019-1501-x)
Supplement: Supplementary file 2 — Supplementary material 2 (XLSX 23 KB) [file 11306_2019_1501_MOESM2_ESM.xlsx]

## Sheet: Sheet1
Sample Identifiers	site	plot number	Variety	N applied (kg N/Ha)	soil N (kg N/Ha)	total N (kg N/Ha)	Rep!	var!	Ntrt!	grain yield	Kernel Content	Protein (NIR)	Oil (NIR)	b-glucan (mzyme)	TGW whole grain, g	TGW groat, g
IBER_51	LN14	791	Balado	0	58	58	1	4	1	5.12283	69.4587	9.5625	7.8	4.52943	38.034	33.0377
IBER_50	LN14	811	Balado	0	58	58	2	4	1	5.13695	72.0686	8.5	8.02	4.25053	41.826	32.9393
IBER_49	LN14	850	Balado	0	58	58	3	4	1	5.47952	72.0837	8.5625	8.03	4.35754	43.5	32.3848
IBER_39	LN14	785	Balado	50	58	108	1	4	2	9.07948	70.1603	10.125	7.77	4.13531	42.96	36.1167
IBER_38	LN14	806	Balado	50	58	108	2	4	2	7.84622	71.858	8.75	7.86	4.38064	46.128	35.3783
IBER_37	LN14	823	Balado	50	58	108	3	4	2	8.78485	72.9941	9.5	7.71	4.50488	46.5575	35.8654
IBER_27	LN14	769	Balado	100	58	158	1	4	3	10.0193	72.3857	10.375	7.76	4.58751	44.11	34.8045
IBER_26	LN14	794	Balado	100	58	158	2	4	3	10.3154	71.5552	11.5625	7.59	4.86029	45.3225	35.6746
IBER_25	LN14	830	Balado	100	58	158	3	4	3	9.74255	72.6362	10.625	7.65	4.36154	45.0475	34.6657
IBER_15	LN14	777	Balado	150	58	208	1	4	4	7.37774	71.0227	12.6875	7.42	4.67912	43.114	34.5833
IBER_14	LN14	800	Balado	150	58	208	2	4	4	10.4139	71.1454	11.25	7.58	4.53096	42.1875	35.6608
IBER_13	LN14	839	Balado	150	58	208	3	4	4	9.91281	71.2304	11.4375	7.71	4.63764	41.7625	35.2548
IBER_3	LN14	766	Balado	200	58	258	1	4	5	10.2995	75.6328	13.6875	7.54	4.90665	45.41	36.1413
IBER_2	LN14	817	Balado	200	58	258	2	4	5	12.0243	74.3933	12.375	7.41	4.56453	45.43	37.8189
IBER_1	LN14	846	Balado	200	58	258	3	4	5	11.3019	74.6399	13.375	7.4	4.26827	44.972	36.7537
IBER_54	LN14	787	Gerald	0	58	58	1	1	1	5.71096	73.4526	9.25	7.85	3.27652	38.222	33.8474
IBER_53	LN14	814	Gerald	0	58	58	2	1	1	4.59698	72.8433	9.1875	7.92	3.23043	37.678	27.4203
IBER_52	LN14	849	Gerald	0	58	58	3	1	1	5.01265	72.6846	8.9375	7.75	3.30655	38.074	27.2607
IBER_42	LN14	781	Gerald	50	58	108	1	1	2	8.19339	73.5909	9.875	7.92	3.20548	40.3175	29.7432
IBER_41	LN14	808	Gerald	50	58	108	2	1	2	8.32106	72.9448	9.6875	7.87	3.28024	39.126	29.1345
IBER_40	LN14	825	Gerald	50	58	108	3	1	2	8.02902	73.6948	9.75	7.71	3.3117	40.1875	29.9728
IBER_30	LN14	770	Gerald	100	58	158	1	1	3	8.80157	73.3376	10.25	7.62	3.20565	39.295	29.8037
IBER_29	LN14	795	Gerald	100	58	158	2	1	3	9.58828	73.5284	10.375	7.59	3.19034	38.815	29.4092
IBER_28	LN14	833	Gerald	100	58	158	3	1	3	9.02631	73.0968	10.25	7.59	3.32765	37.9675	29.0051
IBER_18	LN14	775	Gerald	150	58	208	1	1	4	8.78974	73.2887	12.5625	7.6	3.32469	36.485	28.5777
IBER_17	LN14	803	Gerald	150	58	208	2	1	4	10.1562	75.207	11.0625	7.63	3.14918	39.2175	29.1266
IBER_16	LN14	835	Gerald	150	58	208	3	1	4	10.6085	75.1019	11.0625	7.66	3.24494	40.188	30.3014
IBER_6	LN14	765	Gerald	200	58	258	1	1	5	10.026	75.241	12.25	7.38	3.20747	39.458	29.9454
IBER_5	LN14	820	Gerald	200	58	258	2	1	5	11.4052	75.2523	12.875	7.36	3.38255	40.016	30.5767
IBER_4	LN14	844	Gerald	200	58	258	3	1	5	12.1764	75.2161	13.0625	7.38	4.00648	38.985	29.6605
IBER_57	LN14	788	Mascani	0	58	58	1	2	1	5.47727	76.4085	9.3125	7.43	3.69777	44.575	35.1373
IBER_56	LN14	813	Mascani	0	58	58	2	2	1	4.05041	75.9484	8.6875	7.71	4.08228	43.785	34.0496
IBER_55	LN14	848	Mascani	0	58	58	3	2	1	4.35536	76.6329	8.9375	8	3.49425	42.965	34.9282
IBER_45	LN14	782	Mascani	50	58	108	1	2	2	8.15363	75.9202	9.5625	7.44	3.91737	45.1625	37.2222
IBER_44	LN14	807	Mascani	50	58	108	2	2	2	7.73716	76.0428	9.0625	7.6	3.99664	46.5375	37.0588
IBER_43	LN14	827	Mascani	50	58	108	3	2	2	7.52067	76.5226	9.1875	7.54	3.75388	46	36.5868
IBER_33	LN14	774	Mascani	100	58	158	1	2	3	8.55824	78.4597	11	7.44	3.86623	48.13	37.9924
IBER_32	LN14	797	Mascani	100	58	158	2	2	3	8.98059	77.1384	10.6875	7.43	3.74573	46.105	37.1364
IBER_31	LN14	832	Mascani	100	58	158	3	2	3	9.26291	77.3087	10.8125	7.14	3.96511	47.5025	37.0758
IBER_21	LN14	778	Mascani	150	58	208	1	2	4	7.94013	77.3688	12.5	6.93	4.20943	45.7075	38.3898
IBER_20	LN14	799	Mascani	150	58	208	2	2	4	10.623	78.1644	10.625	7.2	4.06253	46.585	37.9436
IBER_19	LN14	840	Mascani	150	58	208	3	2	4	9.95423	76.4448	11.25	7.26	3.80798	42.7925	38.247
IBER_9	LN14	764	Mascani	200	58	258	1	2	5	10.911	78.5124	13.375	6.8	4.36523	44.8675	38.9303
IBER_8	LN14	819	Mascani	200	58	258	2	2	5	10.1478	78.6954	12.4375	6.82	4.1336	47.9	39.3814
IBER_7	LN14	845	Mascani	200	58	258	3	2	5	10.6716	78.9277	13.1875	6.92	4.29932	49.11	39.8296
IBER_60	LN14	792	Tardis	0	58	58	1	3	1	4.7104	70.9355	9.875	8.43	3.25055	43.37	33.4745
IBER_59	LN14	816	Tardis	0	58	58	2	3	1	5.10024	71.9852	9.375	8.56	3.6675	42.736	33.1335
IBER_58	LN14	852	Tardis	0	58	58	3	3	1	4.05544	71.2644	9.1875	8.45	3.43853	43.0675	31.9732
IBER_48	LN14	786	Tardis	50	58	108	1	3	2	6.92218	73.0438	10.25	8.25	3.80413	46.764	29.2588
IBER_47	LN14	810	Tardis	50	58	108	2	3	2	8.45371	71.6525	9.625	8.61	3.82459	43.785	32.1285
IBER_46	LN14	824	Tardis	50	58	108	3	3	2	7.57605	73.2611	10.3125	8.36	3.80721	45.75	32.9973
IBER_36	LN14	772	Tardis	100	58	158	1	3	3	9.08986	73.0496	10.0625	8.17	3.86628	41.285	33.9109
IBER_35	LN14	798	Tardis	100	58	158	2	3	3	8.53779	72.4274	10.5	8.1	3.73115	39.776	31.2786
IBER_34	LN14	831	Tardis	100	58	158	3	3	3	9.2322	72.3219	11.5	8.35	3.59147	42.106	31.8731
IBER_24	LN14	780	Tardis	150	58	208	1	3	4	9.58052	73.6627	11.75	8.11	4.0797	42.1	32.5943
IBER_23	LN14	804	Tardis	150	58	208	2	3	4	10.6284	73.1607	12.0625	7.81	3.69761	41.7675	31.4991
IBER_22	LN14	837	Tardis	150	58	208	3	3	4	10.8439	73.3739	11.5625	7.96	3.76939	42.3975	31.6993
IBER_12	LN14	763	Tardis	200	58	258	1	3	5	11.9816	72.1356	13.125	7.76	3.97021	38.576	31.1655
IBER_11	LN14	822	Tardis	200	58	258	2	3	5	12.0338	74.1657	13.3125	7.82	3.66792	44.6825	33.7736
IBER_10	LN14	841	Tardis	200	58	258	3	3	5	12.08	73.1974	12.625	8.1	4.03862	40.416	31.882
