# Supplementary material for: Rapid UHPLC-MS metabolite profiling and phenotypic assays reveal genotypic impacts of nitrogen supplementation in oats
Source: Metabolomics. 2019 Mar 12;15(3):42. doi: 10.1007/s11306-019-1501-x (PMC6476850; doi:10.1007/s11306-019-1501-x)
Supplement: Supplementary file 3 — Supplementary material 3 (XLSX 2807 KB) [file 11306_2019_1501_MOESM3_ESM.xlsx]

## Sheet: Table S3
										Sample Number	49	50	51	37	38	39	25	26	27	13	14	15	1	2	3	52	53	54	40	41	42	28	29	30	16	17	18	4	5	6	55	56	57	43	44	45	31	32	33
										Plot	850	811	791	823	806	785	830	794	769	839	800	777	846	817	766	849	814	787	825	808	781	833	795	770	835	803	775	844	820	765	848	813	788	827	807	782	832	797	774
										Variety	Balado	Balado	Balado	Balado	Balado	Balado	Balado	Balado	Balado	Balado	Balado	Balado	Balado	Balado	Balado	Gerald	Gerald	Gerald	Gerald	Gerald	Gerald	Gerald	Gerald	Gerald	Gerald	Gerald	Gerald	Gerald	Gerald	Gerald	Mascani	Mascani	Mascani	Mascani	Mascani	Mascani	Mascani	Mascani	Mascani
										Nutrient N level	Control	Control	Control	1	1	1	2	2	2	3	3	3	4	4	4	Control	Control	Control	1	1	1	2	2	2	3	3	3	4	4	4	Control	Control	Control	1	1	1	2	2	2
										Harvest Weight (g)	5.07	5.02	5.06	5.04	5.09	5.01	5.06	5.03	5.01	5.09	5.03	5.05	5.04	5.06	5.01	5.06	5.08	5.01	5.05	5.08	5.03	5.1	5	5.1	5.08	5.01	5.02	5.04	5.03	5.05	5.03	5.02	5.03	5.01	5	5.01	5.05	5.09	5.02
										Sample Code	IBER_49	IBER_50	IBER_51	IBER_37	IBER_38	IBER_39	IBER_25	IBER_26	IBER_27	IBER_13	IBER_14	IBER_15	IBER_1	IBER_2	IBER_3	IBER_52	IBER_53	IBER_54	IBER_40	IBER_41	IBER_42	IBER_28	IBER_29	IBER_30	IBER_16	IBER_17	IBER_18	IBER_4	IBER_5	IBER_6	IBER_55	IBER_56	IBER_57	IBER_43	IBER_44	IBER_45	IBER_31	IBER_32	IBER_33
										Extraction Batch	2	3	1	4	4	3	1	2	1	4	4	3	4	2	3	2	4	2	4	3	3	2	1	4	2	3	3	4	1	2	2	1	1	1	1	1	1	3	1
		Friedman test p-values								Extract Mass (mg)	101.47	99.21	98.93	100.87	99.48	98.66	100.35	98.21	98.38	101.53	101.21	100.71	98.41	101.03	101.31	98.78	101.15	100.65	100.53	101.17	99.5	100.33	99.71	101.6	101.59	99.2	101.63	99.68	100.35	101.71	99.99	100.86	98.97	98.34	100.7	98.73	98.64	100.45	100.53
Peak Number	PLS Median Rank	Variety	N-Level	m/z	RT (mins)	MF	Adduct	Metabolites	MSI identification level	PubChem CID	117_InnoVoat_N2_Exp_IBER_49	043_InnoVoat_N2_Exp_IBER_50	018_InnoVoat_N2_Exp_IBER_51	049_InnoVoat_N2_Exp_IBER_37	096_InnoVoat_N2_Exp_IBER_38	107_InnoVoat_N2_Exp_IBER_39	158_InnoVoat_N2_Exp_IBER_25	070_InnoVoat_N2_Exp_IBER_26	081_InnoVoat_N2_Exp_IBER_27	097_InnoVoat_N2_Exp_IBER_13	129_InnoVoat_N2_Exp_IBER_14	114_InnoVoat_N2_Exp_IBER_15	064_InnoVoat_N2_Exp_IBER_1	120_InnoVoat_N2_Exp_IBER_2	046_InnoVoat_N2_Exp_IBER_3	141_InnoVoat_N2_Exp_IBER_52	126_InnoVoat_N2_Exp_IBER_53	052_InnoVoat_N2_Exp_IBER_54	133_InnoVoat_N2_Exp_IBER_40	110_InnoVoat_N2_Exp_IBER_41	168_InnoVoat_N2_Exp_IBER_42	027_InnoVoat_N2_Exp_IBER_28	016_InnoVoat_N2_Exp_IBER_29	061_InnoVoat_N2_Exp_IBER_30	050_InnoVoat_N2_Exp_IBER_16	152_InnoVoat_N2_Exp_IBER_17	150_InnoVoat_N2_Exp_IBER_18	102_InnoVoat_N2_Exp_IBER_4	086_InnoVoat_N2_Exp_IBER_5	123_InnoVoat_N2_Exp_IBER_6	137_InnoVoat_N2_Exp_IBER_55	085_InnoVoat_N2_Exp_IBER_56	163_InnoVoat_N2_Exp_IBER_57	037_InnoVoat_N2_Exp_IBER_43	159_InnoVoat_N2_Exp_IBER_44	017_InnoVoat_N2_Exp_IBER_45	014_InnoVoat_N2_Exp_IBER_31	074_InnoVoat_N2_Exp_IBER_32	164_InnoVoat_N2_Exp_IBER_33
162	414.5	0.00267128	2.62142e-11	140.962	0.35603			Unidentified	4		0.000842565	0.000810575	0.000817909	0.00126973	0.00104593	0.00138468	0.00141296	0.00105332	0.00136635	0.00121356	0.000986974	0.00133882	0.00126568	0.00143401	0.00143367	0.000962176	0.000817541	0.000645278	0.00122392	0.000856238	0.00103612	0.0014362	0.00137787	0.0016292	0.0019554	0.00149758	0.00149154	0.00151541	0.00137223	0.00157243	0.000733974	0.000615161	0.000527743	0.00103119	0.000732816	0.000948409	0.0010595	0.000993966	0.00122846
387	419.5	0.00637807	5.14953e-10	181.989	0.35603			Unidentified	4		0.000984297	0.000969695	0.000958049	0.00156219	0.00121687	0.00146112	0.00148266	0.00130532	0.00178068	0.00117478	0.00115086	0.001574	0.00155338	0.00152944	0.00163148	0.00109787	0.00103036	0.000820016	0.00143834	0.000986335	0.00123434	0.00179075	0.00172034	0.00166874	0.00242951	0.00160999	0.0017288	0.00183564	0.00168231	0.00187869	0.000855141	0.000781625	0.000591839	0.00131048	0.00078523	0.00116801	0.001345	0.0011352	0.00137535
685	518.5	0.00899261	2.59337e-10	272.953	0.35603	C7H6N2O2S2;C4H7O8P;C3H3ClN4O;	NaCl;NaCl;NaCl_HCOONa;	2-Benzothiazolesulfonamide;;(R)-phosphomalate;2-Oxo-3-hydroxy-4-phosphobutanoate;;"2-Chloro-4-hydroxy-6-amino-1,3,5-triazine";;	3		0.000191088	0.000195732	0.000197266	0.000293747	0.000290165	0.000348534	0.000349511	0.000235134	0.000269048	0.000288601	0.000214428	0.000341011	0.000322865	0.000391849	0.00037681	0.000253082	0.00018075	0.000157049	0.000285897	0.000203607	0.000219876	0.000372888	0.000340842	0.00034834	0.000454489	0.000309849	0.000385878	0.000385019	0.000329239	0.000367735	0.000192459	0.000185646	0.000128427	0.000254151	0.000177416	0.000219197	0.000243715	0.00024646	0.000293196
1554	638.5	0.114449	0.0769236	459.26	0.35603			Unidentified	4		0.00020144	0.000248457	0.000201659	0.000299748	0.000205354	0.000221012	0.000211766	0.000237169	0.000310566	0.000264881	0.00021456	0.000220326	0.000265143	0.000230168	0.000267936	0.000216482	0.000205444	0.000227077	0.000144842	0.000232789	0.000317215	0.000206783	0.000220763	0.00027875	0.00026909	0.000245869	0.00024677	0.000248587	0.000287915	0.000237643	0.000168346	0.000223376	0.00019492	0.000205302	0.000202007	0.000201201	0.000171234	0.000244626	0.000243044
805	684.5	0.000449796	5.53233e-10	295.969	0.35603	C6H13NOS2;C6H5N5O2;	NaClx2;NaClx2;	S,S-Propylthiocysteine;;"2-Amino-4,7-dihydroxypteridine";Isoxanthopterin;;	3		0.000482799	0.000498547	0.000429157	0.000653792	0.000573599	0.000699154	0.000730826	0.000536454	0.000674276	0.000671927	0.000593914	0.000744193	0.000686002	0.000806786	0.000845648	0.000587026	0.00041353	0.0003972	0.000623654	0.00049452	0.000541705	0.00089635	0.000840785	0.000807857	0.000996816	0.000762728	0.000876857	0.000837986	0.000760805	0.000895875	0.000383921	0.000346754	0.000256241	0.000638458	0.000344259	0.000440719	0.000593544	0.000553808	0.000678812
619	831	9.16736e-05	1.08804e-08	254.943	0.35603	C4H5O7P;C4H2N4O2;	NaCl;NaClx2;	1-Carboxyvinyl carboxyphosphonate;;5-Diazouracil;;	3		0.000318426	0.000299603	0.000270365	0.000382272	0.000389502	0.000465678	0.000534995	0.000349029	0.000459724	0.000360847	0.000373587	0.000573832	0.00052373	0.000558002	0.000458612	0.000410266	0.000347417	0.000243107	0.000513476	0.000282364	0.000394281	0.000544151	0.000498156	0.0005333	0.000654585	0.000475733	0.000610586	0.000594204	0.000467977	0.000672657	0.000265606	0.000223152	0.000189588	0.000342326	0.000298431	0.00024732	0.000369071	0.00036596	0.000457696
440	1005.5	5.06301e-06	0.701749	198.94	0.35603			Unidentified	4		0.000380558	0.000271312	0.000324971	0.000257325	0.000333789	0.000500493	0.000357287	0.000236646	0.000302497	0.000268147	0.000225701	0.000331908	0.000270984	0.000384716	0.000328494	0.000376644	0.000476527	0.0003337	0.000390557	0.000358744	0.000381183	0.000419575	0.00042354	0.000453648	0.00040399	0.000453483	0.000503513	0.000388026	0.00044164	0.000460002	0.000329513	0.000331414	0.00037926	0.000328496	0.000348418	0.000426272	0.000351848	0.000369317	0.000519466
1276	1046.5	0.0272488	0.421521	382.929	0.35603			Unidentified	4		0.000282885	0.000257728	0.000245034	0.000268039	0.000262592	0.000260292	0.000299997	0.000270737	0.000225755	0.000304007	0.000310292	0.000278821	0.00028675	0.000375176	0.000253954	0.000230305	0.000275797	0.000270452	0.000289247	0.000273768	0.000338358	0.000315258	0.000242295	0.000255053	0.000254806	0.000243535	0.00026689	0.000310638	0.00024764	0.00026883	0.000257461	0.000271417	0.000232483	0.000230185	0.000274614	0.000183338	0.000232111	0.000268944	0.000265115
71	1108	3.69086e-11	0.355751	125.986	0.35603			Unmatched Adduct	4		0.0105341	0.00868922	0.0105018	0.00847957	0.00912248	0.0159375	0.0110063	0.00860759	0.0101766	0.00887049	0.00695293	0.00950797	0.00888698	0.0102805	0.0100172	0.0133281	0.0138593	0.0114544	0.0134193	0.0126094	0.0129888	0.0141984	0.0153638	0.0144005	0.0151419	0.0149011	0.0156332	0.0135548	0.0154987	0.016402	0.0111352	0.011089	0.0112278	0.0143912	0.0117136	0.0142919	0.0138816	0.0132225	0.0168041
1358	1109	0.131284	0.732819	400.94	0.35603	C10H9ClN4O2S;	NaClx2;	Unidentified	4		0.0003622	0.000477882	0.000421156	0.000475039	0.000374472	0.000425586	0.000351721	0.000438358	0.000375432	0.000436098	0.000489672	0.000405048	0.000469665	0.000546743	0.000477611	0.000505172	0.000454242	0.000513509	0.00045408	0.000401563	0.000417801	0.000350699	0.000351388	0.000414728	0.000422732	0.000346092	0.000404116	0.000427342	0.000424487	0.000438246	0.000338879	0.000399779	0.000359428	0.000391628	0.000386238	0.000343564	0.000445443	0.000471768	0.000374851
6	1190.5	9.1088e-12	0.292132	102.034	0.35603			Multiply Charged ion - not identified	4		0.0105131	0.00872103	0.0103054	0.0087466	0.00881252	0.0150146	0.0103211	0.00917183	0.0108951	0.0086085	0.00662099	0.00941924	0.00870942	0.0101292	0.0104187	0.0132903	0.0130912	0.0123173	0.0136053	0.0129358	0.0141553	0.0138947	0.016977	0.0153574	0.0161419	0.015489	0.0156022	0.0137586	0.0170621	0.0165351	0.0110291	0.0111022	0.0105454	0.0146591	0.0111096	0.0151235	0.0140392	0.0140466	0.0167489
86	1226	2.29817e-09	0.762931	130.965	0.35603	C3H5ClO;C3H4O;	K;KCl;	Chloroacetone;cis-3-Chloro-2-propene-1-ol;Epichlorohydrin;trans-3-Chloro-2-propene-1-ol;;2-Propyn-1-ol;Acrolein;;	3		0.000546287	0.000454009	0.000528747	0.00038148	0.000438089	0.00086431	0.000609852	0.000430475	0.000480539	0.000424612	0.000394888	0.000513147	0.000474136	0.000486029	0.000446296	0.000782878	0.000740651	0.000576491	0.000677126	0.000645643	0.000617392	0.000700575	0.000830119	0.000704875	0.000775762	0.000797574	0.00077038	0.000756036	0.000866053	0.000849227	0.000587655	0.000540541	0.000591629	0.0007228	0.000678616	0.00069593	0.000701191	0.000634774	0.000922505
332	1256	1.74502e-11	0.306221	167.013	0.35603			Unmatched Adduct	4		0.0110631	0.0103254	0.0117643	0.00933997	0.00997253	0.0163422	0.0115551	0.00992366	0.0113422	0.00954348	0.00751358	0.010095	0.0097594	0.0112145	0.0110348	0.01411	0.0147767	0.0126257	0.0141691	0.0136539	0.0144502	0.0156742	0.017771	0.0164718	0.0170656	0.0154456	0.0168727	0.0147495	0.0166181	0.017028	0.0118236	0.0123059	0.0113227	0.0159353	0.0120878	0.0170952	0.0154323	0.0146296	0.0177452
9	1366	3.4894e-10	0.859772	102.97	0.35603			Unmatched Adduct	4		0.000337116	0.000267759	0.000343908	0.000279252	0.000300017	0.000498056	0.000381295	0.000240147	0.000271785	0.000261266	0.000231235	0.000333163	0.000286538	0.000392414	0.000312047	0.000469367	0.000488866	0.00034143	0.000488281	0.000502712	0.000485072	0.000494556	0.000537004	0.000478236	0.000552266	0.000514366	0.000460338	0.00050219	0.000459188	0.000577105	0.000399681	0.000353005	0.000409548	0.000478786	0.000435465	0.000459765	0.00040226	0.000458328	0.00065988
1027	1468.5	0.000971874	0.46698	337.97	0.35603	C6H11N3O7P2;C6H11N3O4S;	K;NaClx2;	2-Methyl-4-amino-5-hydroxymethylpyrimidine diphosphate;;Ampyzine sulfate (USAN);;	3		0.000416782	0.000402382	0.000370927	0.000477042	0.000480596	0.000366066	0.000406805	0.000383032	0.000378922	0.000405094	0.00050312	0.000502862	0.000485156	0.000562297	0.000469925	0.000437667	0.000440506	0.000402482	0.000483839	0.000465369	0.000417275	0.00047584	0.000379522	0.000393756	0.000348712	0.00037618	0.000422323	0.000468364	0.000449168	0.00045385	0.000413538	0.00034729	0.000370093	0.000337408	0.000350955	0.000261916	0.000349667	0.000404291	0.00041066
1498	1498.5	2.96677e-08	0.485421	439.934	0.35603			Unidentified	4		0.000297961	0.000256643	0.000261404	0.000261199	0.000231926	0.000474646	0.000270479	0.000231517	0.000250541	0.000246824	0.000186029	0.000307036	0.00024669	0.000313255	0.000281094	0.000370505	0.000389456	0.000303692	0.000380343	0.00036957	0.000412612	0.000334408	0.000423413	0.000369585	0.000388769	0.000363115	0.000407116	0.000379655	0.000422459	0.00041279	0.000304163	0.000312462	0.000328138	0.000355833	0.000295126	0.000309511	0.00036718	0.000316066	0.000459403
884	1506	3.04251e-05	0.679217	309.975	0.35603			Multiply Charged ion - not identified	4		0.00132273	0.00118688	0.00138521	0.00125793	0.00125909	0.00137869	0.00121808	0.00125303	0.00110382	0.0014474	0.00147859	0.00150739	0.0014198	0.00179346	0.00146032	0.00125833	0.00145503	0.00140346	0.00129751	0.00146544	0.00139926	0.00144634	0.00136687	0.00128271	0.00131994	0.00117013	0.00133291	0.00140606	0.00133827	0.00146868	0.00119406	0.00110944	0.00125569	0.00107987	0.00124022	0.00101125	0.00130282	0.00120636	0.00112697
438	1555	0.0244033	0.320976	198.042	0.35603			Unidentified	4		0.000299015	0.000219962	0.000346769	0.000338403	0.000332972	0.000353682	0.000309602	0.000294855	0.000279896	0.000247461	0.000265136	0.000360002	0.000336222	0.000383759	0.00034683	0.000347529	0.00032509	0.000285914	0.000371011	0.000330243	0.000345476	0.000319336	0.000388746	0.000340667	0.000366297	0.000323617	0.000359655	0.000370906	0.000322468	0.000389405	0.000307664	0.000317611	0.000225815	0.000280008	0.000309835	0.000350171	0.000322065	0.000384833	0.000246607
579	1595	1.23064e-09	0.3688	240.967	0.35603			Multiply Charged ion - not identified	4		0.000480022	0.000368918	0.0004104	0.000332534	0.000377829	0.000607282	0.000483106	0.000409495	0.00046084	0.000408697	0.000319328	0.00048051	0.000333466	0.000434477	0.000404211	0.000580911	0.000689665	0.000459204	0.000552995	0.000551027	0.000542245	0.000627033	0.000664246	0.00062457	0.000584581	0.000597745	0.000637288	0.000618176	0.000595483	0.000728912	0.000497638	0.000502208	0.000462609	0.000583492	0.000552904	0.00052027	0.000523754	0.000563913	0.000813249
1444	1653	6.53333e-05	0.425541	425.953	0.35603			Multiply Charged ion - not identified	4		0.000773934	0.000698867	0.000723042	0.00073612	0.000691956	0.000733644	0.000689053	0.00066723	0.000656761	0.000743714	0.00077727	0.000696098	0.00077035	0.000903839	0.000766008	0.00070254	0.000673124	0.000826703	0.000745134	0.000725409	0.000637621	0.00068941	0.000726471	0.000627926	0.000725187	0.000610581	0.000631623	0.000720011	0.000825507	0.000696409	0.000596427	0.000538112	0.000616297	0.00062236	0.000603647	0.00052131	0.000671415	0.000779082	0.000607496
497	1654	0.000104393	0.0659699	218.984	0.35603			Multiply Charged ion - not identified	4		0.0023459	0.00198042	0.00243547	0.00233742	0.00217971	0.0026856	0.00230106	0.00199325	0.00186935	0.00244507	0.00252455	0.00236667	0.00247434	0.00298386	0.0024172	0.00242016	0.00272725	0.00253183	0.00261574	0.00245103	0.00229127	0.00269038	0.00258188	0.00226985	0.00239957	0.0022494	0.002417	0.00281603	0.00259572	0.00274591	0.00204539	0.002004	0.00201781	0.00217022	0.00216104	0.00207071	0.00222732	0.00224235	0.00234197
575	1691.5	1.0685e-10	0.602175	239.967	0.35603	C3H8NO7P;C8H7NS2;C5H11NOS2;C2H6NO5P;C5H5N3O;	K;NaCl;KCl;HCOOK;NaClx2;	2-Amino-3-Hydroxy-3-Phosphonooxy-Propionic Acid;;2-Methylthiobenzothiazole;;4-methylthiobutylhydroximate;Ditiocade (USAN);;Phosphonoacetohydroxamic Acid;;Pyrazinamide;;	3		0.00551261	0.00481409	0.00543974	0.00450838	0.00494088	0.00831849	0.00569984	0.00480372	0.00490531	0.00472056	0.00386982	0.00494228	0.00460174	0.00563094	0.00507956	0.00721553	0.00684782	0.00574602	0.00705737	0.00666062	0.00712172	0.00728753	0.00764604	0.00679557	0.0067875	0.0073189	0.00771782	0.00686862	0.0071047	0.00798704	0.00583465	0.00594488	0.00600567	0.00718175	0.00606662	0.00717638	0.00682109	0.00689701	0.0082956
447	1796	0.0150047	0.239853	200.973	0.35603			Unidentified	4		0.00167734	0.00139122	0.00139537	0.00154494	0.00153946	0.00172704	0.00152639	0.00128885	0.00128755	0.00182299	0.00179004	0.00172957	0.00152464	0.00211967	0.00163918	0.00186675	0.00180351	0.00183498	0.0018739	0.00173183	0.00175693	0.00162792	0.00140008	0.00143909	0.00155904	0.0015946	0.0018419	0.00190345	0.00167358	0.00191619	0.00160037	0.00139426	0.00149679	0.00132353	0.00166755	0.00116193	0.00116391	0.0015324	0.00173952
1429	1806	1.96318e-05	0.480734	423.956	0.35603			Multiply Charged ion - not identified	4		0.00139924	0.00128742	0.00153501	0.00141059	0.0015552	0.00138887	0.00129759	0.00134851	0.00126301	0.00153911	0.00153054	0.00160965	0.00153468	0.00175746	0.00150753	0.00150567	0.00160297	0.00161181	0.00152259	0.00151765	0.0013799	0.0014435	0.00152672	0.00141438	0.00144758	0.00124599	0.00137292	0.00157892	0.0014811	0.00160957	0.00134088	0.001197	0.00120657	0.00128736	0.00132923	0.0010788	0.00124173	0.00131039	0.00129136
36	1829	0.000111055	0.000675969	112.006	0.35603			Unmatched Adduct	4		0.00434888	0.00373311	0.00382683	0.00438997	0.00429934	0.00481932	0.00413989	0.00435716	0.00436785	0.00456733	0.00436717	0.00469223	0.00474192	0.0054251	0.00460402	0.00470497	0.00516291	0.00446185	0.00474206	0.00451123	0.00462324	0.00458015	0.00471093	0.00449999	0.00497105	0.00467141	0.00510153	0.00516509	0.00521475	0.00521194	0.00408336	0.00391446	0.00373239	0.00409601	0.00431043	0.00398255	0.00417679	0.00466446	0.00462299
95	1832	0.0579228	0.0512785	133.999	0.35603			Unidentified	4		0.000344642	0.000329577	0.000356279	0.000410267	0.000360356	0.000409823	0.000420577	0.00039096	0.000375612	0.000359902	0.0004548	0.000373669	0.00048408	0.000462586	0.000431404	0.00037323	0.000457899	0.000397594	0.000449914	0.000400532	0.000387111	0.000314046	0.000403339	0.000433677	0.000328742	0.000336541	0.000411115	0.000464568	0.000448328	0.000490952	0.000428462	0.000312721	0.000339991	0.000326447	0.000288721	0.000333925	0.000398814	0.00034529	0.000431311
516	1908	0.00891631	0.395133	223.989	0.35603	C5H5N3O3S;	Cl;	Unidentified	4		0.0081708	0.0062782	0.00678861	0.00733629	0.00731864	0.00840646	0.00727304	0.00670757	0.00634241	0.00793789	0.00821509	0.00842721	0.00745599	0.00900047	0.00768471	0.00791903	0.0083026	0.00786771	0.00857658	0.00806273	0.00822042	0.00757887	0.00679849	0.00692866	0.0071848	0.00756543	0.00821862	0.00843815	0.00796505	0.00916562	0.00753755	0.00629082	0.00687612	0.00622466	0.00747195	0.00577064	0.0064489	0.00751656	0.007581
653	1913	0.000203471	0.264101	265.016	0.35603	C10H10N2OS;	NaCl;	Unidentified	4		0.0137499	0.0134542	0.0142205	0.0153697	0.0136667	0.0155261	0.0131893	0.0136071	0.0131679	0.014998	0.0149769	0.0144004	0.0144341	0.0173577	0.0148165	0.0149108	0.0146742	0.0151314	0.0152168	0.0143372	0.0145289	0.0145304	0.0155037	0.0142986	0.0149005	0.0136601	0.0144754	0.0155566	0.0147113	0.0156673	0.0138619	0.0122793	0.0120601	0.013619	0.013261	0.0121784	0.0141425	0.014441	0.0142838
47	1915.5	0.0430534	0.158797	114.988	0.35603			Unidentified	4		0.000851968	0.000692875	0.000708647	0.000825615	0.000749931	0.000915504	0.000767231	0.000665311	0.000841867	0.000717505	0.000861179	0.000822947	0.000832513	0.00103677	0.000855091	0.000814956	0.000917217	0.000897548	0.000876928	0.000818375	0.000763688	0.000840115	0.00087069	0.000756199	0.000815367	0.000768708	0.00095194	0.000905167	0.000927185	0.000968479	0.000804408	0.000745843	0.000727658	0.000749749	0.000781095	0.000662185	0.000699156	0.000799984	0.000882279
435	1925.5	0.0027668	0.0882155	197.041	0.35603	C7H10O5;	Na;	(2S)-2-Isopropyl-3-oxosuccinate;"2,3 -Anhydro-Quinic Acid";2-isopropyl-3-oxosuccinate;3-Carboxy-4-methyl-2-oxopentanoate;"6,7-dihydroxy-4-oxo-2-heptenoic acid";alpha-ketopimelate;Shikimate;;	3		0.00328176	0.00313834	0.00349914	0.00375531	0.00321231	0.00365996	0.00297776	0.00346471	0.00344588	0.00339407	0.00333262	0.00338027	0.00364962	0.00392889	0.00374617	0.00344394	0.00356087	0.0038913	0.0036616	0.00332167	0.00335222	0.00404245	0.00421388	0.0038672	0.00413847	0.00321953	0.00338472	0.00358559	0.00390711	0.00391757	0.00323912	0.00314633	0.00261566	0.00350798	0.00306322	0.00368749	0.00360999	0.00368266	0.00334647
61	1929	0.00274654	0.137426	123.041	0.35603			Unidentified	4		0.00164682	0.0012753	0.00121438	0.00150983	0.00150639	0.00174085	0.00154238	0.00132431	0.00134393	0.00153765	0.00152946	0.00153466	0.00142072	0.00183421	0.00140822	0.00160721	0.00158382	0.00147032	0.00171186	0.00149805	0.00181677	0.00167637	0.00154647	0.00149748	0.00171989	0.00168597	0.00185451	0.00176797	0.00165255	0.00191288	0.00139797	0.00128188	0.00128659	0.00120249	0.00146909	0.00119024	0.00152219	0.00160549	0.00172897
586	1934.5	0.000122953	0.195309	243.001	0.35603			Multiply Charged ion - not identified	4		0.00198536	0.00195832	0.00201312	0.0021951	0.00204419	0.00215731	0.00197274	0.00183985	0.00173767	0.00223182	0.00218537	0.00207325	0.00224799	0.00259403	0.00229724	0.00205177	0.00214649	0.00254005	0.00230479	0.00193285	0.0020192	0.00218843	0.00230224	0.00221057	0.00206073	0.00197367	0.00213932	0.00236323	0.00205437	0.00238243	0.00195603	0.001737	0.00178223	0.00193235	0.00199274	0.00170118	0.00202494	0.00195683	0.00191561
23	1942	2.99416e-06	0.0156256	110.009	0.35603			Unmatched Adduct	4		0.0371826	0.0305426	0.0325738	0.0365708	0.0317616	0.0385234	0.0328382	0.0341084	0.0345126	0.0368803	0.0357119	0.0378915	0.0367957	0.0412817	0.0381595	0.038211	0.0394472	0.0406061	0.0399493	0.0370314	0.0396317	0.0387641	0.0386748	0.0389319	0.0406896	0.0363098	0.0404769	0.0407275	0.042208	0.0422701	0.0349049	0.032465	0.0315568	0.0331568	0.0340372	0.0327068	0.034149	0.0381638	0.0379147
31	1952.5	8.34184e-05	0.0636029	111.01	0.35603			Unmatched Adduct	4		0.00377172	0.0035427	0.00341437	0.00414808	0.00403698	0.00442864	0.00375795	0.00385124	0.00405132	0.00409695	0.00392764	0.00428851	0.00379367	0.00474101	0.00424371	0.00439371	0.00464254	0.00408086	0.00434896	0.00423845	0.0043496	0.00435029	0.00429635	0.00380632	0.00430802	0.00421477	0.00415586	0.00451991	0.00460948	0.00495589	0.00371578	0.00347938	0.00362316	0.00369117	0.00387695	0.00359287	0.00365626	0.00423218	0.00437818
13	1958.5	3.08173e-05	0.0272584	105.003	0.35603	CH4N2O;	Na_Na;	Urea;;	3		0.00269122	0.00225858	0.00208881	0.00257148	0.00240251	0.00285184	0.00234095	0.00236873	0.00269334	0.00250638	0.00252738	0.00265128	0.00264414	0.00314564	0.00286293	0.00280738	0.00299174	0.00284455	0.00303286	0.00277791	0.00272901	0.00276078	0.00282711	0.0027408	0.00294475	0.00268686	0.0028199	0.00287616	0.00306943	0.00309036	0.00257901	0.0022826	0.0022778	0.00247852	0.00244123	0.00228127	0.00246581	0.0027727	0.00283993
261	1970.5	1.04877e-07	0.00027683	151.036	0.35603			Unmatched Adduct	4		0.109735	0.107363	0.115791	0.123019	0.110426	0.122431	0.108218	0.113667	0.11629	0.118249	0.116105	0.118299	0.123993	0.137633	0.126836	0.115679	0.123031	0.132556	0.122707	0.116996	0.128061	0.130518	0.136297	0.131639	0.134845	0.115201	0.127437	0.129276	0.132643	0.136216	0.108433	0.107442	0.0943345	0.117195	0.103094	0.114173	0.120081	0.121816	0.116612
584	1973	0.00148112	0.0497903	242	0.35603			Unidentified	4		0.0090846	0.00924234	0.00964447	0.0106343	0.00935305	0.0105102	0.00874779	0.00931899	0.00904541	0.00967057	0.00998958	0.00968744	0.00970871	0.0119172	0.0100721	0.00967542	0.0101699	0.0104665	0.0105155	0.0100037	0.0103238	0.0104419	0.0110887	0.00972761	0.0102996	0.00898564	0.00988892	0.0102906	0.0109153	0.0110942	0.00905192	0.00909682	0.00810874	0.00975033	0.00880445	0.00835287	0.0100534	0.00994122	0.00927086
77	1978.5	8.8468e-05	0.107348	129.02	0.35603			Multiply Charged ion - not identified	4		0.00242353	0.00236405	0.00258595	0.00279607	0.00247574	0.00286448	0.00232802	0.00251684	0.00253156	0.00265332	0.00252546	0.00256469	0.0024227	0.0027577	0.0028974	0.00266111	0.00285771	0.00296847	0.00288299	0.00256383	0.00266409	0.00293472	0.00298344	0.00275847	0.00281547	0.00241109	0.0028665	0.00276694	0.00293598	0.00301717	0.00246267	0.00241023	0.00223914	0.00261283	0.00235038	0.00235959	0.00274266	0.0026018	0.00263903
92	1979	0.00126649	0.0198474	132.998	0.35603			Unidentified	4		0.00359706	0.00299698	0.00297668	0.00378053	0.00338512	0.00391617	0.00339125	0.00339942	0.00388418	0.00367465	0.00374952	0.00367793	0.00373751	0.00446856	0.00390717	0.0037395	0.00413503	0.00426226	0.00404084	0.00348847	0.00380889	0.00409281	0.00392629	0.00364436	0.00410093	0.00361619	0.00405451	0.00386759	0.0044214	0.0042893	0.00358314	0.00344142	0.00308179	0.00353268	0.0034373	0.00334169	0.00354433	0.00397863	0.00369948
75	1987	3.68063e-06	0.0038516	128.019	0.35603	C3H5N3;	Na_Na;	5-Aminoimidazole;;	4		0.0200969	0.0200813	0.0206744	0.0221482	0.0196473	0.0232252	0.0193705	0.0202471	0.0206214	0.0211402	0.0212326	0.0213269	0.0227696	0.0248512	0.0233315	0.0217892	0.0229032	0.0247435	0.0233914	0.021021	0.0219307	0.0240761	0.0247497	0.0242965	0.0254672	0.0208084	0.02266	0.0233665	0.0240286	0.0245064	0.0202173	0.0198611	0.0176253	0.0215293	0.0195171	0.0203355	0.022019	0.0227272	0.0219285
242	83	0.000696699	5.30513e-09	146.165	0.36389	C7H19N3;	H;	Spermidine;;	2	CID: 1102	0.00195114	0.000816138	0.00157618	0.00129905	0.00140109	0.00222439	0.00246178	0.00120398	0.00154606	0.00150514	0.00124962	0.00205068	0.00174489	0.0028301	0.00218297	0.00148394	0.00190188	0.00148754	0.0022344	0.00136099	0.00185883	0.00227759	0.00230938	0.00210531	0.00295022	0.00323126	0.00337079	0.00308641	0.00337474	0.00297665	0.00150534	0.00139551	0.001594	0.00173461	0.00142332	0.00164401	0.00193511	0.00175996	0.00253372
682	724.5	0.000348194	1.38597e-05	270.92	0.36389			Unidentified	4		0.000171125	0.00012409	0.000143251	0.000190477	0.000140294	0.000282973	0.000298952	0.000154488	0.000180874	0.000205211	0.000151265	0.000180213	0.000197293	0.000221854	0.000235253	0.000218951	0.000199397	0.000132657	0.000243038	0.000163604	0.000192385	0.000322116	0.000335558	0.000275951	0.000354828	0.000323743	0.000343507	0.000276671	0.000236104	0.000333791	0.000150404	0.000124464	0.000128643	0.000239719	0.000160917	0.000243756	0.000247222	0.000184849	0.000364697
628	786	9.63034e-09	0.417978	255.944	0.36389	C5H11NS3;	KCl;	Unidentified	4		0.000260366	0.000208763	0.000286668	0.000211567	0.000219636	0.000688582	0.00038323	0.000227188	0.000269609	0.000215048	0.000173965	0.000224517	0.000194582	0.000224254	0.000279532	0.000456537	0.00038021	0.000270262	0.00039146	0.00039932	0.000428537	0.000429317	0.000536957	0.00050314	0.000575843	0.000533788	0.000565006	0.00040223	0.0005152	0.00047451	0.0003218	0.00033374	0.000369823	0.000592415	0.000383989	0.000641849	0.00046854	0.000421103	0.000757184
1215	1023	7.01948e-09	0.295178	369.925	0.36389	C7H8IN3O4;	Na_Na;	Unidentified	4		0.000158747	0.000116944	0.000148439	9.17014e-05	0.000114239	0.000280713	0.000162865	0.000117008	0.000135074	8.53328e-05	7.29143e-05	9.96739e-05	7.77435e-05	0.000142504	0.000110284	0.000207201	0.000224573	0.000153264	0.000154383	0.000182642	0.000178797	0.000229477	0.000291246	0.000248169	0.000232237	0.000248939	0.000256487	0.000226688	0.000234478	0.000278345	0.000150714	0.000148557	0.000149659	0.00023728	0.000166507	0.000292446	0.000221755	0.000215918	0.000378292
33	1133.5	1.08389e-07	0.747423	111.039	0.36389			Unidentified	4		0.00069225	0.000869874	0.000956357	0.000706764	0.000809816	0.00141907	0.000769421	0.000862809	0.000881371	0.000644981	0.00040352	0.000767163	0.000605925	0.000746214	0.00074469	0.00115766	0.00117641	0.00120425	0.00108737	0.000977994	0.00107791	0.00138577	0.00192649	0.00141074	0.00176051	0.00124479	0.0015883	0.00119981	0.00126055	0.00106381	0.000830677	0.00110308	0.000763277	0.0015491	0.00094919	0.00176905	0.00156046	0.00110896	0.00151153
195	1146.5	2.7706e-09	0.37979	143.997	0.36389	C2H6S3;C4H7N;	NH3;KCl;	Dimethyl trisulfide;;1-Pyrroline;Isobutyronitrile;N-Propyl Isocyanide;;	3		0.00112022	0.000900864	0.00108284	0.000873756	0.000967528	0.00175268	0.00117157	0.000932469	0.00115152	0.000972401	0.000730298	0.000981991	0.000884328	0.000890607	0.00104103	0.00135622	0.00151724	0.0012003	0.00141426	0.00130726	0.00118634	0.00170664	0.0019105	0.00161692	0.001663	0.00149201	0.0017201	0.00141699	0.00157442	0.00159462	0.00119816	0.00108106	0.00117939	0.0016003	0.00121282	0.00161071	0.00152508	0.00122133	0.00180344
422	1161	9.07196e-08	0.341455	190.003	0.36389	C5H9NO2;	KCl;	acetamidopropanal;L-Proline;nitrocyclopentane;N-Methyldehydrobutyrine;;	3		0.000168713	0.000216962	0.000244651	0.00017358	0.000174663	0.000317321	0.000226341	0.00019613	0.000226377	0.000174677	0.000122426	0.000182491	0.000182598	0.000194076	0.0002021	0.000251759	0.000303919	0.000247411	0.000251428	0.000217638	0.000287945	0.000276486	0.000432487	0.00035252	0.000330515	0.000309924	0.000287716	0.000297287	0.000349564	0.000287533	0.000218354	0.000268595	0.000240838	0.000370245	0.000175486	0.000356132	0.000313172	0.000339525	0.000412413
1117	1180.5	2.48566e-09	0.738678	353.948	0.36389	C6H12N2O4Se2;	NH3;	Unidentified	4		0.000677887	0.000543717	0.000515995	0.000472374	0.000575704	0.000889687	0.000636002	0.000534436	0.000528978	0.000519162	0.000441054	0.000491173	0.000476048	0.00059873	0.000523459	0.000724595	0.000758114	0.000665364	0.00069219	0.000842008	0.000821298	0.000723017	0.000757979	0.000719375	0.000768545	0.000852486	0.000874593	0.000770415	0.000780225	0.000900825	0.000610727	0.000650851	0.000653279	0.00071346	0.000678961	0.000780962	0.000640341	0.000625395	0.000879691
488	1290.5	2.47829e-10	0.287316	216.951	0.36389	C3H4N2O2;	NaClx2;	Unidentified	4		0.000988254	0.000778802	0.00092797	0.00077495	0.000916827	0.00157188	0.00109662	0.000807635	0.000869082	0.000914388	0.000702313	0.000855309	0.000790572	0.00099538	0.000928639	0.00131194	0.00136104	0.00105371	0.00123707	0.00128682	0.00122424	0.00129117	0.00148267	0.00126644	0.00143792	0.00131726	0.00137096	0.00136192	0.00144397	0.00145822	0.0010837	0.00097646	0.00101188	0.0012474	0.00111189	0.00118734	0.00114848	0.00112921	0.00157045
635	1566	1.89251e-08	0.428924	257.978	0.36389	C5H9Cl2N3O2;C6H4ClNO4;C5H7N3O2;	Na_Na;HCOONa;NaClx2;	Unidentified	4		0.00150477	0.00155286	0.00154393	0.0014495	0.00147141	0.00266557	0.00166266	0.00134427	0.00153601	0.00137005	0.0010472	0.00133857	0.00139247	0.00149974	0.00171559	0.00203988	0.00207142	0.00189391	0.00180278	0.0019886	0.00187828	0.00229131	0.00284055	0.00244284	0.00242451	0.00216216	0.0024665	0.0019644	0.00228899	0.00232207	0.00162324	0.00169545	0.00165754	0.00232618	0.00179783	0.0023838	0.00225641	0.00201794	0.00261982
719	1624	1.27299e-09	0.700449	280.994	0.36389	C5H11N2O7P;C6H12O5;C4H11O4P;	K;NaClx2;NaCl_HCOONa;	3-(Phosphoacetylamido)-L-alanine;;(-)-Viburnitol;(+)-Quercitol;"1,5-Anhydro-D-glucitol";1-O-methyl-beta-D-xylopyranose;2-Deoxy-D-galactose;2-Deoxy-D-glucose;4-Deoxy-Alpha-D-Glucose;6-Deoxy-D-galactose;6-Deoxy-D-glucose;6-Deoxy-L-galactose;alpha-D-Quinovopyranose;alpha-L-Rhamnose;beta-D-Fucose;beta-L-Rhamnose;Digitoxic acid;D-Rhamnose;L-fucose;L-Fuculose;L-Rhamnofuranose;L-Rhamnose;L-Rhamnulose;;D…	3		0.00134676	0.0011676	0.00144877	0.0011631	0.00123776	0.00203024	0.00131683	0.00107088	0.00121778	0.00117646	0.00084146	0.001225	0.00113074	0.00118594	0.00120202	0.00160797	0.00175713	0.00150337	0.00149471	0.00171042	0.00164752	0.00181227	0.00216678	0.00177866	0.00184156	0.00171918	0.00194108	0.0017166	0.00179666	0.00193819	0.00146412	0.00136622	0.00133625	0.00174868	0.00140629	0.00192145	0.00177799	0.00158454	0.00204337
426	1631.5	0.00692954	0.145237	192.056	0.36389	C9H11N;C6H15NO;	NaCl;KCl;	N-Allyl-Aniline;Trans-2-Phenylcyclopropylamine;Tranylcypromine;;2-Methylcholine;;	3		0.00115296	0.00118092	0.000739583	0.00140096	0.0012025	0.0014505	0.00123772	0.00108897	0.00113408	0.00138445	0.00132098	0.00135031	0.00129778	0.00158004	0.00118928	0.00153742	0.00142539	0.00153167	0.00118692	0.00137171	0.00144533	0.00135167	0.00158979	0.00154689	0.00154242	0.00149051	0.0014697	0.00149855	0.00137644	0.00160758	0.00134249	0.00131351	0.00100894	0.0011117	0.00108402	0.00101245	0.00110686	0.00163302	0.00162121
240	1674.5	0.147472	0.484227	146.03	0.36389			Unidentified	4		0.000353903	0.000361636	0.000472437	0.000421076	0.000433164	0.000529045	0.000319089	0.000328704	0.000411418	0.000399876	0.000322377	0.000261346	0.000391527	0.000451466	0.000430572	0.000430164	0.000423306	0.00046833	0.000407655	0.000408514	0.000395816	0.000435915	0.000571612	0.000443383	0.000545767	0.000308087	0.000399745	0.000464831	0.000439019	0.000408713	0.000373522	0.000335586	0.000299853	0.000480377	0.000345263	0.000439792	0.000534816	0.000403974	0.000506454
767	1738	0.000211087	0.144745	286.959	0.36389			Unidentified	4		0.000527733	0.000468876	0.000473314	0.000492633	0.000450759	0.00047018	0.00047837	0.000434871	0.000477125	0.00054778	0.000588694	0.000546494	0.000524762	0.000510388	0.000548961	0.000483599	0.000529133	0.00055523	0.000529013	0.000474024	0.000488717	0.000471261	0.000411058	0.000467242	0.000401204	0.000495354	0.000497804	0.000539726	0.000507616	0.000550644	0.000499167	0.000463383	0.000434281	0.000321982	0.00043777	0.000366598	0.000426021	0.000449875	0.000444337
16	1751.5	0.033195	0.0670785	106.004	0.36389			Unidentified	4		0.000283637	0.00024237	0.000269414	0.000252271	0.000220614	0.000281549	0.000237799	0.000202295	0.000283073	0.00026367	0.000230224	0.000286504	0.000288377	0.000342158	0.000312075	0.000284237	0.000306136	0.000263468	0.000306178	0.000185371	0.000291137	0.000272176	0.000287647	0.000279964	0.000344189	0.000283024	0.000250567	0.000292268	0.000254936	0.000340407	0.000311539	0.000234009	0.000225346	0.000205786	0.000269411	0.000280193	0.000247032	0.000260501	0.000218589
337	1772.5	0.418478	0.442182	169.046	0.36389			Unidentified	4		0.00170754	0.00184585	0.00226479	0.00242789	0.00186612	0.00243814	0.00172595	0.00202332	0.00224652	0.00194233	0.00170727	0.00183266	0.0021885	0.00229956	0.0022104	0.0018554	0.00198161	0.00255853	0.00170134	0.0018537	0.00209596	0.00270432	0.00307692	0.00247244	0.00270447	0.001929	0.00204125	0.00215021	0.00233639	0.0021366	0.0017415	0.0020512	0.00137197	0.00252826	0.00155608	0.00267953	0.00292304	0.0020407	0.0020554
364	1944	0.00107778	0.0577925	174.025	0.36389	C3H8O3S2;C3H5N3;	NH3;Na_HCOONa;	2-(Methylthio)ethanesulfonate;;5-Aminoimidazole;;	3		0.00185505	0.00185393	0.00208882	0.00225807	0.0020321	0.00224736	0.0018829	0.00202808	0.0020708	0.00195889	0.00184001	0.00200353	0.00214258	0.00243282	0.00241949	0.00208317	0.00228017	0.00231424	0.00224601	0.00193613	0.00201449	0.00260763	0.00270249	0.00260391	0.00254169	0.00201455	0.00210788	0.00224294	0.00256199	0.00223493	0.00171964	0.00187614	0.00163802	0.00208849	0.0019348	0.00230873	0.00219844	0.00198151	0.00216713
263	1956	2.23854e-05	0.017028	152.036	0.36389			Unidentified	4		0.0131853	0.0129614	0.0137145	0.0143258	0.0130832	0.0153388	0.0130188	0.0137214	0.0139614	0.0132366	0.0137818	0.0139418	0.0152647	0.0162506	0.0150789	0.0143625	0.0150287	0.0159665	0.0150011	0.0137341	0.0147119	0.0163204	0.0160535	0.0160519	0.0163755	0.0134266	0.0157753	0.0154539	0.0148994	0.0159108	0.0135506	0.0130261	0.0113879	0.0143779	0.0126878	0.0139648	0.0147908	0.0147826	0.0139641
278	87.5	3.86539e-07	9.29235e-13	156.077	0.371757	C6H9N3O2;C6H6N2O2;	H;NH3;	3-(Pyrazol-1-yl)-L-alanine;bacimethrin;L-Histidine;;4-Nitroaniline;cis-Urocanic acid;Nicotinamide N-oxide;Urocanate;;	3		0.00476914	0.00258492	0.00209576	0.00864539	0.00850612	0.00467788	0.00951758	0.00981726	0.00860549	0.00861895	0.0070191	0.0110291	0.0024901	0.00634858	0.00417076	0.00230911	0.00194686	0.00215622	0.00483326	0.00294063	0.0039679	0.00522583	0.00967106	0.00824213	0.00961234	0.00927318	0.00581053	0.00409961	0.00419451	0.00490112	0.00385841	0.00322241	0.00243769	0.00768143	0.00785124	0.00503441	0.0101268	0.0106229	0.00899296
302	167	4.40651e-07	3.18966e-08	161.057	0.379553	C8H10O2;C7H8;	Na;HCOONa;	1-(4'-Hydroxyphenyl)ethanol;3-Ethylcatechol;3-Methoxybenzyl alcohol;4-Hydroxyphenylethanol;Styrene cis-glycol;;Toluene;;	3		0.000223346	0.000115126	0.000233921	0.000301852	0.000214594	0.00023687	0.000267841	0.000237627	0.000250162	0.000280038	0.000307989	0.000339803	0.000386355	0.00047412	0.000280252	0.000204139	0.000413005	0.000334772	0.000296702	0.000228172	0.000378946	0.000318844	0.000321116	0.000338303	0.000334673	0.000256431	0.000387484	0.000531819	0.000361543	0.000531647	0.000122651	0.000186346	0.00017627	0.000201076	0.000239898	0.000164332	0.00017006	0.000275366	0.000245907
569	1260.5	2.74265e-11	0.00259688	236.905	0.379553			Unidentified	4		0.00134273	0.00124339	0.00129274	0.001237	0.00147972	0.00113753	0.00122147	0.00118644	0.0011844	0.00139711	0.00153144	0.00128636	0.00128164	0.00149051	0.00136447	0.00127314	0.00124191	0.00108489	0.0010868	0.00113657	0.0012105	0.00105738	0.000936629	0.000997857	0.000990002	0.00102444	0.00105796	0.00128222	0.00104432	0.00122108	0.0011444	0.000989333	0.000986758	0.00092812	0.00102878	0.000890969	0.000866932	0.000948664	0.000856385
336	1754	1.62135e-05	0.300033	168.921	0.379553	C2H4Cl2O2;C2H3ClO2;CH2Cl2;	K;KCl;HCOOK;	2,2-Dichloro-1,1-ethanediol;;Chloroacetic acid;;Dichloromethane;;	3		0.000255844	0.000274761	0.000280229	0.000231651	0.000245526	0.00039045	0.000285786	0.000254139	0.000233584	0.000227531	0.000181469	0.000188507	0.000198918	0.00026393	0.00026522	0.000353558	0.000334934	0.000230471	0.000327265	0.000296018	0.000326195	0.000327445	0.000326544	0.000294039	0.000294801	0.000291798	0.0003467	0.000343765	0.000324889	0.000343725	0.000267694	0.000216331	0.000248001	0.000207143	0.000262656	0.000294978	0.000265549	0.000283631	0.000347323
1355	1156.5	1.14151e-08	0.255944	398.907	0.383555			Unidentified	4		0.000162853	0.00015029	0.000175131	0.000146123	0.000152747	0.000244375	0.000170193	0.000146745	0.000132456	0.00015809	0.000110431	0.00016714	0.000144602	0.000178394	0.000163766	0.000213955	0.000253433	0.000194663	0.000210818	0.000251228	0.000226935	0.000207643	0.00022985	0.000226612	0.0002033	0.000238306	0.000254129	0.000251306	0.000229492	0.000255564	0.000153928	0.000199177	0.0001771	0.000200135	0.000169075	0.000197922	0.000165203	0.000176714	0.00027077
675	1466	0.00166012	0.217828	268.949	0.384297	C4H8Cl2O;	NaCl_HCOONa;	Unidentified	4		0.000216323	0.000191769	0.000212056	0.000205188	0.000209408	0.000195247	0.000231681	0.000189362	0.000197912	0.000277192	0.000247357	0.000237615	0.000207623	0.000255171	0.000189911	0.000225544	0.000205989	0.000212794	0.000261381	0.000203183	0.000256343	0.000190066	0.000163943	0.000184628	0.00021196	0.000199347	0.000258355	0.0002061	0.000240756	0.000258213	0.000177085	0.000183138	0.000208005	0.000145142	0.000209698	0.000155636	0.000174569	0.000183803	0.000172722
339	67.5	3.64516e-07	1.19699e-07	170.062	0.387503			Unidentified	4		0.000400271	0.000308647	0.000425276	0.000528276	0.000275173	0.000630539	0.000504544	0.000589144	0.000512052	0.000487869	0.000358933	0.000633084	0.000540816	0.000736633	0.000629019	0.000442971	0.000666693	0.00081042	0.000621652	0.000436456	0.000502441	0.000840667	0.000673049	0.000588554	0.00086988	0.000598883	0.000962015	0.000644022	0.000899808	0.00110051	0.000373188	0.000389555	0.000240147	0.000237725	0.00025264	0.000334921	0.000381129	0.000407493	0.000473941
1080	1094.5	4.57638e-10	9.3227e-05	345.103	0.387503			Multiply Charged ion - not identified	4		0.00108003	0.00134158	0.00121978	0.0014105	0.000974015	0.00131995	0.00137062	0.00135201	0.0012792	0.00154589	0.00138809	0.00217261	0.00136458	0.00134068	0.00159728	0.00123631	0.00144609	0.00161397	0.00142672	0.00125578	0.00213824	0.00171518	0.00168306	0.00165264	0.00201972	0.00167744	0.00168211	0.00148303	0.00151612	0.00177633	0.00116921	0.00115534	0.00101317	0.00139879	0.00120359	0.00120913	0.0014755	0.00154222	0.00134915
1462	1111	0.220564	0.188275	431.238	0.387503	C21H38O6;C20H36O4;	Na_Na;Na_HCOONa;	6-Deoxyerythronolide B;6-Deoxyerythronolide B;;11-deoxy-PGF1a;11-deoxy-PGF1b;15S-HpEDE;PGE1 alcohol;PGF2alpha alcohol;;	3		0.000273106	0.000338835	0.000320893	0.00042017	0.000162408	0.00029199	0.000342063	0.000324745	0.000332403	0.00044475	0.000185542	0.000331041	0.00044137	0.000322667	0.000345608	0.000294484	0.000282322	0.000374547	0.000267079	0.000169206	0.000336182	0.000312225	0.00026043	0.00026172	0.000375693	0.000312685	0.000263887	0.000322937	0.000316236	0.000272627	0.000264545	0.000281024	0.000199425	0.000282865	0.000230435	0.000249782	0.000239694	0.000237625	0.00029504
65	1303.5	4.86222e-17	9.22428e-05	124.923	0.387503			Unidentified	4		0.0012329	0.00130682	0.00117808	0.00107215	0.00122287	0.000794567	0.00103848	0.000973228	0.00111328	0.00131412	0.00135578	0.00121563	0.00115072	0.00122099	0.00121417	0.000945126	0.000930358	0.000780833	0.000833347	0.000887737	0.000821792	0.000678627	0.000717871	0.000735616	0.000726745	0.000768876	0.00079545	0.00101278	0.000847824	0.000866269	0.000865215	0.000731828	0.000776636	0.000678348	0.000709381	0.00066941	0.000628155	0.000651365	0.000577312
2272	1319.5	0.000115274	0.00212065	573.152	0.387503	C24H34O11;C25H32N2O6;	KCl;NaClx2;	8-Epiiridodial glucoside tetraacetate;Iridodial glucoside tetraacetate;;Vindoline;;	3		0.000753557	0.0004842	0.000559419	0.000810231	0.000704423	0.000795991	0.000527298	0.000775646	0.000716583	0.000436828	0.000639508	0.000742254	0.000354122	0.000781848	0.000413174	0.000718274	0.000835056	0.000818271	0.000804644	0.000644769	0.00089431	0.000774532	0.00075947	0.000853303	0.0007365	0.000805206	0.00075704	0.000623993	0.000535313	0.000618999	0.000646534	0.000598445	0.000545502	0.000641748	0.000803192	0.000639774	0.00044144	0.00077659	0.000735955
59	1320.5	7.84868e-17	0.000107537	122.925	0.387503			Unidentified	4		0.00864054	0.00960612	0.00907195	0.00736244	0.00896935	0.00588226	0.00787442	0.0073518	0.00797964	0.00916123	0.0103464	0.0087674	0.00932994	0.00926407	0.00945769	0.00665355	0.00653736	0.00555192	0.00602208	0.00664431	0.00603844	0.00547842	0.00535136	0.0054884	0.00542274	0.00543465	0.00583648	0.00744513	0.006248	0.00701069	0.00639617	0.00557734	0.00562744	0.00500656	0.00535056	0.00491342	0.00486382	0.00490648	0.00404578
10	554.5	6.47719e-09	0.54245	104.03	0.391442			Unidentified	4		0.000221242	0.000187871	0.00015794	0.000155926	0.000138663	0.000244333	0.000182863	0.000169946	0.000202179	0.000169647	0.000124669	0.000174305	0.00014748	0.000250202	0.000187269	0.00019007	0.000197232	0.000215987	0.000259992	0.000288621	0.000201128	0.000241279	0.000244672	0.000257376	0.000286522	0.000304697	0.000263187	0.000238833	0.000331233	0.000244981	0.000218019	0.00022541	0.000196969	0.00028784	0.000238469	0.000279975	0.000245539	0.000243604	0.000350687
667	1492	0.000692429	0.175299	268.014	0.391442	C7H11NO6P2;C9H12NO4P;C10H11NO3;C8H7N3S;C7H11NS;	H;K;KCl;Na_HCOONa;NaCl_HCOONa;	Piridronate (USAN);;ISO24;RU79073;;(3-Arylcarbonyl)-alanine;"5,6-Dihydroxy-3-methyl-2-oxo-1,2,5,6-tetrahydroquinoline";Actarit (JAN/INN);Betamipron (JAN/INN);Cichorine;Gentioflavine;Methylhippuric acid;o-methylhippurate;Phenylacetylglycine;;"Thieno[2,3-B]Pyridine-2-Carboxamidine";;2-(Sec-Butyl)Thiazole;;	3		0.000252566	0.000280279	0.000240019	0.000354728	0.00030057	0.000257541	0.000321792	0.000324743	0.000225568	0.000281006	0.000324358	0.000324966	0.000322803	0.000337898	0.00030575	0.000271595	0.000317823	0.000264399	0.000250501	0.000326452	0.00028284	0.000314731	0.000249005	0.000259168	0.000287147	0.000253465	0.00030839	0.000312289	0.000325542	0.000276318	0.000284767	0.000215938	0.00024271	0.000217514	0.000255295	0.000228746	0.000255643	0.000279309	0.000294972
561	1506.5	2.3926e-08	0.895473	234.962	0.391442	C7H7IO;C3H6N2O3;	H;NaClx2;	2-Iodophenol methyl ether;3-Iodo-Benzyl Alcohol;;"Allophanic acid, methyl ester";N-carbamoylglycine;;	3		0.000218997	0.000220774	0.000256316	0.000195546	0.000196554	0.000420033	0.000247553	0.000215463	0.000209855	0.000210417	0.000163201	0.000209886	0.000206333	0.000233727	0.000237043	0.000334981	0.00032008	0.000290491	0.000303108	0.00026951	0.000295223	0.000346014	0.000339309	0.000335456	0.000357261	0.000308827	0.000348279	0.00030037	0.000377653	0.000386003	0.000266843	0.000240181	0.000247642	0.000343712	0.000263877	0.000349846	0.000375767	0.000281417	0.000411737
1361	1574.5	0.00331297	0.468509	401.941	0.391678	C9H7ClF3NO4S;C10H8ClN3O5;	HCOOK;NaClx2;	Amidoflumet (JAN);;5-Amino-4-chloro-2-(2-hydroxymuconoyl)-3(2H)-pyridazinone;;	3		0.000210087	0.000175692	0.000216043	0.000218366	0.000210526	0.000191142	0.000207671	0.000188005	0.000188549	0.000204617	0.000214776	0.000210871	0.000207664	0.000287867	0.000218871	0.000194018	0.000189943	0.000246646	0.000236189	0.000206795	0.000252294	0.000228352	0.000231454	0.000222292	0.000215923	0.000150048	0.000206492	0.000229261	0.000217807	0.000232044	0.000190481	0.0001732	0.000144921	0.00016577	0.000203469	0.000176378	0.000180763	0.000177085	0.000172155
369	1236.5	0.315912	0.406093	176.023	0.392247	C6H7N3O;	K;	Unidentified	4		0.000215042	0.000526286	0.000356233	0.000246623	0.000274662	0.00023637	0.000202756	0.000249133	0.000212101	0.000420383	0.000255515	0.000225184	0.000218871	0.000333682	0.000438123	0.000256051	0.000261818	0.000246748	0.000296108	0.000249932	0.000210743	0.00035978	0.000240014	0.000320698	0.000223491	0.000219408	0.000259488	0.000262468	0.000310386	0.000218029	0.000210674	0.000241056	0.000183457	0.000276415	0.000242813	0.000277674	0.00025377	0.000268964	0.000237609
591	1703	0.00101048	0.289492	244.998	0.392247	C11H7ClO3;C11H6O3;C8H10O4;	Na;NaCl;KCl;	5-(2-Chlorophenyl)Furan-2-Carboxylic Acid;;Angelicin;Psoralen;;"1,2-Dihydroxy-6-methylcyclohexa-3,5-dienecarboxylate";"1,6-Dihydroxy-5-methylcyclohexa-2,4-dienecarboxylate";"2-hydroxy-6-oxohepta-2,4-dienoate";"2-Hydroxy-6-oxo-octa-2,4-dienoate";"3,4-Dihydroxyphenylethyleneglycol";"cis-1,2-Dihydroxy-4-methylcyclohexa-3,5-diene-1-carboxylate";;	3		0.00018919	0.000171479	0.000209081	0.000251488	0.00020974	0.000224379	0.000178539	0.000208203	0.000208525	0.000201387	0.000222795	0.00022523	0.000201912	0.00025207	0.000217494	0.00022696	0.000229721	0.00026688	0.000178584	0.000189071	0.000226506	0.000273335	0.000282428	0.000192061	0.000235678	0.000195511	0.000276682	0.000235532	0.000219233	0.00020227	0.000185852	0.000221938	0.00013287	0.000180971	0.00016434	0.000164156	0.000232074	0.000169199	0.00020326
366	1761	0.278769	0.442676	175.026	0.39495	CH6N4S;	HCOONa;	Unidentified	4		0.000185604	0.000195094	0.000209934	0.000246425	0.000195013	0.000221414	0.000174475	0.000204285	0.000222013	0.000229401	0.000201779	0.000205936	0.000262953	0.000251498	0.000213746	0.000188052	0.000241121	0.000289748	0.000225279	0.000228096	0.000210449	0.000219714	0.00029006	0.000258182	0.000230321	0.000190295	0.000216845	0.000196868	0.000242584	0.000274102	0.000173763	0.000200154	0.000173499	0.000198429	0.000175619	0.000238069	0.000267885	0.000223118	0.000228637
1260	363.5	5.8609e-11	7.02639e-07	380.028	0.395383	C14H13N3O5S;C9H14ClN3O5S;C15H11NO3;	Na_Na;HCOONa;NaCl_HCOONa;	Isoxicam (USAN/INN);Sulfanitran (USAN/INN);;OSI-7836;;"2-(4-Hydroxybenzyl)isoindole-1,3-dione";"2-Acetamido-6H-dibenzo[b,d]pyran-6-one";Furegrelate (USAN);"N-(6-Oxo-6H-dibenzo[b,d]pyran-3-yl)acetamide";;	3		0.000366148	0.00040115	0.000458464	0.000315686	0.000310178	0.000213324	0.000405726	0.000323458	0.000367982	0.00045981	0.000459383	0.000559868	0.000685862	0.000520446	0.000686589	0.00024702	0.000237301	0.000197812	0.000266169	0.000273808	0.000277871	0.000267177	0.000247285	0.000229088	0.000339832	0.000282053	0.000368501	0.00043943	0.000425465	0.000430339	0.000224132	0.000207566	0.00018649	4.46989e-05	0.000151951	0.000151873	0.000185826	0.000179387	0.000146407
3398	728	5.59847e-12	0.00739753	789.148	0.395383	C30H34O19;	Na_HCOONa;	Unidentified	4		0.000326635	0.000399919	0.000361273	0.000353565	0.000292278	0.000233921	0.000313274	0.000274499	0.000355194	0.000394575	0.000423402	0.000407695	0.000450147	0.000364501	0.000417835	0.000252595	0.000282216	0.000243911	0.000272332	0.00026374	0.000278332	0.000271628	0.000287097	0.000257558	0.00031334	0.000183011	0.000303094	0.000347644	0.000313401	0.000287984	0.000295689	0.000241833	0.000184956	0.000109741	0.000208356	0.000203702	0.000237251	0.000176069	0.000149931
662	879.5	5.70317e-15	0.00521165	266.16	0.395383	C12H16N4O2;	NH3;	Unidentified	4		0.000956865	0.00128926	0.0017086	0.00180776	0.00140971	0.000722647	0.00161788	0.00135803	0.00102294	0.00153974	0.00169604	0.00240118	0.00188241	0.0024881	0.0018723	0.000681539	0.00074191	0.000601837	0.000752739	0.000741348	0.00070376	0.000901111	0.000708424	0.000686551	0.000564806	0.000688181	0.000838005	0.000844552	0.000948239	0.00084591	0.000901793	0.0010208	0.00085472	0.00100343	0.00115653	0.00115156	0.0013783	0.00131346	0.00139505
648	1195.5	6.44143e-06	0.209126	264.077	0.395383	C7H10N4O4S;C16H13N;C12H15NO2;C11H14ClN;	NH3;Na_Na;NaCl;HCOONa;	Dezaguanine mesylate (USAN);;N-Phenyl-1-naphthylamine;N-Phenyl-2-naphthylamine;;Bellendine;;Lorcaserin (USAN);SK&F 86466;;	3		0.00199736	0.00151411	0.00190543	0.0026847	0.00213133	0.00273255	0.00232575	0.00279561	0.00262824	0.00194821	0.00187881	0.0023136	0.00185989	0.00344729	0.00173346	0.00326573	0.00270343	0.00326117	0.00286352	0.00315728	0.00265872	0.00277896	0.00308738	0.00319378	0.00264235	0.00396058	0.00378553	0.00294247	0.00257664	0.00289929	0.00273787	0.0023178	0.00213082	0.00244387	0.00236244	0.00254343	0.00245896	0.00335008	0.00283651
1448	1261.5	2.93944e-10	0.207384	427.077	0.395383	C21H18O7;C17H20O9;C17H14N2O7;C14H18N2O7S;C20H16O5;	Na_Na;NaCl;HCOONa;HCOONa;Na_HCOONa;	12-Deoxyaklanonic acid;Austrobailignan 1;;O-Feruloylquinate;;Coumeroic acid;;Miraxanthin-I;;Psoralidin;Sojagol;;	3		0.00102298	0.000950799	0.000972153	0.000959121	0.000899004	0.00185462	0.00103641	0.00104439	0.00115598	0.000948819	0.000777088	0.000928567	0.000964534	0.00104088	0.000886357	0.00145374	0.00137889	0.00116847	0.00139014	0.00134635	0.0014811	0.00154993	0.00169126	0.00147213	0.00168587	0.00155257	0.00182462	0.00158907	0.00167324	0.00182944	0.00120159	0.00110727	0.00121636	0.00152014	0.00137393	0.00183772	0.00137668	0.00144134	0.00189012
1454	1881	3.07308e-07	0.00130367	429.241	0.395383	C25H28N6O;C21H36N2O5S;C27H34O3;C24H38O4;C22H34N4O;C23H36O2;	H;H;Na;K;NaCl;HCOOK;	Irbesartan;;Hexocyclium metilsulfate (INN);;Nandrolone phenpropionate;Nandrolone phenylpropionate (JAN);Testosterone phenylacetate (USAN);;"(22E)-3alpha,12alpha-Dihydroxy-5beta-chol-22-en-24-oic Acid";"(22E)-3alpha,7alpha-Dihydroxy-5beta-chol-22-en-24-oic Acid";"(22E)-3alpha,7beta-Dihydroxy-5beta-chol-22-en-24-oic Acid";12alpha-Hydroxy-3-oxo-5alpha-cholan-24-oic Acid;12alpha-Hydroxy-3-oxo-5beta-c…	3		0.00818928	0.0097095	0.00826201	0.0098851	0.00796487	0.00713114	0.00824731	0.0108109	0.00970029	0.00933841	0.00884274	0.00884703	0.0110397	0.00889284	0.00997823	0.00757718	0.00714217	0.00918	0.00711589	0.00701373	0.00900843	0.00708088	0.00700067	0.00848828	0.00872657	0.0076931	0.00835864	0.00802516	0.0102204	0.0078386	0.00682272	0.00855028	0.00630951	0.00625555	0.0063285	0.00631856	0.00611143	0.00870098	0.00648842
1750	1182.5	0.000229643	0.547168	496.91	0.397128			Unidentified	4		0.000208783	0.000193212	0.000226474	0.000276426	0.000247014	0.000205402	0.000260452	0.000233084	0.00022444	0.000275748	0.000283699	0.000225808	0.000248895	0.000317408	0.000291144	0.000260907	0.000223312	0.000246184	0.000237907	0.000260399	0.000281776	0.000215539	0.000218083	0.000225758	0.000270788	0.000212942	0.000217884	0.000237753	0.000265521	0.00026527	0.000178836	0.00017836	0.000215336	0.000122139	0.000209398	0.000135151	0.000196698	0.000250709	0.000188713
1231	1477	2.11458e-05	0.462198	371.958	0.40008			Unidentified	4		0.000132284	0.000172215	0.00016095	0.000120735	0.000101979	0.000273023	0.000131347	0.000129816	0.00015092	0.000120082	8.32091e-05	0.000144246	0.000136802	0.000141707	0.000181096	0.000165293	0.000192674	0.000181039	0.000173067	0.00016881	0.000218562	0.000194953	0.00025266	0.000221319	0.000254433	0.000194949	0.000190226	0.000197264	0.000200059	0.000182289	0.000153031	0.000161762	0.000161108	0.00014746	0.000151785	0.000199683	0.000222645	0.000184674	0.000242477
338	1550	0.790974	0.54463	170.047	0.40008			Unidentified	4		0.000156843	0.000267347	0.000242105	0.000247644	0.000203229	0.000242834	0.000170961	0.000245097	0.000202966	0.000232514	0.000162446	0.000149879	0.000220634	0.000197999	0.000286013	0.000182576	0.000217496	0.000225544	0.000221693	0.000203856	0.00016537	0.00028767	0.000316421	0.000220122	0.000327609	0.00017643	0.000177734	0.00018376	0.000235876	0.00022358	0.000184623	0.000226675	0.000141455	0.000194437	0.000153455	0.000195221	0.000269815	0.000206395	0.000216241
655	286.5	4.37583e-25	4.30117e-30	265.112	0.403448	C12H16N4OS;C8H18N2O2;	H;Na_HCOONa;	2,6-Diamino-8-Propylsulfanylmethyl-3h-Quinazoline-4-One;Thiamin;;"(2s)-2,8-Diaminooctanoic Acid";N-Dimethyl-Lysine;;	3		0.00370749	0.00378243	0.00433102	0.00538435	0.00431871	0.00500009	0.00535347	0.00573125	0.00539859	0.00670841	0.00689694	0.00617881	0.00781522	0.00713856	0.00777629	0.00385898	0.00382997	0.00406903	0.00488559	0.00433029	0.00471693	0.00582033	0.00567481	0.00559049	0.00568492	0.00626007	0.0062677	0.0074386	0.00740782	0.00727111	0.00270719	0.00254397	0.00255921	0.0034958	0.00325626	0.00336179	0.00415973	0.00451056	0.00373768
346	595	1.53529e-16	3.58503e-16	171.017	0.403448			Unidentified	4		0.00190315	0.00152442	0.00218615	0.00152989	0.00168322	0.00100855	0.0017384	0.00143502	0.0016806	0.0020373	0.00236739	0.00251166	0.00321303	0.0028655	0.00341876	0.00115286	0.00108668	0.00118407	0.00116566	0.00099678	0.00106676	0.000880058	0.000975336	0.000875739	0.00120668	0.00116295	0.00167426	0.00183432	0.00175815	0.00179177	0.00105206	0.000986832	0.00122168	0.000535926	0.000667395	0.000767545	0.000804097	0.000863094	0.000657273
2621	801	2.80937e-17	0.522419	627.095	0.403448	C27H24O16;C19H25N8O12P;C24H26N6O5S;	Na;K;NaClx2;	Pelargonidin 3-O-3'',6''-O-dimalonylglucoside;;Cytidyl-2'-5'-Phospho-Guanosine;;Pirbenicillin (USAN);;	3		0.00103225	0.000855776	0.000860705	0.00100542	0.00113289	0.000584721	0.000957159	0.000867941	0.000934186	0.000954739	0.00110184	0.00101155	0.000946533	0.00104785	0.000904027	0.00062641	0.00067731	0.000600564	0.000660493	0.000613835	0.000601839	0.000548178	0.000579004	0.000536468	0.000548527	0.000629762	0.000631415	0.000630315	0.000515684	0.000549961	0.000710249	0.000603254	0.000656065	0.000500513	0.000610511	0.00045129	0.000572836	0.000550948	0.000479488
617	1112	8.53603e-08	8.89162e-05	254.019	0.403448	C7H9N3O4S;C5H14NO6P;C9H9NO4;C6H13NO5;C7H9N5O;C4H12NO4P;C7H11N3;	Na;K;NaCl;KCl;KCl;HCOOK;NaClx2;	Isoniazid methanesulfonate (JAN);;Glycerylphosphorylethanolamine;sn-glycero-3-Phosphoethanolamine;;"1,2-Epoxy-3-(p-Nitrophenoxy)propane";"2-Carboxy-2,3-dihydro-5,6-dihydroxyindole";3-Hydroxyhippuric acid;4-Carboxyphenylglycine;Acetic Acid Salicyloyl-Amino-Ester;Alpha-Hydroxyhippuric acid;cyclo-dopa;Dopaquinone;HMBOA;o-Carbamoylphenoxyacetic acid;Salicyluric acid;;1-Amino-1-deoxy-scyllo-inositol;4…	3		0.000425011	0.000460365	0.00052024	0.000316099	0.000412701	0.000657154	0.000584736	0.000615808	0.000575883	0.000661355	0.000616986	0.000909512	0.00079017	0.000856265	0.000813028	0.000475204	0.000715347	0.000712467	0.000681291	0.000672036	0.000621584	0.00064824	0.000608128	0.000622279	0.000731064	0.00061436	0.000889288	0.000774165	0.000969559	0.000865004	0.000437603	0.00045574	0.000248325	0.00030667	0.000364297	0.000380194	0.000416892	0.000297116	0.000444772
367	101	8.70603e-09	7.09402e-08	175.119	0.410445	C6H14N4O2;	H;	L-Arginine;;	2	CID: 6322	0.0142724	0.00716662	0.0182659	0.0115695	0.0120609	0.00893705	0.0141897	0.0118888	0.0125491	0.0137426	0.013864	0.0131741	0.022396	0.0238676	0.0131697	0.00722777	0.00351283	0.0106343	0.00533746	0.00722323	0.00871594	0.0103851	0.00947571	0.00850502	0.0135807	0.0146041	0.0120275	0.0152825	0.0119402	0.0154543	0.00354221	0.00670632	0.00942826	0.00666351	0.00742978	0.00759399	0.00951493	0.0104616	0.0104037
2150	436.5	2.8286e-13	1.15738e-09	551.09	0.411335	C17H30N4O7P2S2;C22H19ClN6O3S;C23H25F3N2OS;C19H25F3N2O6;C20H24O10;	Na;HCOONa;NaClx2;NaClx2;NaCl_HCOONa;	Imcarbofos (USAN/INN);;4-[(5-CHLOROINDOL-2-YL)SULFONYL]-2-(2-METHYLPROPYL)-1-[[5-(PYRIDIN-4-YL)PYRIMIDIN-2-YL]CARBONYL]PIPERAZINE;;cis-(Z)-Flupenthixol;Flupenthixol;;Fluvoxamine maleate (JAN/USAN);;Ginkgolide B;Ginkgolide J;Rutarin;;	3		0.000343342	0.000420155	0.000436071	0.000289007	0.000368398	0.000157831	0.000318455	0.000282247	0.000347446	0.000532227	0.000675228	0.000527691	0.00090388	0.000634885	0.000706158	0.00022652	0.000161947	0.00018191	0.00018909	0.000174479	0.000190307	0.000178035	0.000136168	0.000185206	0.000194671	0.000172336	0.000263325	0.000312806	0.000333684	0.000297734	0.000214333	0.000161648	0.000194423	5.70623e-05	0.000131275	0.000158008	0.00013571	0.000156637	8.16172e-05
1270	552.5	6.60406e-21	8.34192e-05	382.191	0.411335	C22H24FN3O2;C19H33NO2;	H;KCl;	Benperidol (USAN/INN);Declenperone (USAN/INN);;FTY 720;R-Dysidazirine;;	3		0.000447191	0.000523846	0.000603036	0.000562845	0.00047533	0.000247067	0.000546981	0.000669818	0.000735823	0.000784831	0.000865429	0.000447991	0.000974094	0.000673444	0.000966972	0.000197959	0.000233216	0.000220325	0.000238883	0.000188353	0.00022782	0.000269975	0.000319849	0.000271493	0.000346482	0.000442587	0.000313102	0.000501449	0.000402868	0.000485773	0.000227377	0.000204274	0.000168336	0.000246057	0.000206725	0.000189657	0.00020517	0.000259643	0.000193344
806	605	4.58316e-18	3.90615e-20	296.067	0.411335	C13H12ClN5;C8H20NO6P;C11H14BNO5;C12H15NO4;C10H15N5O;C9H10FN3O3;C12H12FNO;	Na;K;Na_Na;NaCl;KCl;HCOONa;Na_HCOONa;	tetcyclacis;;Glycerophosphocholine;sn-Glycero-3-phosphocholine;;1(R)-1-Acetamido-2-(3-Carboxyphenyl)Ethyl Boronic Acid;;Cintriamide (USAN);salsoline-1-carboxylate;;Dihydrozeatin;;Elvucitabine (USAN/INN);;Cinflumide (USAN/INN);;	3		0.0141341	0.0139156	0.0172556	0.0143999	0.0133041	0.0128927	0.0173308	0.0148107	0.0152609	0.0192535	0.0215424	0.025289	0.0283123	0.0254117	0.0278771	0.0120552	0.0123359	0.0125887	0.0143992	0.0125454	0.0137955	0.0135906	0.013588	0.0121449	0.017282	0.0153785	0.0205007	0.0215023	0.021768	0.0216915	0.00980926	0.00839031	0.00928493	0.00716592	0.0073354	0.00865931	0.00957175	0.0106367	0.00938457
3646	633.5	4.23246e-07	0.000271124	867.24	0.411335	C30H52O26;C40H44N2O12S;C30H45N6O16P;	K;Na_HCOONa;Na_HCOONa;	Amylopectin;beta-D-Fructofuranosyl O-alpha-D-galactopyranosyl-(1-6)-O-alpha-D-galactopyranosyl-(1-6)-O- alpha-D-galactopyranosyl-(1-6)-alpha-D-glucopyranoside;Cellopentaose;maltopentaose;verbascose;;Papaverine sulfate;;"5,6,7,8-Tetrahydromethanopterin";tetrahydromethanopterin;;	3		0.000600133	0.00149835	0.00106702	0.00106093	0.000524058	0.000689082	0.000894494	0.000870086	0.00113399	0.00151984	0.00169657	0.00102699	0.00116869	0.00126409	0.00105973	0.000532439	0.000638801	0.00061463	0.000628118	0.000570607	0.000607845	0.000787606	0.000666666	0.000783373	0.000735575	0.000478074	0.000657215	0.000950442	0.000837705	0.000935798	0.000794828	0.000732335	0.000631396	0.000948467	0.000875246	0.000329112	0.000877694	0.000568084	0.000672263
1567	728	4.82864e-15	0.000965473	465.041	0.411335			Unidentified	4		0.00534081	0.00636485	0.00557522	0.00485878	0.0053334	0.00356936	0.00507004	0.00422719	0.00484513	0.00620552	0.00797283	0.00590963	0.00709214	0.00607103	0.00606615	0.0036956	0.00353286	0.0030533	0.00392926	0.00353803	0.0036085	0.00330639	0.00310054	0.00302123	0.00347638	0.00327561	0.0036536	0.00441799	0.00377283	0.00426089	0.00401621	0.00340717	0.00334547	0.00289257	0.00325607	0.00318189	0.00299741	0.00317965	0.0024723
1379	1844	0.000563705	5.45522e-05	411.099	0.411335	C16H18N4O7S;C11H16N8O8;C18H17Cl2N3O3;C21H20O5;C18H24O5S;C19H20N4O2;C8H19N6O7P;C18H19ClN4;C20H19FO3;C12H20N2O8;C19H22N2O;	H;Na;NH3;NaCl;NaCl;KCl;HCOONa;HCOOK;HCOOK;Na_HCOONa;NaClx2;	Bensulfuron methyl;;Imidurea (NF);;Lorzafone (USAN);;"8-(1,1-Dimethylallyl)-3-methylgalangin";"8-(3,3-Dimethylallyl)-3-methylgalangin";xanthohumol C;;17beta-estradiol sulfate;Estradiol-17beta 3-sulfate;;CRA_10655;;Streptidine 6-phosphate;;Clozapine;;"2,2,4-Trimethyl-3-(4-fluorophenyl)-2H-1-benzopyran-7-ol acetate";;3-Epihydroxy-2'-deoxymugineic acid;Mugineic acid;;10-Deoxysarpagine;Amedalin (USAN…	3		0.00635595	0.00591911	0.00586326	0.00666133	0.00551688	0.00708396	0.00636087	0.00614383	0.00612304	0.00700231	0.00749666	0.00700436	0.00720336	0.00796538	0.00671917	0.0073184	0.00694717	0.00706156	0.00741886	0.00671285	0.00722367	0.00701703	0.00738582	0.00702669	0.00695652	0.00708261	0.0073656	0.00781893	0.00771055	0.00855136	0.00635048	0.00610225	0.00563714	0.00678192	0.00671508	0.00649299	0.00688997	0.00774435	0.00737652
959	299	0.000353051	3.11859e-05	326.086	0.415085	C18H13ClFN3;C14H15NO8;C12H17NO8;C9H15N5O3;	H;H;Na;HCOOK;	Midazolam;;Pancratistatin;;Gynocardin;;Sapropterin;Tetrahydrobiopterin;;	3		0.000220087	0.000212352	0.000218813	0.000246347	0.000203087	0.000279185	0.000179276	0.000244277	0.000270573	0.000273311	0.000172338	0.000328923	0.000298607	0.000270628	0.0003232	0.000182541	0.000291049	0.000294157	0.000214488	0.000237078	0.000315389	0.000393786	0.000334263	0.000321041	0.000323828	0.000333343	0.000400975	0.00036323	0.00034631	0.000374133	0.000180283	0.000223683	0.000115971	0.00029647	0.000148191	0.00019794	0.000192424	0.000332859	0.000214625
428	1576.5	1.10141e-06	0.00832471	193.97	0.416007			Unidentified	4		0.000289513	0.000312152	0.000326872	0.000271389	0.000275801	0.000266947	0.000250322	0.000284117	0.000331743	0.000314118	0.000349089	0.000320122	0.000285545	0.000351392	0.000293637	0.000294655	0.000339209	0.000280728	0.000270336	0.000298064	0.00030718	0.000301978	0.000298888	0.000276675	0.000256061	0.000265479	0.000238414	0.000292226	0.000266662	0.000305403	0.000260801	0.000240897	0.000256504	0.000185495	0.000245288	0.000214002	0.00026347	0.000287723	0.000226146
425	42.5	0.166007	0.0009317	191.032	0.419333	C8H8O4;C5H9FO5;C5H12O5;C7H6O2;C4H10O3;	Na;Na;K;HCOONa;HCOOK;	1,2-Dihydrophthalic acid;"2,6-Dihydroxyphenylacetate";"2,6-Dimethoxybenzoquinone";"2-Hydroxy-6-oxoocta-2,4,7-trienoate";"3,4-Dihydroxymandelaldehyde";"3,4-Dihydroxyphenylacetate";3-Hydroxymandelic acid;4-Hydroxy-3-Methoxybenzoate;4-Hydroxymandelate;4-Hydroxymethylsalicylate;4-Hydroxypheoxyacetate;5-Methoxysalicylic acid;Homogentisate;Orsellinate;Vanillate;;5(R)-5-Fluoro-Beta-D-Xylopyranosyl-Enzym…	3		0.000492963	0.00030291	0.000382171	0.000421549	0.00025517	0.000240857	0.000329295	0.00026222	0.000209106	0.00023676	0.000375353	0.000482533	0.00025762	0.000287963	0.000253293	0.000359323	0.000378387	0.000232967	0.000337262	0.000384895	0.000232645	0.000202493	0.000293862	0.000262303	0.000268884	0.000216763	0.000205757	0.000285848	0.000306248	0.000275876	0.000528632	0.000482983	0.000415806	0.000252288	0.000412162	0.000310685	0.000337308	0.000357395	0.000361963
4006	343	1.78345e-16	0.83585	969.213	0.419333			Unidentified	4		0.000473949	0.000517759	0.000415347	0.000542246	0.000468511	0.00029363	0.000536254	0.000388765	0.00046306	0.000521648	0.00072854	0.000479026	0.000600695	0.000587284	0.000439874	0.000291185	0.00023017	0.000276143	0.000314839	0.000238579	0.000307851	0.000294719	0.000273989	0.000267685	0.000268686	0.00030726	0.000270076	0.000295547	0.000282292	0.000266453	0.000340294	0.000326744	0.000327425	0.000246476	0.000302899	0.000280388	0.000339033	0.000294346	0.000270711
3477	350.5	9.46958e-08	0.00692261	809.159	0.419333			Unidentified	4		0.000238443	0.000395997	0.000327987	0.000265714	0.000244242	0.000153243	0.000199111	0.000206336	0.000297834	0.000246231	0.000582361	0.000210521	0.000531592	0.000324649	0.000274459	0.000180105	0.000179679	0.000133759	0.000189765	0.000156345	0.000168202	0.000159149	0.000143793	0.000165846	0.000161153	0.000116335	0.00017047	0.000241202	0.000194755	0.00022953	0.00020868	0.000165806	0.000165523	6.95564e-05	0.000152422	0.000192749	0.000169812	0.000175619	0.000109336
4657	354	8.02958e-10	0.0017639	1149.28	0.419333			Unidentified	4		0.00025715	0.000369192	0.000262116	0.00025132	0.000249275	0.000133657	0.000278004	0.000203795	0.000253255	0.000369978	0.000497391	0.000229314	0.000469109	0.000336606	0.000450885	0.000176497	0.000110253	0.000132242	0.000168362	0.000141787	0.000127952	0.000120151	0.000180448	0.000111322	0.000136443	0.000123045	0.000132659	0.000199441	0.000181376	0.000182687	0.000185269	0.000138653	0.000135169	0.000131262	0.000138091	0.000189662	0.000166451	0.000189166	0.000116741
498	585.5	1.92774e-05	7.32159e-08	219.027	0.419333	C9H8O5;C6H12O6;C7H8N4O2;C7H11ClN2O;C8H6O3;C5H10O4;C6H6N4;	Na;K;K;Na_Na;HCOONa;HCOOK;HCOOK;	3-(2-propenoic acid)-4,6-hydroxy cyclohexa-2,5-dienone;"3-(3,4-Dihydroxyphenyl)pyruvate";"3,4,6-trihydroxy-cis-cinnamate";;2-Deoxy-D-gluconate;2-deoxygluconate;3-Deoxyarabinohexonic acid;Aldohexose;allo-inositol;Allose;alpha-D-Galactose;alpha-D-Glucose;alpha-D-Mannose;alpha-L-Sorbopyranose;beta-D-Fructose;beta-D-Galactose;beta-D-Glucose;beta-D-Hamamelopyranose;beta-D-Mannose;D-2-Keto-3-Deoxygalac…	3		0.00380793	0.00314167	0.00324335	0.00393793	0.00441642	0.00415376	0.00343003	0.00281731	0.0032625	0.00289109	0.00300947	0.00299008	0.00220083	0.00291656	0.0022659	0.00387407	0.00391017	0.00364772	0.00429335	0.00415444	0.00390651	0.0034142	0.00387657	0.00336839	0.00403055	0.00362659	0.00348585	0.00319756	0.00286531	0.00339931	0.00369572	0.00328637	0.00427676	0.00382773	0.00398426	0.00423305	0.00364377	0.00395503	0.00477147
478	594	2.15073e-10	0.0315201	211.552	0.419333			Unidentified	4		0.00330788	0.00325971	0.00238128	0.00212702	0.00226653	0.00426709	0.00365758	0.00292227	0.00364735	0.00327699	0.00283397	0.00305523	0.00246867	0.0037547	0.00253372	0.00481198	0.00382673	0.00372837	0.00465	0.00426101	0.00451377	0.00345626	0.0056053	0.005529	0.00391651	0.00514905	0.00526478	0.00470102	0.00590625	0.00588353	0.00403666	0.00389636	0.00362812	0.00551081	0.00424069	0.00441858	0.00376886	0.00539994	0.00473115
3462	665.5	2.45488e-13	0.000244426	807.159	0.419333			Unidentified	4		0.00183578	0.00270512	0.00209589	0.00186937	0.00193414	0.00109465	0.00187336	0.00159955	0.00174324	0.00265182	0.0034484	0.00212883	0.00312401	0.00239249	0.00274169	0.00120888	0.00099967	0.00104167	0.00125529	0.00117976	0.00105477	0.00105861	0.00108286	0.00103619	0.00110728	0.000995067	0.00122044	0.00153744	0.00141214	0.00140019	0.00148412	0.00123434	0.0010759	0.00110003	0.00115199	0.0013098	0.00125714	0.00127714	0.000894381
381	892	4.46589e-13	8.53804e-10	179.129	0.419333	C8H18O4;	H;	1-Methoxy-2-[2-(2-Methoxy-Ethoxy]-Ethane;;	3		0.000499173	0.000721393	0.000533559	0.000686264	0.000594261	0.000442898	0.000629832	0.000518952	0.000524014	0.000821283	0.000915667	0.00078883	0.000861118	0.00079805	0.000863206	0.000417504	0.000352116	0.000278529	0.000526735	0.00046337	0.000301723	0.000525873	0.00041113	0.000529627	0.000602701	0.000627458	0.000683479	0.000620825	0.000534985	0.000629482	0.000361401	0.000248888	0.000361702	0.0004115	0.000304052	0.000302596	0.000298572	0.000375679	0.000313256
505	1136.5	0.0289251	0.332341	221.043	0.419333	C9H10O5;C6H14O6;C7H10N4O2;C8H8O3;C5H12O4;C6H8N4;	Na;K;K;HCOONa;HCOOK;HCOOK;	3-(3,4-Dihydroxyphenyl)lactate;3-Methoxy-4-hydroxymandelate;Syringic acid;Vanillylmandelic acid;;D-Mannitol (JP15);D-Sorbitol;Galactitol;L-Iditol;L-Sorbitol;Mannitol;;L-Lathyrine;;(R)-Mandelate;(S)-Mandelate;2-(Hydroxymethyl)benzoic acid;"2',4'-Dihydroxyacetophenone";2-Hydroxyphenylacetate;"3',4'-Dihydroxyacetophenone";"3,4-Dihydroxyphenylacetaldehyde";3-Hydroxyphenylacetate;3-Methoxytropolone;3-…	3		0.00105884	0.000914937	0.00102085	0.000896262	0.000981105	0.000862327	0.00109004	0.000792282	0.000805354	0.0009023	0.0010438	0.00125569	0.000808647	0.000877656	0.000956077	0.00112325	0.00111997	0.000965539	0.00116436	0.000934999	0.00103632	0.000976092	0.000921038	0.000848043	0.00104771	0.00115658	0.00107011	0.00118831	0.00119378	0.00136047	0.00113102	0.000944243	0.000898522	0.000946604	0.000922294	0.000837294	0.000976738	0.000914191	0.00119315
3028	1228.5	3.5823e-19	7.44076e-07	705.187	0.419333	C24H42O21;C29H32F2N6O5S;C29H40N4O7S;	K;Na_HCOONa;NaClx2;	1,1-kestotetraose;"1,3-alpha-D-Mannosyl-1,2-alpha-D-mannosyl-1,2-alpha-D-mannosyl-D- mannose";"1,6-kestotetraose";1F-alpha-D-Galactosylraffinose;3F-alpha-D-Galactosylraffinose;"6G,6-kestotetraose";alpha-D-Galactosyl-(1-6)-alpha-D-galactosyl-(1-6)-beta-D-fructosyl- (2-1)-alpha-D-glucoside;Cellotetraose;fagopyritol B3;Glycogen;Lychnose;Maltotetraose;Stachyose;;Carsatrin succinate (USAN);;"2-(11-{2-…	3		0.010258	0.0122401	0.0113541	0.0110717	0.0105952	0.00935414	0.0107186	0.0107579	0.0110104	0.012571	0.0134344	0.0119072	0.0131875	0.0120429	0.0131805	0.00893124	0.00902319	0.00926689	0.00967643	0.00936605	0.00949676	0.00981539	0.00984273	0.0102601	0.00987992	0.0092971	0.0104282	0.0113926	0.0108568	0.0112755	0.00948605	0.00870007	0.00819985	0.00914714	0.0089113	0.00917347	0.00963343	0.00950014	0.00851465
507	1249	2.52564e-20	0.142779	221.186	0.419333			Unidentified	4		0.0124528	0.011451	0.0121011	0.0100334	0.0116565	0.00516145	0.0122039	0.0104191	0.0114474	0.0134173	0.0158011	0.0127693	0.0150173	0.0134825	0.014341	0.00585485	0.00566374	0.00527248	0.00592338	0.00542848	0.00681496	0.00547395	0.00540545	0.00533689	0.00553467	0.00627525	0.00674424	0.00692646	0.00584199	0.00693475	0.0061479	0.00501227	0.00499092	0.00541293	0.00578376	0.00461542	0.00523953	0.00512962	0.0059321
12	1414.5	0.00693154	2.31297e-05	104.107	0.419333	C5H13NO;C5H10O;	H;NH3;	Choline;L-Valinol;;2-methylbutyraldehyde;3-Methylbutanal;Cyclopentanol;Pentan-2-one;pentan-3-one;Pentanal;Prenol;Tetrahydropyran;;	3		0.0632765	0.0521256	0.0574487	0.0597075	0.0615113	0.062106	0.0752743	0.0615121	0.0596318	0.0727517	0.082884	0.0903915	0.0779574	0.0877657	0.0770033	0.0615338	0.061153	0.0500511	0.068305	0.0608583	0.0636038	0.0583332	0.0535715	0.0568066	0.0579675	0.0629007	0.0745662	0.0692349	0.0664122	0.0730948	0.0561365	0.0465774	0.0498564	0.0482059	0.0565942	0.04747	0.0527135	0.061683	0.0678767
456	1738	0.00293941	4.52517e-05	203.564	0.419333			Multiply Charged ion - not identified	4		0.0154166	0.0157385	0.0160524	0.0181495	0.0150716	0.0194068	0.0159868	0.017014	0.0169273	0.018283	0.0191871	0.0174909	0.0201911	0.0214768	0.0197664	0.0188605	0.0192337	0.0183399	0.0198101	0.0181275	0.0191192	0.0163999	0.0200687	0.0200522	0.0195767	0.0187643	0.0195595	0.0205711	0.0223506	0.0224508	0.0174615	0.0165692	0.0150733	0.0183077	0.0176204	0.0178341	0.0194645	0.0212868	0.0196104
1107	770.5	5.03359e-06	0.49716	353.092	0.423567	C17H19ClN4;C14H13N3O5S;C11H20N2O8;C19H18O3;C16H22O4;C10H18N2O6;	K;NH3;Na_Na;NaCl;KCl;Na_HCOONa;	Lorcinadol (USAN/INN);;Isoxicam (USAN/INN);Sulfanitran (USAN/INN);;O-(2-Acetamido-2-Deoxy-Alpha-D-Galactopyranosyl)-L-Serine;;(2-Butylbenzofuran-3-yl)(4-hydroxyphenyl)ketone;;2-Ethylhexyl phthalate;3'-carboxy-alpha-chromanol;4-prenylphlorisovalerophenone;Alpha-CEHC;Dibutyl phthalate;Diisobutyl phthalate;;D-Ornaline;;	3		0.000170619	0.000208826	0.000154007	0.000181504	0.000183306	0.000296273	0.000170158	0.000177612	0.000211232	0.000166306	0.000145472	0.000175528	0.000164412	0.000176235	0.000216767	0.000216728	0.000236382	0.000228323	0.000224608	0.00024157	0.000235853	0.000213711	0.000285394	0.000357185	0.00029898	0.000196956	0.000272683	0.000225394	0.000267102	0.000265599	0.000168643	0.000235432	0.000173303	0.00031026	0.000179363	0.000281968	0.000237636	0.000232057	0.000299743
652	1240.5	0.00074369	4.93328e-05	264.578	0.423905			Unidentified	4		0.000474996	0.00034208	0.000426009	0.00065228	0.000434339	0.000535254	0.000478796	0.000670348	0.000527753	0.000354815	0.000385857	0.000387918	0.000401292	0.000503838	0.000396262	0.000393131	0.000673198	0.000676929	0.000574895	0.000549377	0.000852234	0.00059248	0.00068057	0.000680852	0.000556243	0.00060193	0.000484991	0.000445441	0.000556107	0.000497728	0.000549472	0.00060321	0.000380047	0.000493287	0.00046692	0.000573892	0.000593873	0.000600636	0.000816062
482	333	8.17121e-10	1.95166e-12	213.075	0.426892	C10H12O5;C6H14N4O2;	H;K;	5-(3,3-Dihydroxypropeny)-3-Methoxy-Benzene-1,2-Diol;Asperlin (USAN);Danielone;n-Propyl gallate;Vanillactic acid;;L-Arginine;;	3		0.000230701	0.000131349	0.000337236	0.000196311	0.000222429	0.000111743	0.000209866	0.00018098	0.000195963	0.000225427	0.000255737	0.000218072	0.000338123	0.000458165	0.000394781	0.000121364	0.000129632	0.000151976	0.000166868	0.00012466	0.000147333	0.000142982	0.000130445	0.000146495	0.00017916	0.000191659	0.00016372	0.000243569	0.000314105	0.000215732	0.000117106	0.000132529	0.000132883	0.000110777	0.000116485	0.000124589	0.000134659	0.000150312	0.000124275
2228	130.5	2.6713e-10	4.58537e-05	564.137	0.427327	C17H28N2O14P2;C24H31BrFNO4;C23H27N3O6S;C20H35N3Sn;	NH3;HCOONa;Na_HCOONa;NaCl_HCOONa;	dTDP-beta-D-mycarose;dTDP-beta-L-mycarose;dTDP-L-mycarose;dTDP-L-oleandrose;;Flutropium bromide (JAN);;Cyamemazine tartrate;;Azocyclotin;;	3		0.000169346	9.50645e-05	0.000212191	0.000107825	7.52911e-05	2.1057e-05	0.000127172	0.000136897	9.62799e-05	0.000181644	0.000129305	0.000238981	0.000322878	0.000310489	0.000253326	4.23612e-05	2.66007e-05	4.38631e-05	5.39373e-05	2.50382e-05	1.166e-05	4.92576e-05	3.35062e-05	6.11394e-05	0.000102907	0.000118116	0.000210748	0.000127525	0.00026912	0.000176661	0.000265853	0.000166126	0.000199918	0.000169231	0.000226968	0.000171523	0.000250635	0.000237462	0.000284453
508	134	3.35099e-11	4.29514e-06	222.02	0.427327	C5H13NO4S;C7H7NOS;	K;HCOONa;	Choline sulfate;;Thiobenzamide S-oxide;;	3		0.000725954	0.000240736	0.000828172	0.000393992	0.000427538	0.00030086	0.000628318	0.000544667	0.000531646	0.000597866	0.000714623	0.00112633	0.00107318	0.00108334	0.000900974	0.000219866	0.000263515	0.000385338	0.000304881	0.000221774	0.000262824	0.000364787	0.000358288	0.000333322	0.00037232	0.000542574	0.000798707	0.000688432	0.000919203	0.000756245	0.000918147	0.000834566	0.000871338	0.000672644	0.000842303	0.000783088	0.000970459	0.000776913	0.00109083
455	139.5	0.000622447	8.31705e-12	203.151	0.427327	C8H18N4O2;	H;	Arg-OEt;"N,N-dimethylarginine";"N3, N4-Dimethylarginine";"Nomega,Nomega'-Dimethyl-L-arginine";Symmetric dimethylarginine;;	3		0.00074688	0.000490516	0.00073012	0.000750773	0.000695738	0.000883402	0.00110346	0.000958256	0.000772003	0.000882369	0.000991781	0.0010164	0.00125343	0.0012471	0.000866091	0.00058599	0.000612496	0.000872055	0.000831594	0.00043415	0.000763419	0.000886923	0.000584358	0.000903593	0.000879643	0.00114878	0.00102762	0.00116086	0.00126203	0.00122031	0.00070588	0.000736817	0.000844387	0.000735776	0.000861026	0.000722489	0.000996389	0.00102038	0.000898738
687	145	8.86793e-07	0.403994	273.122	0.427327	C13H18N2O3;C12H22O3;C12H16N2O;C9H20N2O2;	Na;NaCl;HCOONa;HCOOK;	Heptabarbital;Lacosamide (USAN/INN);N-Caffeoylputrescine;;10-hydroxy-11-dodecenoic acid;11-oxo-dodecanoic acid;12-hydroxy-10-dodecenoic acid;12-hydroxy-3Z-dodecenoic acid;12-oxo-dodecanoic acid;2-oxo-dodecanoic acid;3-Oxododecanoic acid;3R-hydroxy-5Z-dodecenoic acid;4(R)-hydroxy-dodec-6Z-enoate;4-keto lauric acid;9-keto lauric acid;;Bufotenine;Caulophylline;Psilocin;;"7,8-Diaminononanoate";"N6,N6…	3		0.00155265	0.00179562	0.00158509	0.00107955	0.00121274	0.000264555	0.00104035	0.00106647	0.00135448	0.00142972	0.00174814	0.000701806	0.00161984	0.000978822	0.00146341	0.000444525	0.000341129	0.00041088	0.00034151	0.000352423	0.00045437	0.000354301	0.000336574	0.000433016	0.000358121	0.000384557	0.000396768	0.000406318	0.000368136	0.000423535	0.000532027	0.000421625	0.000415531	0.00041615	0.000402954	0.000356086	0.000321915	0.000292173	0.000233231
1479	339	0.00207107	0.171726	435.135	0.427327			Multiply Charged ion - not identified	4		0.00353256	0.00155792	0.00214258	0.00307926	0.0036283	0.00409452	0.00328407	0.00397051	0.00378951	0.0030948	0.00181629	0.00330651	0.00179816	0.00382268	0.00184215	0.00375817	0.0038255	0.00410821	0.00251559	0.0037545	0.00364384	0.00293808	0.00457828	0.0030577	0.0039222	0.00421801	0.00407435	0.0034091	0.00339694	0.00388175	0.00250629	0.00334223	0.00321946	0.00406848	0.0025809	0.0036176	0.0039051	0.0030339	0.00346176
11	555	0.000315342	0.000239558	104.071	0.427327	C4H9NO2;C4H6O2;	H;NH3;	(S)-2-Aminobutanoate;1-nitrobutane;2-Amino-2-methylpropanoate;3-Aminoisobutyric acid;4-Aminobutanoate;beta-alanine-methyl-ester;Beta-Amino Isobutyrate;D-2-Aminobutyrate;DL-3-aminobutyrate;Ethyl-Carbamic Acid Methyl Ester;HBA;Methyl-Carbamic Acid Ethyl Ester;"N,N-Dimethylglycine";N-Ethylglycine;N-methyl-beta-alanine;N-Methyl-L-alanine;;"1,4-Lactone";2-Butenoate;"2-Butyne-1,4-diol";crotonylmercuric…	3		0.000964537	0.00108065	0.00134478	0.000903504	0.000829053	0.000825141	0.000882909	0.000808217	0.00081898	0.00090654	0.00124818	0.00146721	0.00128064	0.00129298	0.00173822	0.00119524	0.0014533	0.00122786	0.000888388	0.00112533	0.00119702	0.00105588	0.0012993	0.000936649	0.0015649	0.00188673	0.00128791	0.00201525	0.00231256	0.00219387	0.000730906	0.000591741	0.000766755	0.000698822	0.000514692	0.000426019	0.00106705	0.000970039	0.00155204
1766	564	3.27839e-17	0.437266	498.159	0.427327	C19H24N6O5S2;C22H23F2N7O;C25H25N7;C21H27N5O2S;C23H25F2N3O2;	NH3;NaCl;KCl;HCOOK;HCOOK;	Cefepime;;"N-{2,2-DIFLUORO-2-[(2R)-PIPERIDIN-2-YL]ETHYL}-2-[2-(1H-1,2,4-TRIAZOL-1-YL)BENZYL][1,3]OXAZOLO[4,5-C]PYRIDIN-4-AMINE";;4-{[1-Methyl-5-(2-Methyl-Benzoimidazol-1-Ylmethyl)-1h-Benzoimidazol-2-Ylmethyl]-Amino}-Benzamidine;;Lupitidine (USAN);;Fluspiperone (USAN/INN);;	3		0.00100724	0.00107517	0.0010858	0.000951605	0.000905314	0.000389852	0.000905152	0.000776047	0.000843065	0.00120382	0.00138783	0.000617705	0.00124272	0.00103568	0.00140278	0.000475313	0.000315066	0.000388168	0.000460119	0.00038771	0.000466073	0.000445864	0.000438563	0.000333471	0.000430364	0.000433052	0.000381558	0.000572412	0.000495609	0.000510133	0.000552101	0.000384876	0.000435689	0.000542421	0.000488925	0.000593879	0.000629348	0.000564091	0.000477567
2667	575.5	1.68991e-15	2.77515e-21	638.183	0.427327	C34H33N3O5;	KCl;	Unidentified	4		0.00408419	0.00459314	0.00571917	0.00468709	0.00403844	0.00382019	0.00550435	0.0046255	0.00473505	0.00633093	0.00704524	0.00749411	0.00990678	0.00796746	0.00976427	0.00356255	0.00348116	0.00373819	0.00398959	0.00376967	0.00385874	0.00417428	0.00430637	0.00375074	0.00526757	0.00450475	0.00591515	0.00670242	0.00717347	0.00659762	0.00294018	0.00258433	0.00283741	0.00255038	0.00237346	0.00296605	0.00326752	0.00373201	0.00296364
792	987.5	0.000553302	1.06707e-06	293.064	0.427327	C9H15FO8;C9H18O8;C10H14N4O4;C10H13NO4S2;C11H12O5;C9H12N4O2;C9H14N2O;	Na;K;K;NH3;HCOONa;HCOOK;NaCl_HCOONa;	2,6-anhydro-3-deoxy-3-fluoronononic acid;;2-(beta-D-Glucosyl)-sn-glycerol;3-beta-D-galactosyl-sn-glycerol;3-beta-D-Galactosyl-sn-glycerol;Galactosylglycerol;;Dyphylline;;Ethyl (1E)-2-phenyl-N-(sulfooxy)ethanimidothioate;Meticrane (JP15/INN);;"(-)-5-(3,4,5-trihydroxyphenyl)-gamma-valerolactone";Sinapate;;"(6R)-6-(L-erythro-1,2-Dihydroxypropyl)-7,8-dihydro-6H-pterin";"2-Butyl-5,6-Dihydro-1h-Imidazo…	3		0.00129615	0.00131031	0.00112507	0.00109538	0.00119062	0.00116391	0.00123261	0.0011309	0.00106718	0.00113622	0.00124024	0.00120678	0.00137049	0.00124761	0.00127545	0.00140496	0.00159839	0.00138391	0.00122114	0.00117173	0.00131156	0.00114998	0.00134849	0.00125935	0.00133611	0.00133657	0.0014523	0.00129756	0.00128739	0.00132934	0.00147415	0.00151416	0.00143779	0.00111567	0.00118672	0.00119922	0.00115527	0.0013085	0.00126175
368	1230.5	8.5997e-08	2.77841e-11	176.011	0.427327	C7H7NO2;	K;	2-nitrotoluene;3-nitrotoluene;3-Pyridylacetic acid;4-Aminobenzoate;4-Nitrotoluene;Aminobenzoate (USP);Anthranilate;Benzhydroxamic Acid;m-Aminobenzoic acid;Methyl nicotinate (USAN);N-Methylnicotinate;salicylaldoxime;Salicylamide (JAN/USP/INN);;	3		0.00571041	0.010314	0.00775643	0.00759106	0.00649057	0.00530844	0.00815195	0.00695592	0.00745185	0.0133133	0.0171459	0.0111275	0.0179022	0.0122327	0.0162455	0.00528609	0.00422383	0.00375405	0.00598034	0.00526259	0.00524482	0.00559468	0.00531991	0.00549603	0.0067129	0.0060606	0.00673741	0.0109151	0.00997723	0.00969677	0.00497351	0.00451183	0.00405373	0.00470174	0.00442656	0.00570332	0.00591711	0.00707996	0.00386812
2109	1578.5	6.13825e-19	0.00268332	543.133	0.427327	C27H30Cl2O6;C18H32O16;C24H27ClN6O2S;C23H27FN4O3;C23H30N4O2S;	Na;K;Na_Na;NaClx2;NaClx2;	Mometasone furoate;;(1->3)-beta-D-Galactopyranans;"(2,6-beta-D-Fructosyl)n";"1,3-beta-D-Oligoglucan";"1,6-beta-D-Glucan";"1-alpha-D-{(1,4)-alpha-D-Glucosyl}(n-1)-alpha-D-glucopyranoside";1F-beta-D-Fructosylsucrose;1-kestotriose;3-Galactosyllactose;"6-alpha-D-(1,4-alpha-D-Glucano)-glucan";6-alpha-Maltosylglucose;6F-alpha-D-Galactosylsucrose;6G-kestotriose;6-kestotriose;beta-D-Fructofuranosyl O-bet…	3		0.0412945	0.032881	0.0379151	0.0439009	0.0415843	0.0337959	0.0415269	0.0399932	0.0412299	0.0373521	0.038624	0.038943	0.0363208	0.0401661	0.0363028	0.0314717	0.0328244	0.0332863	0.0341496	0.030567	0.032256	0.0342116	0.035064	0.0348885	0.0325213	0.0359461	0.0362705	0.031837	0.0299013	0.0317854	0.0340471	0.0306359	0.0322588	0.031869	0.0328663	0.0312265	0.0335742	0.033511	0.0340775
3216	1794	0.0307455	0.000312624	753.217	0.427327			Unidentified	4		0.00103695	0.00122408	0.00106011	0.00139546	0.00106553	0.00117119	0.00114027	0.000992881	0.00112973	0.00138766	0.00156804	0.00115877	0.00160785	0.00144197	0.00137775	0.00112444	0.0011105	0.000985236	0.00129362	0.00125755	0.00124732	0.00131483	0.00123015	0.00113163	0.00115956	0.00116033	0.00105508	0.00128512	0.00129053	0.00134613	0.001089	0.00102257	0.000938052	0.00122243	0.00122658	0.00133899	0.00142917	0.00155475	0.00141776
1543	1950	6.54081e-16	0.00112794	455.117	0.427327	C14H23N4O11P;C22H22N2O6;C21H29ClO4;C19H28N2O4S;C22H18N4OS;C17H22O10;C14H26O11;C16H20N4O6;C21H20N2O4;	H;Na_Na;KCl;KCl;HCOONa;HCOONa;HCOOK;Na_HCOONa;Na_HCOONa;	4-{2,6,8-Trioxo-9-[(2r,3s,4r)-2,3,4,5-Tetrahydroxypentyl]-1,2,3,6,8,9-Hexahydro-7h-Purin-7-Yl}Butyl Dihydrogen Phosphate;;Darusentan;;chlorovulone I;chlorovulone II;chlorovulone III;chlorovulone IV;;"[2(R,S)-2-Sulfanylheptanoyl]-Phe-Ala";;Axitinib (USAN);;1-O-Sinapoyl-beta-D-glucose;1-sinapoyl-D-glucose;4-O-beta-D-Glucosyl-sinapate;;Amylose;Galactan;Mannan;;Diaziquone (USAN/INN);;Tyloxapol;;	3		0.00645785	0.00564092	0.00566961	0.00651875	0.00626287	0.00669316	0.00684767	0.00639201	0.00656832	0.00662351	0.00678982	0.00694947	0.00664712	0.0071011	0.00672657	0.00617668	0.00663168	0.00644604	0.00678463	0.00668	0.00669888	0.00676514	0.00692803	0.00676613	0.00681435	0.00670756	0.00751165	0.00667418	0.00674008	0.00711588	0.00593272	0.00539199	0.0051784	0.00533827	0.00544682	0.00503678	0.0056248	0.00584744	0.00622024
1522	820.5	2.44883e-06	0.685261	449.056	0.43193	C17H14N2O7;C12H20N4O7;	Na_HCOONa;NaClx2;	Coumeroic acid;;Zanamivir;;	3		0.000315706	0.000342724	0.000286799	0.000302956	0.000263306	0.00029885	0.00028366	0.000281726	0.000330223	0.000343262	0.000427643	0.000352135	0.000359616	0.000293443	0.000299269	0.000300257	0.000280176	0.00026722	0.000360971	0.000293927	0.000275351	0.000343887	0.000284233	0.000285457	0.000313541	0.000237184	0.00023622	0.00027774	0.00031259	0.000320938	0.000283499	0.000277305	0.000234696	0.000191438	0.000255793	0.000281511	0.000260286	0.000248868	0.000212791
1715	888	0.00719274	0.785818	495.061	0.43193	C20H22N2O6S2;C19H21ClN4O5;C17H28ClO5P;C24H23ClO2;C18H22Cl2N2O2;	Na_Na;KCl;NaClx2;NaClx2;NaCl_HCOONa;	Exserohilone;;Theofibrate (USAN);;Fosarilate (USAN/INN);;Ospemifene;;Diclofenac diethylamine;;	3		0.000255963	0.000283271	0.000281854	0.000289267	0.000323678	0.000280268	0.000302744	0.000274464	0.00025685	0.000329383	0.00036754	0.000306041	0.000290481	0.000318767	0.000261073	0.000300269	0.000258538	0.00025833	0.000329445	0.000306492	0.000309558	0.000378032	0.000322839	0.000235778	0.000264821	0.000250489	0.000265762	0.000285999	0.000257963	0.000307239	0.000278129	0.000300757	0.000227955	0.000155345	0.00024911	0.000246304	0.000238448	0.00026014	0.000320902
574	22.5	1.88163e-11	5.4696e-05	239.152	0.435327	C14H20N2;	Na;	Diethyltryptamine;;	2	CID: 6090	0.00155661	0.00132741	NaN	0.000590521	0.000998401	0.000175766	0.000664336	0.000686038	0.000802841	0.000623769	0.000712832	0.000358469	0.000453768	0.000452344	0.000404217	0.000403195	0.000519603	0.000333494	0.000207358	0.000249529	0.000228608	0.000222503	0.000256183	0.000243373	0.000167129	0.00022853	0.000222894	0.000189092	9.77626e-05	0.000178389	0.000329167	0.000197577	0.000238516	0.000103423	0.000137399	9.16632e-05	0.00014266	0.000131688	NaN
58	132.5	0.00886021	0.830164	122.073	0.435327	C5H11N;	Cl;	Unidentified	4		0.0109738	0.0084669	0.000198816	0.00512529	0.00769936	0.00506178	0.00626469	0.00601462	0.00579927	0.00446058	0.00509623	0.00437713	0.00373122	0.00476029	0.00341547	0.0078043	0.00919117	0.00662542	0.00467518	0.0050326	0.00450758	0.00361396	0.00497859	0.00475324	0.00281504	0.00369941	0.00438263	0.0037135	0.00267285	0.00383351	0.00529704	0.00463251	0.00365037	0.00209744	0.00322109	0.00201497	0.00290865	0.00296442	0.000191065
4081	228.5	0.00388729	1.38192e-08	980.301	0.435327	C39H47N11O18;	Na;	Pentaglutamyl folate;;	2	CID: 73374	0.000212848	0.000508213	0.000471761	0.00054188	0.000408276	0.000140157	0.000457409	0.000550193	0.000475784	0.000516938	0.000676836	0.000667577	0.00104225	0.000442255	0.00108689	0.000291162	0.000294254	0.000331935	0.000345287	0.000356328	0.000232167	0.000279406	0.000447827	0.000400515	0.000353017	0.000357002	0.000551158	0.000630121	0.000703615	0.000448433	0.000243417	0.000239052	0.000285951	0.000260439	0.000273786	0.00035302	0.000395884	0.000390902	0.000310177
872	384.5	2.49737e-20	1.48462e-06	308.197	0.435327	C16H25N3O3;C19H27NO;C16H22N2O3;	H;Na;NH3;	4-Dimethylamino-N-(6-Hydroxycarbamoyethyl)Benzamide-N-Hydroxy-7-(4-Dimethyla Minobenzoyl)Aminoheptanamide;;Pentazocine;;Ethyl piperidinoacetylaminobenzoate (JAN);Procaterol;;	3		0.00150234	0.00352084	0.00401539	0.00202839	0.00147875	0.00108468	0.00265195	0.00282768	0.00152181	0.00172058	0.00181915	0.00311776	0.00322553	0.00410934	0.00475338	0.00141263	0.0011899	0.00127092	0.00119832	0.00166922	0.0016384	0.00171127	0.001665	0.00117405	0.0020863	0.0015457	0.00235171	0.00225574	0.00222139	0.00280011	0.00649763	0.00649975	0.00577596	0.00386686	0.00457692	0.00511382	0.00520985	0.00771821	0.00495644
941	802	4.56021e-08	1.57306e-09	322.213	0.435327	C17H33NO2;C17H24N2O3;C15H29O4P;C18H31NO;	K;NH3;NH3;Na_Na;	Prosafrinine;;Tilisolol (JAN);;Dolichol phosphate;;Crucigasterin 277;Obscuraminol A;;	3		0.000682356	0.00149683	0.00148749	0.00105666	0.000688844	0.000582331	0.0013057	0.00151259	0.00076324	0.00134833	0.00136211	0.00157081	0.00211824	0.00282767	0.00274322	0.000874953	0.000598155	0.000690083	0.000626139	0.000775136	0.000967854	0.00073712	0.00109079	0.000608841	0.00115289	0.000746583	0.00132334	0.00131753	0.00125087	0.00175957	0.0019064	0.00180513	0.00176922	0.000908163	0.00114891	0.00138894	0.00160035	0.00244447	0.00120561
1188	854.5	0.915427	0.017418	365.106	0.435327	C12H22O11;C18H15ClFNO3;C10H18N4O5;	Na;NH3;Na_HCOONa;	1-alpha-D-Galactosyl-myo-inositol;2-alpha-D-Glucosyl-D-glucose;2-O-beta-D-Glucopyranosyl-beta-D-glucopyranose;3-b-Galactopyranosyl glucose;"alpha,alpha-Trehalose";"alpha,beta-trehalose";alpha-Cellobiose;alpha-D-Aldosyl beta-D-fructoside;"alpha-D-Glucosyl-(1,3)-D-mannose";alpha-kojibiose;alpha-Maltose;beta-Cellobiose;beta-gentiobiose;beta-Lactose;beta-Maltose;Cellobiose;D-Fructosyl-D-fructofuranos…	3		0.00322024	0.003285	0.00319543	0.00260835	0.00327184	0.00404779	0.00371565	0.00431702	0.00356221	0.00376916	0.00301746	0.00349162	0.00332952	0.00389412	0.0035861	0.00334358	0.00288992	0.00328995	0.00323574	0.00426433	0.00349688	0.00332666	0.00351409	0.00290205	0.00333371	0.00331058	0.00390157	0.00322811	0.00381133	0.00416167	0.00328893	0.00281739	0.00329935	0.00316216	0.00322758	0.00367861	0.00383565	0.00350718	0.00396742
105	913	2.49475e-08	0.000288334	136.062	0.435327	C5H5N5;	H;	Adenine;;	3		0.00148979	0.00145928	0.0015668	0.00105449	0.00142508	0.00131927	0.00152989	0.00101232	0.00137542	0.00137669	0.00167809	0.00159826	0.00134003	0.00180199	0.00188158	0.00104004	0.00137506	0.00144157	0.00120347	0.00133489	0.00131507	0.00135377	0.00111309	0.00132567	0.00167946	0.00146317	0.00160663	0.00155281	0.0016353	0.00158173	0.000877867	0.00108022	0.000799553	0.000889712	0.000638783	0.00116861	0.00114415	0.00113004	0.000955233
320	1006.5	0.466889	0.29017	162.113	0.435327	C7H15NO3;C7H12O3;	H;NH3;	L-Carnitine;;(5-L-Glutamyl)-L-glutamine;2-Keto-n-heptylic acid;3-butyrl propionic acid;4-Hydroxycyclohexylcarboxylic acid;4-propionyl butyric acid;5-aceto valeric acid;7-oxoheptanoate;ethyl-2-methylacetoacetate;n-valeryl acetic acid;trans-4-Hydroxycyclohexanecarboxylate;;	3		0.00064121	0.000623526	0.000392001	0.000738108	0.000689999	0.000425485	0.00045628	0.000703294	0.000705592	0.000748921	0.000262409	0.00061801	0.000461249	0.000802462	0.000412671	0.000735212	0.000469386	0.000766163	0.000525406	0.00078962	0.000262518	0.000932223	0.00102	0.000964574	0.00105712	0.000481133	0.00050862	0.000673542	0.000623067	0.000636436	0.000461552	0.000318699	0.000424501	0.00055302	0.000263777	0.000683446	0.000585619	0.000571535	0.000491795
143	1033	0.000219154	8.68834e-13	138.055	0.435327	C7H7NO2;	H;	2-nitrotoluene;3-nitrotoluene;3-Pyridylacetic acid;4-Aminobenzoate;4-Nitrotoluene;Aminobenzoate (USP);Anthranilate;Benzhydroxamic Acid;m-Aminobenzoic acid;Methyl nicotinate (USAN);N-Methylnicotinate;salicylaldoxime;Salicylamide (JAN/USP/INN);;	3		0.0371555	0.0542802	0.0458249	0.0468341	0.0442148	0.0452105	0.0520649	0.0487679	0.048988	0.0731674	0.0797378	0.0638877	0.0839751	0.0690929	0.0837108	0.0412116	0.0360767	0.0307145	0.0463175	0.0458338	0.0414292	0.0463006	0.0453509	0.048887	0.0516484	0.0485759	0.0522785	0.0733933	0.0710593	0.0694858	0.0389147	0.0367277	0.0334011	0.0416775	0.0399017	0.0458411	0.0485653	0.0568601	0.0399695
545	1034.5	1.16152e-07	0.000905355	229.074	0.435327	C10H13ClN2O2;C11H14N2O;C10H10ClNO2;	H;K;NH3;	Metoxuron;;"2,6-Dihydroxy-N-methylmyosmine";2-Amino-3-(1h-Indol-3-Yl)-Propan-1-Ol;2-Methyl-5-hydroxytryptamine;5-Methoxytryptamine;Cotinine methonium ion;Cytisine;N-Methylserotonin;;p-Chloroacetoacetanilide;;	3		0.0014437	0.00113574	0.00107454	0.00159817	0.00162884	0.00158553	0.00132767	0.00176107	0.00151691	0.00149996	0.0016424	0.00180591	0.00143122	0.00194864	0.00166041	0.00154132	0.00147803	0.00128545	0.0016908	0.00141787	0.00159197	0.00159472	0.00178451	0.00136176	0.00162664	0.00129028	0.0018549	0.00158455	0.00180678	0.00194203	0.00126355	0.0011312	0.00106758	0.00124496	0.00134395	0.00133728	0.00118381	0.0014608	0.00172726
2468	1098.5	6.72586e-06	5.75212e-05	606.194	0.435327			Multiply Charged ion - not identified	4		0.00269711	0.00203681	0.00147802	0.00346226	0.00276329	0.00312488	0.00279914	0.00217447	0.00301089	0.00260764	0.00251154	0.00241931	0.00242532	0.00286402	0.00253517	0.0020501	0.00284891	0.00306525	0.00216707	0.0027785	0.00287218	0.0033922	0.00367797	0.00343382	0.00298239	0.00325941	0.00292664	0.00260368	0.00159995	0.00290282	0.0027884	0.00266704	0.00171337	0.00335953	0.00316582	0.00313862	0.0033598	0.00369092	0.00424514
1438	1201.5	5.18356e-14	0.0065511	425.276	0.435327	C21H33N3O5;C20H42O;	NH3;NaCl_HCOONa;	Leu-leu-tyr;;1-eicosanol;"3,7,11,15-Tetramethyl-Hexadecan-1-Ol";;	3		0.000139555	0.000397712	0.000442667	0.00014777	0.000136872	5.04936e-05	0.000210782	0.000257519	0.000144491	0.000173151	0.000132095	0.000199833	0.000278289	0.000305061	0.000461744	6.90783e-05	5.66795e-05	5.21438e-05	6.71653e-05	6.15753e-05	7.85043e-05	6.1878e-05	9.09295e-05	3.04248e-05	7.51274e-05	5.94723e-05	8.82904e-05	8.30653e-05	0.00011565	0.000148358	0.000380731	0.00037756	0.000292089	0.000215532	0.000277767	0.000287166	0.000253741	0.000339064	0.000200347
555	1251	1.09086e-11	2.76733e-05	233.043	0.435327	C5H13O8P;C10H10O5;C7H14O6;C8H10N4O2;C9H8O3;C6H12O4;	H;Na;K;K;HCOONa;HCOOK;	D-Ribitol 5-phosphate;Xylitol 5-phosphate;;5-Hydroxyferulate;;(-)-Quebrachitol;1-O-Methyl-myo-inositol;1-O-methyl-scyllo-inositol;3-O-methyl-alpha-D-glucopyranose;3-O-Methylfructose in Linear Form;3-O-Methyl-myo-inositol;4-O-Methyl-myo-inositol;5-O-Methyl-myo-inositol;6-O-Methyl-myo-inositol;D-Pinitol;methyl alpha-D-mannopyranoside;Methyl beta-D-galactoside;O1-Methyl-Glucose;O-Methyl-scyllo-inosi…	3		0.00157215	0.00242714	0.00218162	0.00196226	0.00235505	0.00147287	0.00204656	0.00147103	0.00184454	0.00293339	0.00352173	0.00267304	0.00380426	0.00219111	0.00329673	0.00144153	0.00129028	0.000860038	0.00177892	0.00146131	0.00123112	0.00120348	0.00132905	0.00158518	0.0013006	0.00151316	0.00173478	0.00208848	0.00164738	0.00170919	0.000978886	0.00105357	0.00083324	0.00117251	0.00114156	0.0013436	0.00137702	0.00124567	0.00103885
3675	1498.5	3.88736e-20	0.00199781	885.251	0.435327			Unidentified	4		0.007187	0.00625226	0.00719465	0.00830495	0.00717842	0.00582423	0.00746523	0.00747634	0.00758085	0.00678328	0.00716046	0.00680535	0.00701362	0.00721724	0.0073672	0.00549402	0.00542542	0.00571742	0.00571584	0.00530901	0.00527415	0.00607923	0.00640104	0.00620259	0.00567972	0.00598567	0.00605557	0.00561801	0.00559878	0.00555975	0.00582618	0.00552575	0.00539602	0.00594248	0.0056859	0.00595166	0.0063815	0.00619126	0.0058013
1265	1624	2.62021e-11	2.92969e-05	381.08	0.435327	C12H22O11;C12H24O6;C12H18N2O4;	K;NaClx2;NaCl_HCOONa;	1-alpha-D-Galactosyl-myo-inositol;2-alpha-D-Glucosyl-D-glucose;2-O-beta-D-Glucopyranosyl-beta-D-glucopyranose;3-b-Galactopyranosyl glucose;"alpha,alpha-Trehalose";"alpha,beta-trehalose";alpha-Cellobiose;alpha-D-Aldosyl beta-D-fructoside;"alpha-D-Glucosyl-(1,3)-D-mannose";alpha-kojibiose;alpha-Maltose;beta-Cellobiose;beta-gentiobiose;beta-Lactose;beta-Maltose;Cellobiose;D-Fructosyl-D-fructofuranos…	3		0.228544	0.261648	0.254418	0.244022	0.233679	0.201055	0.238503	0.220162	0.225456	0.272819	0.296503	0.244293	0.294002	0.264883	0.28798	0.204126	0.196901	0.183385	0.212537	0.202281	0.204739	0.203985	0.201363	0.200716	0.202323	0.195957	0.212562	0.237525	0.226779	0.232958	0.207745	0.185975	0.186469	0.196475	0.192515	0.205227	0.205532	0.216096	0.190486
4373	1755.5	2.5934e-13	3.62368e-05	1047.3	0.435327			Unidentified	4		0.00329855	0.0035697	0.00344957	0.00389515	0.00346695	0.00277488	0.00351242	0.00361403	0.00361177	0.00363315	0.00373834	0.00341497	0.00394737	0.003429	0.00403777	0.00264414	0.00259783	0.00279512	0.00282224	0.00270843	0.00264621	0.00313042	0.00307496	0.00323104	0.00302727	0.00293392	0.00309098	0.0032191	0.00308697	0.00314627	0.00290711	0.00265545	0.0025243	0.00288215	0.00264505	0.00298916	0.00321921	0.00313091	0.00285997
517	476	0.0233619	0.0014266	224.077	0.439715	C7H13NO7;C8H9N5O3;C7H10O7;C8H14O2S2;C9H13N3O;	H;H;NH3;NH3;Na_Na;	C-(1-Hydrogyl-Beta-D-Glucopyranosyl) Formamide;;"5,6-Cyclic-Tetrahydropteridine";;(-) threo-isohomocitrate;"(2S,3R)-3-Hydroxybutane-1,2,3-tricarboxylate";"(R)-2-Hydroxybutane-1,2,4-tricarboxylate";(S)-homocitrate;"2-Hydroxybutane-1,2,4-tricarboxylate";2-Methylcitric acid;Homoisocitrate;Methylisocitric acid;;(R)-Lipoic acid;;Iproniazid;;	3		0.000253298	0.000341856	0.000622164	0.000267856	0.000533171	0.000625738	0.000516184	0.000743626	0.000623395	0.000597786	0.00061512	0.00060636	0.000805354	0.000825505	0.000761524	0.0006167	0.000743197	0.000347981	0.000832118	0.000733665	0.000707253	0.00074287	0.000804706	0.000756748	0.000434633	0.000618774	0.000800134	0.00072088	0.000708891	0.000850843	0.000596294	0.000643192	0.000576801	0.000714722	0.00049278	0.00054893	0.000793723	0.000835029	0.000779154
480	1637.5	0.0138952	0.030603	212.569	0.439715			Unidentified	4		0.000775788	0.000922364	0.000930748	0.00123967	0.00060779	0.00111904	0.000875329	0.000991189	0.000715541	0.000994868	0.000970015	0.000870251	0.00112497	0.000938999	0.000586754	0.000764896	0.00107468	0.00129812	0.000753994	0.00117878	0.00076557	0.00143052	0.00145068	0.00152698	0.0014311	0.0009287	0.00106486	0.00112008	0.00137867	0.00125417	0.000692005	0.000819481	0.000622174	0.00116598	0.00102009	0.00147453	0.00152757	0.00150896	0.0011768
3702	47.5	4.68328e-13	0.00371634	895.175	0.443328			Unidentified	4		0.00068261	0.000855763	0.000769872	0.000566009	0.000824139	0.000326373	0.000533933	0.000521683	0.000598269	0.000661995	0.000783857	0.000593514	0.000654301	0.000551733	0.000476916	0.000516025	0.00039919	0.000240132	0.000486216	0.000412727	0.00039136	0.000340849	0.000317826	0.000296684	0.000402029	0.000212668	0.000401363	0.000369442	0.000258597	0.000298037	0.000402391	0.000350148	0.000290403	0.000318422	0.000309385	0.000321092	0.000285593	0.000296231	0.000200389
2164	190.5	2.77066e-18	1.1265e-07	553.058	0.443328	C16H24N2O14P2;C12H26N2O13P2;C21H18O12;	Na;HCOOK;Na_HCOONa;	dTDP 1-ester with 2,6-dideoxy-L-erythro-hexopyranos-3-ulose;"dTDP-3-oxo-4,6-dideoxy-alpha-D-glucose";"dTDP-3-oxo-4,6-dideoxy-D-glucose";"dTDP-4-oxo-2,6-dideoxy-alpha-D-glucose";"dTDP-4-oxo-2,6-dideoxy-D-allose";"dTDP-4-oxo-2,6-dideoxy-D-glucose";"dTDP-4-oxo-2,6-dideoxy-L-glucose";"dTDP-4-oxo-2,6-dideoxy-L-mannose";;D-Alanyl-alanyl-poly(glycerolphosphate);;luteolin 7-O-beta-D-glucuronide;Luteolin …	3		0.00148016	0.00143979	0.00134926	0.00101107	0.00152011	0.000878579	0.00106668	0.00101929	0.0010924	0.00111857	0.00128631	0.00118902	0.00104785	0.000913881	0.000827298	0.000973308	0.000941621	0.000908564	0.00111191	0.00101361	0.000989925	0.000731865	0.000764619	0.000837003	0.00083183	0.000660013	0.000741548	0.000747381	0.000716912	0.000904423	0.000883147	0.000767794	0.000639681	0.000470088	0.000740101	0.000605947	0.000515224	0.000471894	0.000317901
1373	328.5	2.1066e-05	0.595404	409.075	0.443328	C16H18O11;C15H16O9;C12H20O10;C13H16N4O6;C13H24O7;	Na;HCOONa;HCOOK;HCOOK;NaClx2;	O-Feruloylgalactarate;;Cichoriin;Daphnin;Esculin;Sinapoyl malate;;"Bis-D-fructose 2',1:2,1'-dianhydride";"D-Fructofuranose 1,2':2,3'-dianhydride";;Furaltadone (INN);Levofuraltadone (USAN/INN);;Heptopyranosides;;	3		0.00171793	0.00157624	0.00138536	0.00262548	0.00179687	0.00160065	0.00153766	0.00131786	0.0011278	0.00268224	0.00191226	0.00192277	0.00177333	0.00167637	0.00178148	0.00138632	0.00276916	0.000590764	0.00221958	0.000981229	0.000949093	0.00150161	0.0012239	0.0017406	0.00141625	0.0019459	0.00224436	0.00246605	0.000957795	0.00155934	0.000831613	0.000526196	0.000555643	0.00103046	0.00057996	0.00115508	0.00113585	0.00077062	0.00101116
370	370	6.26876e-05	0.000136397	176.092	0.443328	C7H13NO4;C7H10O4;	H;NH3;	(1S,2R,3S,4R,5S)-8-AZABICYCLO[3.2.1]OCTANE-1,2,3,4-TETROL;1-Hydroxyamine-2-Isobutylmalonic Acid;2-Aminopimelic Acid;"6-Amino-4-Hydroxymethyl-Cyclohex-4-Ene-1,2,3-Triol";Calystegin B2;N-Carboxyethyl-g-aminobutyric acid;spermidic acid;;"(1S,4S)-4-Hydroxy-3-oxocyclohexane-1-carboxylate";2-Isopropylmaleate;"5-D-(5/6)-5-C-(Hydroxymethyl)-2,6-dihydroxycyclohex-2-en-1-one";Dimethyl citraconate;Succinyla…	3		0.000837592	0.000792716	0.000480541	0.000551509	0.000869081	0.000379805	0.000521231	0.000324118	0.000247042	0.000619116	0.000628567	0.000711032	0.00113516	0.00112141	0.000786198	0.000574146	0.000582743	0.000629173	0.00057932	0.000603452	0.000249727	0.000683378	0.000651162	0.00069268	0.000533055	0.000703733	0.000667803	0.000782647	0.000832019	0.000756982	0.000483962	0.00043722	0.000423964	0.000432653	0.00031359	0.000277558	0.000236984	0.000364003	0.000548463
3111	457.5	0.0459766	0.0856908	726.201	0.443328	C30H37N3O10;	NaCl_HCOONa;	2-(Carboxymethoxy)-5-[(2s)-2-({(2s)-2-[(3-Carboxypropanoyl)Amino] -3-Phenylpropanoyl}Amino)-3-Oxo-3-(Pentylamino)Propyl]Benzoic Acid;;	3		0.000552615	0.000607831	0.00052311	0.000674265	0.0006487	0.000230394	0.000637261	0.000630677	0.000548045	0.000779528	0.000828809	0.000586528	0.000873687	0.000392751	0.000793269	0.00058671	0.000285454	0.000441559	0.000262488	0.000479169	0.000428661	0.00054343	0.000537744	0.000527492	0.000528895	0.000466348	0.000451037	0.000602864	0.000591125	0.000518553	0.000529756	0.00018164	0.000299208	0.000624961	0.000429968	0.000675115	0.00057391	0.000525247	0.000450773
49	556	0.000165525	6.64711e-15	116.071	0.443328	C5H9NO2;C5H6O2;	H;NH3;	acetamidopropanal;L-Proline;nitrocyclopentane;N-Methyldehydrobutyrine;;beta-vinyl acrylic acid;;	3		0.0108725	0.010082	0.0239571	0.0129368	0.0111667	0.0110657	0.0150501	0.0118729	0.0107346	0.0146449	0.0168137	0.0145037	0.0319703	0.0251272	0.031108	0.0117002	0.0115463	0.0148552	0.0118261	0.0106448	0.0128439	0.0133808	0.0124664	0.0121118	0.0149054	0.0139412	0.0177384	0.0280139	0.039649	0.0274005	0.00864048	0.00771514	0.0107578	0.00730157	0.00735927	0.00833929	0.00981362	0.0123289	0.0121929
388	589.5	0.000730531	3.29954e-06	182.081	0.443328	C9H11NO3;C9H8O3;	H;NH3;	3-Amino-3-(4-hydroxyphenyl)propanoate;3-Hydroxyphenylalanine;4-Hydroxy-4-(3-pyridyl)-butanoic acid;Adrenalone (USAN/INN);alpha-aminooxy-beta-phenylpropionate;L-Threo-3-Phenylserine;L-Tyrosine;o-Tyrosine;Styramate (INN);;4-Coumarate;"9-hydroxy-7E-Nonene-3,5-diynoic acid";"9-hydroxy-7Z-Nonene-3,5-diynoic acid";Benzoyl acetate;Caffeic aldehyde;cis-2-Hydroxycinnamate;cis-p-Coumarate;coumarinate;enol-…	3		0.0135658	0.0068582	0.0116848	0.00925321	0.00878941	0.00802035	0.00994079	0.00915614	0.0114217	0.0157115	0.0157547	0.0133248	0.0134723	0.0152443	0.0128821	0.00783656	0.00792358	0.0124936	0.00919052	0.00753444	0.0114661	0.00863149	0.00866111	0.00736829	0.0105669	0.0103605	0.0110751	0.0117232	0.0160957	0.011087	0.0103194	0.0065948	0.0107528	0.0055998	0.00860127	0.00694711	0.00754465	0.00764873	0.010095
1542	774.5	0.000730047	2.09142e-06	455.013	0.443328	C16H16N2O6S2;	NaCl;	Unidentified	4		0.000907643	0.000994873	0.000821889	0.000791349	0.00116069	0.000705489	0.000759522	0.000764347	0.000806291	0.000829645	0.000894326	0.000722615	0.000759083	0.000712298	0.00064118	0.00074807	0.000775185	0.000669514	0.000767258	0.000809279	0.000820129	0.000684523	0.000657413	0.00072166	0.000656878	0.000450424	0.00056868	0.000692582	0.000607735	0.00058252	0.000956032	0.00100148	0.000889095	0.000832857	0.000997918	0.000668757	0.000723199	0.000671742	0.000587225
686	1041.5	6.78087e-10	2.03605e-08	273.082	0.443328	C10H16N2O4;	Na_Na;	(S)-ATPA;Prolylhydroxyproline;;	3		0.00168554	0.00159827	0.00165196	0.00218131	0.00196093	0.00234193	0.00166644	0.00183235	0.00172054	0.00142556	0.00134022	0.00122012	0.00118748	0.00155943	0.000602245	0.00216765	0.00226044	0.00229293	0.00236505	0.00226199	0.00220006	0.00221764	0.00240116	0.00213742	0.00191061	0.00197289	0.00178107	0.00160614	0.00182249	0.00185256	0.00196406	0.00199406	0.00211768	0.00249232	0.00220741	0.00260013	0.00241312	0.0026077	0.00308839
2820	1255.5	4.07669e-16	8.84884e-05	665.17	0.443328	C28H42Cl4N4O2;C27H32O15;	NaCl;HCOONa;	Ambenonium chloride (JP15/INN);;Butrin;Eriocitrin;Eriocitrin;flavonol-3-O-L-rhamnosylglucoside;Isobutrin;Neoeriocitrin;;	3		0.00250224	0.00177266	0.00216442	0.00270549	0.00255526	0.0024897	0.00275835	0.00289322	0.00264861	0.00244668	0.00233676	0.00256542	0.00218425	0.00257845	0.00207304	0.00221275	0.00242443	0.00252198	0.00231602	0.00210997	0.00236208	0.00263662	0.00291573	0.00264065	0.00242224	0.0026735	0.0029258	0.002667	0.00251169	0.00266865	0.00171309	0.00168978	0.00159842	0.00169751	0.00179019	0.00165634	0.00202468	0.00178324	0.00197527
3103	1559.5	1.46149e-09	0.000287885	723.197	0.443328	C37H38N2O6;C29H36N6O6S;C34H36N4O4S;	NaClx2;NaCl_HCOONa;NaCl_HCOONa;	Cepharanthine;;Tetragastrin;;INHIBITOR Q8467 OF DUPONT MERCK;;	3		0.0284395	0.0375484	0.0359061	0.0335563	0.0305645	0.0242296	0.0306025	0.029458	0.0303642	0.0370204	0.040053	0.0306826	0.0429688	0.0340289	0.0421328	0.0250634	0.0226902	0.0217565	0.0253274	0.0250033	0.0233233	0.0267194	0.0258269	0.025172	0.0260399	0.0235168	0.0248907	0.0303185	0.0295146	0.0284701	0.0263813	0.024013	0.0237873	0.0276887	0.0244859	0.0289651	0.0296106	0.0297795	0.0238006
4437	1750.5	2.38651e-08	0.000848526	1065.31	0.443328			Unidentified	4		0.00548076	0.00828319	0.00777702	0.00715216	0.00605299	0.0045422	0.00614811	0.00620056	0.00640869	0.00777585	0.00838556	0.00582757	0.00949755	0.00677586	0.00981963	0.00458249	0.00391559	0.00401709	0.00452901	0.0046709	0.00412491	0.00526228	0.00519634	0.00510228	0.00492807	0.00445344	0.00466659	0.0061565	0.00611611	0.00560937	0.00518297	0.00483737	0.0045429	0.00597629	0.00480081	0.00649276	0.006446	0.00665329	0.00467907
78	459.5	0.106172	1.87148e-08	129.066	0.44677	C5H8N2O2;C5H5NO2;	H;NH3;	5,6-Dihydrothymine;alpha-Amino-gamma-cyanobutanoate;gamma-Amino-gamma-cyanobutanoate;;"2,5-Dihydroxypyridine";"2,6-Dihydroxypyridine";"3,4-Dihydroxypyridine";3-Hydroxy-4H-pyrid-4-one;Cyanoacrylate (JAN);hydroxypyridine N-oxide;N-methylmaleimide;Pyrrole-2-carboxylate;;	3		0.000463318	0.000427638	0.00026239	0.000547376	0.000432612	0.000482052	0.00059658	0.000587024	0.000187437	0.000706792	0.000766619	0.00098359	0.00103806	0.000865354	0.00104743	0.000494023	0.000467363	0.000443677	0.000533532	0.000458262	0.000378588	0.000585199	0.000570846	0.000413767	0.00044179	0.000695711	0.000814887	0.000827932	0.000689697	0.000751565	0.000400837	0.000365313	0.000354338	0.000392861	0.000447922	0.000424005	0.00046374	0.000547377	0.00055027
3283	944	7.38498e-06	0.183158	769.194	0.44677	C33H40O18;C32H44O14;	Na_Na;NaClx2;	Flavonol 3-O-beta-D-glucosyl-(1->2)-beta-D-glucosyl-(1->2)-beta-D-glucoside;;crocetin diglucosyl ester;crocetin monogentiobiosyl ester;Dicrocin;;	3		0.000174018	0.000267573	0.000244488	0.000219152	0.000184627	0.000361318	0.000191351	0.000239391	0.00021943	0.000206238	0.000164075	0.000207812	0.000232868	0.000199882	0.000271713	0.000331225	0.0003284	0.000245651	0.000194974	0.000264681	0.000156991	0.000378672	0.00036207	0.000382663	0.000288465	0.000271041	0.000281066	0.000307008	0.000331217	0.000313082	0.000145105	0.000242067	0.000228821	0.000381363	0.000301695	0.000434966	0.000393908	0.000350518	0.000493035
421	189.5	0.00799018	5.10993e-07	189.135	0.447545	C7H16N4O2;	H;	arginine-methyl-ester;Homoarginine;Ngamma-Monomethyl-L-arginine;;	3		0.000846097	0.00047897	0.000682312	0.000811457	0.000772454	0.000906494	0.00105672	0.000973364	0.000866501	0.000896206	0.000920141	0.000854082	0.00115022	0.00124519	0.00113812	0.000640705	0.000644769	0.000765864	0.000898407	0.000599085	0.000642464	0.000778802	0.000790692	0.000830532	0.00101709	0.00120981	0.00101886	0.00103599	0.00139991	0.000989814	0.000864956	0.00077606	0.000881469	0.000895255	0.000944145	0.000766726	0.00103018	0.000994928	0.00128164
459	1221	0.0691134	0.0176815	204.563	0.447545			Unidentified	4		0.00218645	0.00216648	0.00216768	0.00264063	0.00203311	0.00265823	0.00222468	0.00240817	0.00223637	0.00248285	0.00262101	0.0024724	0.00265466	0.00282718	0.00276652	0.00258746	0.00208455	0.00254097	0.00278126	0.00206097	0.00250699	0.00214163	0.00263878	0.00267932	0.00214426	0.00245627	0.00253893	0.00272341	0.00306012	0.00308223	0.00243902	0.00235617	0.001936	0.00249926	0.00249184	0.00232256	0.00245544	0.00283195	0.00261289
17	1267	4.11483e-10	0.471865	106.05	0.447545	C3H7NO3;C3H4O3;	H;NH3;	2-nitro-1-propanol;L-Serine;;3-Hydroxypropenoate;3-Oxopropanoate;Pyruvate;;	3		0.000814393	0.000548142	0.000830962	0.000554491	0.000719241	0.00111601	0.000791914	0.000692526	0.000650141	0.000633173	0.000665199	0.000823547	0.000709972	0.00084415	0.000783831	0.00110458	0.00104015	0.0011741	0.00122629	0.00101551	0.00106285	0.00127018	0.00101022	0.001289	0.00121579	0.0016546	0.00134876	0.00122326	0.00120288	0.00115891	0.000497189	0.000665544	0.000804969	0.000348588	0.00065653	0.000701953	0.000530044	0.00078122	0.000832524
865	1657.5	8.31791e-12	0.096089	307.084	0.451115	C16H16N2O2;C15H14N2;	K;HCOOK;	Lysergic acid;N-Butyl-beta-carboline-3-carboxylate;;Inhibitor of P38 Kinase;;	3		0.00545387	0.00376624	0.00557548	0.00436345	0.00479416	0.0029031	0.00458927	0.00387911	0.00520724	0.00430099	0.00451153	0.00429029	0.00451444	0.0051106	0.00493642	0.00348229	0.00256834	0.00216979	0.00334871	0.00268981	0.00322742	0.00396988	0.00377697	0.00332996	0.00303154	0.00389877	0.00339486	0.003593	0.00297812	0.00328902	0.00310416	0.00260607	0.00245368	0.00271056	0.00286232	0.00292232	0.00287952	0.00311086	0.00225721
3415	895	9.89553e-07	0.00036	797.13	0.451458			Unidentified	4		0.000876929	0.00120262	0.000947213	0.000828968	0.00125907	0.000671977	0.000875798	0.000816941	0.000928249	0.0010663	0.00105614	0.000707481	0.000944736	0.000775028	0.000785608	0.000805488	0.000791674	0.000716558	0.000673184	0.000831207	0.000779157	0.000699725	0.000587962	0.000703998	0.000654779	0.000468201	0.000489592	0.000662617	0.000665663	0.000724848	0.0009704	0.000996984	0.000982146	0.000926376	0.00100116	0.00105155	0.000814784	0.000846537	0.000681807
3190	988	3.94452e-15	2.96706e-06	743.187	0.451458			Unidentified	4		0.000565866	0.000493795	0.000325371	0.000639231	0.000660505	0.000803301	0.000523283	0.000694823	0.000549371	0.000449158	0.000430232	0.000300446	0.000523195	0.000461732	0.000483976	0.000703517	0.000786821	0.000721871	0.000731019	0.000798614	0.00085443	0.000762039	0.000770911	0.000841628	0.000633034	0.000620646	0.00064032	0.000618582	0.000625942	0.000732676	0.000744923	0.000746854	0.000808039	0.00107883	0.00115678	0.00102072	0.000953862	0.00100198	0.00122355
2987	1243	0.00197419	0.393867	695.182	0.451458	C34H34N4O4Zn;	HCOONa;	Unidentified	4		0.000343273	0.000288708	0.000259718	0.000334821	0.000246784	0.000351435	0.000402903	0.000415321	0.000360638	0.000305627	0.000265017	0.000285256	0.000179263	0.000305386	0.000349879	0.000433379	0.000332516	0.000345861	0.00040214	0.000280211	0.000218138	0.0002897	0.00038519	0.000345152	0.000346854	0.000335237	0.000334165	0.00026178	0.000252942	0.000398548	0.00025178	0.000299376	0.000198151	0.000408432	0.000167633	0.000378224	0.000334322	0.000388836	0.000491104
877	1337.5	0.0040994	0.0122579	309.059	0.451458	C10H14N4O5;C11H12O6;C9H12N4O3;	K;HCOONa;HCOOK;	6-Hydroxy-7,8-Dihydro Purine Nucleoside;"6-Hydroxyl-1,6-dihydropurine ribonucleoside";;"(1R,6R)-6-Hydroxy-2-succinylcyclohexa-2,4-diene-1-carboxylate";"2-succinyl-6-hydroxy-2,4-cyclohexadiene-1-carboxylate";;Etofylline (INN);Temurin;;	3		0.000613374	0.00055635	0.00054326	0.000618983	0.000614457	0.000635382	0.000618131	0.000594939	0.000298494	0.000697699	0.000516562	0.000723866	0.000637155	0.00064827	0.000641008	0.00064524	0.000733959	0.000369694	0.000762857	0.000761968	0.000716599	0.000718997	0.000496715	0.000684093	0.000737256	0.000650588	0.000790005	0.000412924	0.000725225	0.000745073	0.000516305	0.00057415	0.000407655	0.000444208	0.000482315	0.000550216	0.000502625	0.000313193	0.00050337
548	1438.5	1.75877e-07	3.73707e-07	229.155	0.451458	C11H20N2O3;C11H17NO3;	H;NH3;	L-isoleucyl-L-proline;L-leucyl-L-proline;;Diethylamine salicylate;Isoproterenol;L-Isoprenaline;l-Isoprenaline (JP15);Mescaline;Metaproterenol;Methoxamine;;	3		0.0083005	0.00931195	0.00952393	0.00941231	0.00916737	0.00996918	0.00899657	0.00877521	0.00864303	0.0102546	0.00983653	0.00930804	0.0102153	0.00927465	0.0104736	0.00991869	0.0096095	0.0084157	0.0102919	0.0107858	0.0095406	0.0101981	0.00990842	0.0100249	0.00983036	0.0108819	0.0105558	0.0125894	0.0109809	0.0116242	0.0100527	0.00896108	0.00904686	0.0097685	0.00964972	0.00971675	0.0101964	0.0106369	0.00993653
894	305	2.1976e-06	8.31373e-08	311.602	0.454278			Unidentified	4		0.00059203	0.000591011	0.000673251	0.000536434	0.000575797	0.000968731	0.000745888	0.000877334	0.000714014	0.000850061	0.000733788	0.00115541	0.000991772	0.00118116	0.00106022	0.000823682	0.00082677	0.00090946	0.000917648	0.000842242	0.000995296	0.000983118	0.00105581	0.000968989	0.00114698	0.000901351	0.00117139	0.00118726	0.00138138	0.00145158	0.00052147	0.000188351	0.000248655	0.000557584	0.00063251	0.000642726	0.00066859	0.000726771	0.000913525
3653	132	0.00670472	5.80824e-05	867.787	0.454622			Unidentified	4		0.000829483	0.000135875	0.000618507	0.000786925	0.000982063	0.000615505	0.00106982	0.00118375	0.000667906	0.00156629	0.00153217	0.000899024	0.000602422	0.0013236	0.00140284	0.00104627	0.000758637	0.000787711	0.000529489	0.000639693	0.00099285	0.00126963	0.000657167	0.00099908	0.00106561	0.00103786	0.000991308	0.00122841	0.000874332	0.0013254	0.000651401	0.000951471	0.000811739	0.000469279	0.00118958	0.00103244	0.00167628	0.00189022	0.00154797
2531	670	5.29323e-05	0.0510998	614.182	0.454622	C25H33NO11;C26H29N5O7;C20H33N5O9;	Na_HCOONa;Na_HCOONa;NaCl_HCOONa;	Deacetylipecoside;Deacetylisoipecoside;;Pralnacasan;;N-acetyl-seryl-aspartyl-lysyl-proline;;	3		0.000784859	0.000590257	0.000704627	0.000776069	0.000673642	0.00138415	0.000923397	0.00092322	0.000854309	0.000597955	0.00042278	0.000537764	0.000528397	0.000805873	0.000603079	0.000640868	0.000860569	0.000869516	0.000610919	0.000959524	0.000934872	0.00122081	0.00127522	0.000777916	0.00119262	0.00135233	0.00126942	0.000874191	0.00104895	0.00104057	0.000509421	0.000864356	0.000964643	0.00140997	0.0011463	0.00094303	0.000759484	0.00130247	0.00184047
3647	760	5.18474e-05	0.00150046	867.285	0.454622			Unidentified	4		0.000867263	0.00164094	0.00133051	0.00182126	0.00116264	0.00122095	0.00143659	0.0015619	0.000868578	0.00181044	0.00193626	0.00119701	0.00195148	0.0015787	0.00204978	0.000895114	0.000964896	0.000993607	0.00132414	0.00131614	0.0012106	0.00105648	0.00104652	0.000924541	0.00125475	0.00122472	0.00113148	0.00169318	0.00109235	0.00154059	0.000869519	0.00114408	0.0010091	0.0018488	0.00141343	0.00175808	0.00188194	0.00144614	0.00184399
3333	809	3.31942e-06	0.000939291	777.253	0.454622			Multiply Charged ion - not identified	4		0.000702232	0.00144877	0.00107109	0.00263496	0.00179227	0.00107095	0.00193104	0.00125272	0.00196435	0.00174946	0.00169346	0.0016112	0.00164623	0.00188407	0.00174815	0.00108317	0.000989803	0.00134873	0.0019345	0.0011519	0.0017775	0.00150967	0.00155089	0.00204174	0.00135907	0.00199097	0.00180807	0.00164429	0.00168957	0.0017728	0.00177845	0.00166354	0.00153978	0.00172126	0.00137009	0.00161132	0.00253923	0.00250382	0.00182029
2001	1658	0.000389977	0.00225616	525.167	0.454622			Multiply Charged ion - not identified	4		0.00655512	0.00758872	0.00707616	0.00851749	0.00654967	0.00778151	0.00680155	0.00757169	0.00708893	0.00854272	0.00820824	0.00658394	0.00491985	0.00852132	0.00916291	0.00737973	0.00683752	0.00701434	0.00780614	0.00757213	0.00735711	0.00873716	0.00820464	0.00861326	0.00790923	0.00739931	0.00738807	0.00803446	0.00839996	0.00845375	0.00712383	0.00670542	0.00609768	0.0088132	0.007849	0.00870166	0.00892404	0.0100544	0.00925459
1510	304	0.00660773	0.943951	443.124	0.455562	C17H22N4O8S;C20H24N2O6S;C25H24O5;C21H23ClN4O2;C22H24O6;C16H26N2O5S;C17H24N2O4S;C20H26N2O2;	H;Na;K;Na_Na;NaCl;HCOOK;Na_HCOONa;NaClx2;	S-(P-Nitrobenzyl)Glutathione;;Dolasetron mesylate (USP);;Osajin;;Cloperidone (USAN);;Wuweizisu C;;Cilastatin;;Mercaptoacetyl-Phe-Leu;;(-)-Tortuosamine;Ajmaline;Epsiprantel (INN);Hydroquinidine;Isoajmaline;Veradoline (USAN);Verilopam (USAN);;	3		0.000901211	0.00058884	0.000701712	0.000255989	0.000739315	0.00140884	0.000871133	0.000507366	0.000999697	0.000627217	0.000398596	0.00071805	0.00053788	0.000761746	0.000642596	0.0012165	0.000683555	0.00105938	0.000536256	0.000978671	0.0011363	0.000718017	0.0014068	0.000878719	0.00123825	0.00146848	0.00130918	0.000875854	0.000609595	0.00119045	0.000929524	0.000460974	0.000647926	0.000530675	0.00116468	0.00141863	0.000665014	0.000779648	0.000983758
2956	809	0.105737	0.133667	687.722	0.456907	C11H12I3NO2;	NaClx2;	Unidentified	4		0.000737584	0.000685217	0.000658504	0.000957285	0.000821546	0.000929389	0.000775852	0.000815409	0.00091217	0.000811127	0.000785489	0.000671591	0.000759831	0.00081974	0.00078648	0.000846195	0.000860073	0.000873516	0.000864309	0.000619193	0.000948848	0.000899218	0.00104511	0.00113642	0.000865161	0.000950321	0.000996443	0.000996553	0.000859459	0.00101742	0.000455851	0.000832105	0.000538405	0.00095614	0.00100302	0.00088877	0.000822897	0.000578254	0.000778906
677	296.5	8.34167e-05	0.00683367	269.108	0.459342	C13H22O;	KCl;	Unidentified	4		0.00347099	0.00266115	0.0031731	0.00290616	0.00275581	0.00155129	0.00313618	0.00284564	0.00263642	0.003255	0.00373988	0.00349463	0.00390139	0.00356763	0.00356092	0.00321658	0.00317408	0.0036993	0.00371156	0.00295439	0.00504394	0.00322067	0.00307514	0.00281079	0.00172756	0.00357766	0.00395562	0.00381475	0.00390025	0.00381857	0.00245823	0.00229253	0.00359599	0.00182826	0.00195084	0.00215685	0.00232903	0.00231288	0.00217766
570	487	4.65569e-06	0.056109	237.063	0.459342	C9H14N2O3;C11H8N2;C8H12N2O;	K;HCOONa;HCOOK;	Metharbital (JAN/INN);;beta-carboline;;2-Methoxy-3-Isopropylpyrazine;;	3		0.000622241	0.000397615	0.000469146	0.000513867	0.000463617	0.000960296	0.000373244	0.000682932	0.000651119	0.000431053	0.000395244	0.000629222	0.000505585	0.000592975	0.000340561	0.000713389	0.000747553	0.000526428	0.000808763	0.000698414	0.000740681	0.000846213	0.00104888	0.000836639	0.000900263	0.000737337	0.000896959	0.000573832	0.00104249	0.00097122	0.000499576	0.000532489	0.000540453	0.000815188	0.000570501	0.000779278	0.000541035	0.000755165	0.00098518
4625	597.5	5.59852e-07	0.0205436	1139.25	0.459342			Unidentified	4		0.000519835	0.000889186	0.000674758	0.000733525	0.000820833	0.00051449	0.000581007	0.00067601	0.000750309	0.000766082	0.000745389	0.000418577	0.000730977	0.00051227	0.000603171	0.000426584	0.000448846	0.00050277	0.000472217	0.000636537	0.000545591	0.000472211	0.000511076	0.000472192	0.000442976	0.000225276	0.000251696	0.000525684	0.000382297	0.000444593	0.000658687	0.000654314	0.000621701	0.000744094	0.000725449	0.000741615	0.000653552	0.000568807	0.000539504
1129	908	0.888696	0.15912	355.107	0.459342	C17H12ClN5O;C10H23BN2O6S;C19H20O3;	NH3;Na_Na;NaCl;	Intrazole (USAN);;Talabostat mesylate (USAN);;4-Prenylresveratrol;;	3		0.00131027	0.000944435	0.0010237	0.00153281	0.00118988	0.00144668	0.00126363	0.00139926	0.00125232	0.00163046	0.00147452	0.00109904	0.00158661	0.00160512	0.00152487	0.0015055	0.000835149	0.00134423	0.00145834	0.000417795	0.00153647	0.00156412	0.0016414	0.00150237	0.000708265	0.00139948	0.00135091	0.00135245	0.00184091	0.00174998	0.00142373	0.00126105	0.00125745	0.00145671	0.00139854	0.00150661	0.00161736	0.00174829	0.00171358
3564	933	1.43001e-14	6.75195e-08	841.233	0.459342	C32H42N6O13S;	Na_HCOONa;	Unidentified	4		0.00186185	0.00171983	0.00170534	0.00175658	0.00181734	0.0018833	0.00140051	0.00162885	0.00157594	0.00151621	0.00141997	0.00142038	0.00141465	0.00141656	0.0012109	0.00191139	0.00185296	0.00178466	0.00204047	0.00186959	0.00188607	0.00182508	0.00194355	0.00194781	0.00188091	0.00145515	0.0016321	0.00170486	0.00162748	0.00187628	0.00145843	0.00136745	0.00108571	0.00140819	0.00142563	0.00141141	0.00135629	0.00133607	0.00134504
1686	1118.5	8.16842e-07	0.000711016	489.23	0.459342	C23H32N6O4S;C28H34N2O2;C18H38O9;	H;NaCl;Na_HCOONa;	Vardenafil;;Carbiphene (USAN);;"2-(2-{2-[2-(2-{2-[2-(2-Ethoxy-Ethoxy)-Ethoxy]-Ethoxy}-Ethoxy)-Ethoxy]-Ethoxy}-Ethoxy)-Ethanol, Polyethyleneglycol Peg400";;	3		0.00100808	0.0005135	0.000706311	0.000634	0.000527899	0.00069971	0.000623023	0.000710993	0.000649498	0.000723626	0.000672266	0.000651656	0.000826589	0.000832767	0.000710522	0.00048022	0.000543991	0.000741116	0.000811601	0.000573252	0.000609851	0.000759788	0.000802828	0.000700572	0.000993019	0.00124693	0.000796241	0.000904604	0.00102141	0.000896583	0.00064656	0.000542837	0.000636902	0.000555961	0.000520261	0.000643872	0.000777683	0.000728286	0.000670116
2399	1157.5	8.12963e-06	1.95948e-07	596.137	0.459342			Unidentified	4		0.000297737	0.000295123	0.000301485	0.000295194	0.000232557	0.000348962	0.000338007	0.000304093	0.000346118	0.000373464	0.0003772	0.000486791	0.000508767	0.00047969	0.000496834	0.000335089	0.000311613	0.000309319	0.00035827	0.000321498	0.000345222	0.000349615	0.000388006	0.000353523	0.000483161	0.000284967	0.000461512	0.000251862	0.000549917	0.000557983	0.000221055	0.000242907	0.000237896	0.000183355	0.000189056	0.000251793	0.000294523	0.000303365	0.0003063
669	1598	3.21842e-13	0.235731	268.104	0.459342	C10H13N5O4;C11H17N3O2;C12H13N3;C10H15N3;C9H19N;	H;Na_Na;HCOONa;Na_HCOONa;NaCl_HCOONa;	3-Deoxyguanosine;9-Riburonosyladenine;Adenosine;Deoxyguanosine;Formycin;Zidovudine;;"2-Prolyl-5-Tert-Butyl-[1,3,4]Oxadiazole";;Pyrimethanil;;N-(3-(Aminomethyl)Benzyl)Acetamidine;;(+)-N-Methylconiine;Cyclopentamine (INN);;	3		0.0121201	0.00991663	0.0115403	0.0113132	0.00922732	0.0156038	0.0107504	0.011897	0.0110993	0.00994046	0.00848159	0.00938521	0.0104632	0.0113927	0.0114664	0.0143616	0.0156286	0.0188255	0.0134603	0.014102	0.0131638	0.0158065	0.0152945	0.0151111	0.0170954	0.016082	0.0154458	0.0150732	0.0157454	0.0160762	0.0104833	0.0108328	0.010493	0.00991608	0.00839323	0.0106795	0.010702	0.0111399	0.0111694
1905	810	0.000152649	1.37839e-08	518.128	0.459667	C19H25N4O6PS2;C26H25N3O3S;C20H21N5O6;	NH3;NaCl;Na_HCOONa;	Uredofos (USAN/INN);;Fenoverine (INN);;Pemetrexed (INN);;	3		0.0001092	0.000249031	0.000204422	0.000208482	0.000147607	9.90005e-05	0.000146073	0.000137272	0.000184394	0.00030013	0.000461459	0.000242919	0.000418908	0.000294725	0.000378305	0.000101841	6.62457e-05	5.94521e-05	0.000118389	0.00013147	0.000117328	0.00014614	0.000131905	0.000122456	0.000151769	0.00014004	0.000124771	0.000314859	0.000214887	0.000219737	0.000116638	0.000108128	8.44817e-05	6.85518e-05	0.000118274	0.000172302	0.000201113	0.000175786	0.000140497
1174	1892.5	0.63882	0.000469131	360.151	0.460582	C12H22O11;C19H27NO;	NH3;KCl;	1-alpha-D-Galactosyl-myo-inositol;2-alpha-D-Glucosyl-D-glucose;2-O-beta-D-Glucopyranosyl-beta-D-glucopyranose;3-b-Galactopyranosyl glucose;"alpha,alpha-Trehalose";"alpha,beta-trehalose";alpha-Cellobiose;alpha-D-Aldosyl beta-D-fructoside;"alpha-D-Glucosyl-(1,3)-D-mannose";alpha-kojibiose;alpha-Maltose;beta-Cellobiose;beta-gentiobiose;beta-Lactose;beta-Maltose;Cellobiose;D-Fructosyl-D-fructofuranos…	3		0.0111651	0.0116964	0.0118951	0.0126467	0.0126735	0.0128614	0.0127039	0.0119625	0.0119833	0.0150375	0.0133883	0.0126416	0.0125998	0.0131388	0.0128962	0.0118388	0.0109537	0.0134653	0.0117435	0.0123698	0.0129531	0.012503	0.0124471	0.0113217	0.0108156	0.0121067	0.013209	0.0146268	0.0135532	0.0136155	0.011709	0.0105904	0.0108953	0.0120469	0.0118024	0.0147452	0.0128224	0.0131856	0.0134518
1516	30.5	0.0498429	0.00217169	446.187	0.462617	C21H27N5O4S;C26H30ClNO2;C26H29NO2;C23H33NO3;	H;Na;NaCl;KCl;	Glipizide (USP/INN);;4-Chloro-alpha-[4-[2-(diethylamino)ethoxy]phenyl]-alpha- phenylbenzeneethanol;;Afimoxifene;Droloxifene;Hydroxytamoxifen;;Epostane (USAN/INN);;	3		5.12382e-05	0.000112451	6.77271e-05	6.83556e-05	3.96678e-05	7.14576e-06	8.24825e-05	4.31223e-05	6.12336e-05	4.37998e-05	8.72571e-05	0.000104393	0.000104653	6.39681e-05	0.000117344	4.11086e-05	0.000118318	7.70129e-05	5.43025e-05	9.478e-05	0.000120556	7.53551e-05	0.000120107	5.36474e-05	0.000105617	0.000191345	0.000102805	0.000218875	0.000270821	0.000221323	4.9844e-05	2.96429e-05	8.06382e-05	6.3288e-05	2.06961e-05	4.42814e-05	0.00013029	7.35961e-05	0.000201129
3024	158	4.76649e-06	0.194153	704.214	0.462617	C25H43NO18;	NaCl;	4,6-Dideoxy-4-{[4,5,6-Trihydroxy-3-(Hydroxymethyl)Cyclohex-2-En-1-Yl]Amino}-Alpha-D-Lyxo-Hexopyranosyl-(1->4)-Alpha-D-Threo-Hexopyranosyl-(1->6)-Alpha-L-Threo-Hexopyranose;Acarbose;;	3		0.000713431	0.000610015	0.000752679	0.000918167	0.000624941	0.0012179	0.000914231	0.000953748	0.000847402	0.000708677	0.000475267	0.000654346	0.000958686	0.000927049	0.00104807	0.00111296	0.000666744	0.000756151	0.000623786	0.000651319	0.0010523	0.00132312	0.000843018	0.00133964	0.00117065	0.00114361	0.00109062	0.00112346	0.000610386	0.00142099	0.00100904	0.000928599	0.000902405	0.00172609	0.0011756	0.00195737	0.00152879	0.00100713	0.00176299
1513	541	0.000951758	0.00121227	444.14	0.462617	C22H25F2NO4;C17H23N7O5;C21H27NO7;C22H25NO6;C21H23NO4;	K;K;K;Na_Na;Na_HCOONa;	Nebivolol (USAN/INN);;Cytomycin;Taltirelin (JAN);;Clivoline;;Colchicine;;(S)-cis-N-methyl-canadine;(S)-N-Methylcanadine;Melosatin A;;	3		0.000742113	0.000643626	0.000700722	0.000865718	0.000783089	0.00097111	0.000610064	0.000591005	0.000713804	0.00053502	0.000599571	0.00039471	0.000455352	0.000574313	0.000428812	0.000881722	0.000845967	0.000897117	0.000998239	0.00099496	0.000814404	0.000913327	0.000977846	0.000916034	0.000961393	0.000698255	0.000649089	0.00058287	0.000316885	0.000637721	0.000745447	0.000763464	0.000916532	0.00109311	0.000936194	0.00131134	0.00106477	0.00111383	0.00132373
2991	549	0.000691102	0.000913961	696.226	0.462617			Multiply Charged ion - not identified	4		0.00300564	0.00374339	0.00161165	0.00279304	0.00332528	0.00345662	0.00336839	0.0036833	0.00345384	0.0042022	0.00414034	0.00291072	0.00193465	0.0039373	0.0044703	0.00362901	0.00291483	0.00304429	0.00347127	0.00351242	0.00341776	0.00396597	0.00381476	0.00409553	0.00239054	0.00329015	0.00322884	0.0040801	0.00385312	0.00403587	0.00323263	0.00320037	0.00279601	0.00457652	0.00386038	0.00456571	0.00318694	0.00530411	0.00446068
1118	1874	0.000899956	8.88369e-05	354.109	0.462617			Multiply Charged ion - not identified	4		0.0128674	0.0143221	0.0141895	0.0166008	0.0132513	0.0158654	0.0136885	0.0150773	0.0141375	0.0160369	0.0160861	0.0140614	0.0163105	0.017712	0.0166029	0.015889	0.0153703	0.0149749	0.0165879	0.015635	0.0161545	0.017115	0.0171282	0.0167779	0.0161455	0.0151291	0.0160414	0.0168778	0.0179422	0.0187639	0.0146191	0.0137292	0.0124701	0.0167888	0.0156197	0.0162533	0.0165004	0.0189999	0.0178445
3886	470.5	0.00505634	0.00537484	948.312	0.463578			Multiply Charged ion - not identified	4		0.000445389	0.000791824	0.000510184	0.000888993	0.000865819	0.000549367	0.000675142	0.00106099	0.000752558	0.00109096	0.000855495	0.000726774	0.000426369	0.00104706	0.00115768	0.000847685	0.000496739	0.00080183	0.000506001	0.000453617	0.000866197	0.00081742	0.00107538	0.00112249	0.000707412	0.000985428	0.0009361	0.000999	0.000897428	0.000952835	0.000994646	0.000502692	0.000567454	0.00127508	0.00111511	0.000771515	0.000820008	0.00146782	0.00147601
1183	1265.5	4.93157e-09	0.0784738	362.097	0.464777			Multiply Charged ion - not identified	4		0.00300092	0.00328604	0.00343634	0.00177703	0.001673	0.00521491	0.00344722	0.00341016	0.00359527	0.00308544	0.00242503	0.00281518	0.00329083	0.00337041	0.00367054	0.00444379	0.00450664	0.00347741	0.00435003	0.00429756	0.00436569	0.00485771	0.00530806	0.00504506	0.0048697	0.00459098	0.0048116	0.00448	0.00527501	0.00539365	0.00381639	0.00374055	0.00337744	0.00550616	0.00415112	0.00579428	0.00505559	0.00544807	0.00639175
2053	597.5	0.00299221	0.195785	533.657	0.466267			Unidentified	4		0.000634165	0.000270117	0.000749144	0.000639393	0.000520337	0.00113779	0.000678215	0.000750127	0.000671842	0.000677494	0.000549297	0.000499299	0.000661938	0.000615116	0.000773643	0.000963057	0.000607243	0.000429785	0.000843422	0.000809456	0.000874939	0.000675318	0.00114612	0.00113365	0.00106292	0.000584228	0.000957608	0.000926029	0.00108702	0.0011692	0.000747045	0.000536463	0.000556476	0.00127918	0.000650855	0.00109686	0.000730549	0.000559929	0.000858606
1897	97.5	5.01138e-11	1.56966e-08	517.013	0.467365	C9H16N3O15P3;C13H17N6O7P;	NH3;NaClx2;	5-hydroxy-CTP;;Triciribine phosphate (USAN);;	3		0.000693526	0.000628748	0.000808295	0.000401196	0.000441954	0.000402946	0.00047818	0.000421227	0.000357666	0.000431647	0.000688903	0.000843602	0.000512644	0.000643435	0.000570755	0.000502682	0.00060498	0.000627067	0.000545751	0.000495473	0.000497486	0.00033075	0.000299275	0.000259194	0.000479656	0.000422606	0.000497938	0.000464192	0.000547949	0.000476226	0.000513201	0.000532904	0.00047349	0.000215363	0.000248825	0.000306321	0.000276689	0.00027497	0.000176071
935	1020	7.37892e-20	0.578644	321.059	0.467365	C13H14O8;C10H18O9;C11H14N4O5;C10H12N4O3;C10H14N2O2;	Na;K;K;HCOOK;NaCl_HCOONa;	Benzoyl glucuronide (Benzoic acid);D-Prephenyllactate;;"Ara-Alpha(1,3)-Xyl";Xylobiose;;1-Methylinosine;7-Methylinosine;8-Oxocoformycin;;2'3'-Dideoxyinosine;Carbazochrome (JAN/INN);Didanosine;;6-Hydroxypseudooxynicotine;;	3		0.00706486	0.00661186	0.00649445	0.00649887	0.00695163	0.00452468	0.00648514	0.00675268	0.00664648	0.00712195	0.00710349	0.00672368	0.00676646	0.00638993	0.00681477	0.00412022	0.00442976	0.00433773	0.0049595	0.00463182	0.00458937	0.00481276	0.00467325	0.00462043	0.00490626	0.004451	0.00432808	0.00519133	0.00461478	0.00492466	0.00722326	0.00678002	0.00636771	0.00587524	0.00632238	0.00604732	0.00706684	0.0067106	0.00532409
629	1731	8.54123e-13	0.000164911	256.082	0.467365	C11H13NO6;C9H16ClN3O2;C11H10O6;C13H13N3;C9H15N3O2;	H;Na;NH3;Na_Na;NaCl;	Nicotinate D-ribonucleoside;;Lomustine (USAN/INN);;Dipyrocetyl (INN);;Varenicline;;Hercynine;"n(alpha),n(alpha),n(alpha)-trimethyl-L-histidine";;	3		0.000885711	0.00107127	0.00108714	0.00101135	0.000998619	0.00141193	0.00097454	0.000966526	0.000998805	0.00115676	0.00117801	0.00106235	0.00118004	0.00108689	0.00122793	0.00125082	0.00122378	0.0013231	0.00154281	0.00136008	0.0013218	0.00145624	0.0013764	0.00141474	0.00156876	0.00150792	0.00131082	0.00149978	0.00160512	0.00151941	0.00117278	0.00133813	0.00125192	0.0012163	0.00113317	0.0013208	0.0012652	0.00133259	0.00107535
3040	273	0.199587	0.358626	707.191	0.46767	C35H36MgN4O6;	KCl;	3-hydroxyethylchlorophyllide a;bacteriochlorophyllide a;;	3		0.000469074	0.000502573	0.000421047	0.000498616	0.000405682	0.000402944	0.000176605	0.000271492	0.000515303	0.000301834	0.000512627	0.000375462	0.000470894	0.00028444	0.000554937	0.0003859	0.000203811	0.000186036	0.000352364	0.000324843	0.000433176	0.000229287	0.000479103	0.000475868	0.00025368	0.000399859	0.000256183	0.00035427	0.00051204	0.000331815	0.000377156	0.000299797	0.000447845	0.000357498	0.000467706	0.000292507	0.000518242	0.00017376	0.000438903
1656	620	0.778795	1.04252e-06	482.66	0.470073			Unidentified	4		0.000369418	0.000381456	0.000430375	0.000529331	0.000425716	0.000559431	0.000601883	0.000612526	0.000458795	0.000566037	0.000537866	0.000678462	0.000783496	0.000813344	0.000718569	0.000427778	0.000494206	0.000565248	0.00062072	0.000177121	0.000624121	0.000563943	0.000686682	0.000713689	0.000802823	0.000395043	0.000765731	0.000747283	0.00082746	0.000942108	0.000409769	0.000458563	0.000374785	0.000379578	0.00045074	0.000476453	0.000482312	0.000605234	0.000697326
2664	222	8.41092e-08	5.28187e-12	637.231	0.470488	C32H38N2O8;C29H44O8;	NaCl;NaClx2;	Deserpidine;;Cyasterone;Soraphen A;;	3		0.0016805	0.000844841	0.00135358	0.00181676	0.00140559	0.0011556	0.00168843	0.00166165	0.00167457	0.00167254	0.00147869	0.00183021	0.00217454	0.00228253	0.00292321	0.000999184	0.00102355	0.00131482	0.00107243	0.000902217	0.00111693	0.001161	0.000788708	0.00122907	0.00137269	0.00150044	0.00182856	0.00156301	0.00162555	0.00154454	0.00106742	0.00102807	0.000881595	0.000981726	0.000774594	0.00107879	0.00110965	0.0011664	0.0011382
580	1148.5	5.59565e-05	3.45415e-13	241.155	0.470488	C12H20N2O3;C12H17NO3;C13H24O;	H;NH3;Na_Na;	Pirbuterol;Slaframine;;beta-Butoxyethyl nicotinate;Bucetin (JAN/INN);Bufexamac (JP15/INN);Cerulenin;Ethamivan (USAN/INN);Rimiterol (USAN);;2-tridecenal;;	3		0.0028795	0.00324128	0.0033064	0.00326184	0.00314224	0.0030582	0.00329635	0.00328309	0.00307004	0.00437428	0.00442833	0.00408126	0.00455219	0.00403806	0.00475645	0.00297475	0.00280427	0.00246404	0.0030423	0.00320301	0.00306902	0.00324511	0.00306085	0.00309589	0.00334594	0.00341049	0.00345874	0.00431279	0.00383382	0.00411896	0.0031083	0.00266241	0.0026287	0.00301575	0.00286715	0.00287715	0.00314303	0.00344342	0.00309144
98	1557.5	4.89975e-13	1.28354e-06	134.081	0.470488	C5H11NO3;C5H8O3;	H;NH3;	2-Hydroxymethyl-Pyrrolidine-3,4-Diol;3-nitro-2-pentanol;5-Hydroxy Norvaline;DL-beta-hydroxynorvaline;N-hydroxyvaline;;2-Methylacetoacetic acid;2-Oxopentanoic acid;3-Methyl-2-oxobutanoic acid;3-Oxopentanoic acid;5-Oxopentanoate;CTI-01;Levulinic acid;Methylacetoacetic acid;Tetrahydrofuran-2-Carboxylic Acid;;	3		0.000986367	0.000678286	0.000965492	0.000938397	0.000889275	0.00119846	0.00114334	0.00103041	0.00101399	0.000934066	0.000949218	0.00131535	0.00120108	0.00114514	0.0010856	0.00111005	0.00113279	0.0011534	0.00116786	0.000867768	0.0010554	0.00128147	0.00119799	0.00124764	0.00123214	0.00149253	0.00155237	0.00124988	0.00124312	0.00139879	0.000781197	0.000637542	0.000708019	0.000634546	0.000658125	0.000600254	0.000834709	0.000821452	0.000874774
2045	812.5	1.5956e-06	0.301827	533.155	0.471593	C24H26N6O5S;C23H30N2O10;C25H24F6N4;C25H30O9;C27H28O6;C20H28N6O4S;C23H32N2O5;C21H37O6P;C23H26N4O3;	Na;K;K;NaCl;HCOOK;HCOOK;NaClx2;NaClx2;NaCl_HCOONa;	Pirbenicillin (USAN);;Arformoterol tartrate (USAN);;Amdro;;Robustaol A;;Lonchocarpenin;;Debrisoquin sulfate (USAN);;Ramipril (USP/INN);;"CPA(18:2(9Z,12Z)/0:0)";;Argentine;;	3		0.0016724	0.00190169	0.00193502	0.00166291	0.000976572	0.0027615	0.0020652	0.00109702	0.00189308	0.00168242	0.00137333	0.00135347	0.000703377	0.00173309	0.00190941	0.00242699	0.00119511	0.00193245	0.00233127	0.00224701	0.00237528	0.00269789	0.00303397	0.00289314	0.00259844	0.0026056	0.0024541	0.00229162	0.00271574	0.00272182	0.00204361	0.0019233	0.00180595	0.00328922	0.0024187	0.00339508	0.00302392	0.00318674	0.00370325
3629	249.5	1.57574e-08	2.84156e-08	859.13	0.47554			Unidentified	4		0.000532837	0.000551077	0.000811306	0.00029793	0.000428348	0.000386729	0.000422259	0.000329828	0.000338027	0.000259694	0.000580692	0.000522367	0.000526678	0.000397565	0.000437445	0.000435495	0.000472528	0.000498383	0.000465922	0.00032958	0.000341671	0.000410443	0.000305727	0.000338489	0.000317551	0.000270045	0.000343279	0.000473494	0.000384224	0.000365554	0.00033773	0.000465866	0.000464933	0.000233748	0.000273999	0.000293313	0.00022732	0.000275022	0.000145755
241	301	5.14333e-06	0.00115142	146.081	0.47554	C6H11NO3;C6H8O3;	H;NH3;	(S)-5-Amino-3-oxohexanoic acid;2-Amino-5-oxohexanoate;4-Acetamidobutanoate;6-Amino-2-oxohexanoate;Allysine;Isobutyrylglycine;L-2-Aminoadipate 6-semialdehyde;Methyl aminolevulinate;N-Butyrylglycine;;(4E)-2-Oxohexenoic acid;"2-Hydroxy-cis-hex-2,4-dienoate";6-hydroxy-2-hexynoic acid;"Dihydro-4,4-dimethyl-2,3-Furandione";Dihydrophloroglucinol;;	3		0.00203781	0.00230088	0.00245266	0.00182654	0.00207011	0.00166801	0.00206617	0.00200313	0.00184891	0.00207901	0.00218464	0.00214805	0.00221167	0.00194541	0.00236096	0.00186267	0.00203846	0.00182939	0.00200844	0.00160578	0.00157799	0.00154226	0.00158425	0.00176958	0.00173995	0.00159032	0.00157468	0.00169023	0.00149068	0.00176103	0.00218186	0.00204377	0.00212725	0.00184448	0.00176425	0.00182356	0.00231256	0.00205235	0.00166275
864	819	6.47388e-17	1.07286e-05	307.043	0.47554	C9H16O9;C10H12N4O5;C10H14F2N2O2;C11H10O6;C8H14O7;C9H13ClN2O2;C9H12N2O2;	K;K;KCl;HCOONa;HCOOK;Na_HCOONa;NaCl_HCOONa;	2(alpha-D-Mannosyl)-D-glycerate;2-O-alpha-mannosyl-D-glycerate;3-Deoxy-D-glycero-D-galacto-2-nonulosonic acid;;Arabinosylhypoxanthine;Formycin B;Inosine;Nifurdazil (USAN/INN);;Seletracetam (USAN/INN);UCB 44212;;Dipyrocetyl (INN);;6-Acetyl-D-glucose;Ethyl glucuronide;;Terbacil;;3-Hydroxykynurenamine;5-Hydroxykynurenamine;L-Tyrosinamide;p-Aminophenylalanine;Pyridostigmine;;	3		0.0022031	0.00204595	0.00197144	0.00189249	0.00230322	0.00148871	0.00188529	0.00177479	0.00170633	0.00194683	0.00201276	0.00185598	0.00173282	0.00184113	0.00167754	0.00141366	0.00143294	0.00134636	0.00156441	0.00146116	0.00137649	0.0011991	0.00123525	0.00125266	0.00126599	0.00129195	0.00119106	0.0013786	0.0010417	0.00123444	0.00191509	0.00185985	0.00176871	0.00153846	0.00186968	0.00159279	0.00141136	0.00148082	0.00120785
53	1157	1.19466e-21	0.270684	118.086	0.47554	C5H11NO2;	H;	1-nitropentane;2-Amino-2-methylbutanoate;4-amino-pentanoic acid;4-Methylaminobutyrate;5-Aminopentanoate;Amyl nitrite;Betaine;Delta-Amino Valeric Acid;D-Isovaline;L-2-aminopentanoate;L-Norvaline;L-Valine;"N,N-dimethyl-beta-alanine";"N,N-Dimethyl-L-Alanine";N-Methyl-a-aminoisobutyric acid;Trimethyl Glycine;;	3		0.131606	0.112449	0.125052	0.109525	0.119929	0.0746286	0.114187	0.109041	0.117343	0.120752	0.128358	0.0981658	0.120344	0.11896	0.125634	0.0823326	0.0830708	0.0746614	0.0813367	0.0757638	0.0820531	0.0790449	0.0780302	0.078113	0.0779745	0.092274	0.0870321	0.0907705	0.0861338	0.0907974	0.0896131	0.0792629	0.0824798	0.0809375	0.0837203	0.0712619	0.0720251	0.0781157	0.0857448
621	1422	4.0347e-08	0.00041555	255.134	0.47554	C12H18N2O4;C15H20O2;C12H15NO4;C13H22O2;	H;Na;NH3;Na_Na;	Midodrine;;Alantolactone;alpha-Cyclocostunolide;beta-Cyclocostunolide;Costunolide;Eremofrullanolide;Frullanolide;Glechomanolide;Isoalantolactone;Isovelleral;Pinguisone;;Cintriamide (USAN);salsoline-1-carboxylate;;10-tridecynoic acid;11-tridecynoic acid;12-tridecynoic acid;"3E,5E-tridecadienoic acid";3-tridecynoic acid;"3Z,5E-tridecadienoic acid";4-tridecynoic acid;5-tridecynoic acid;6-tridecynoic…	3		0.000398182	0.00065489	0.000605149	0.000530302	0.000530203	0.000384563	0.000575284	0.000521647	0.000478585	0.000923227	0.000711558	0.000520961	0.000845024	0.000542456	0.000880855	0.000342868	0.000292121	0.000301214	0.000264213	0.000399375	0.000342026	0.000421495	0.000514996	0.000422591	0.000447332	0.000496674	0.000462218	0.000723625	0.000576797	0.00066801	0.000319675	0.000232999	0.000282615	0.000409317	0.000395681	0.000355789	0.000415005	0.000441037	0.000301186
3544	1356	0.00431919	0.00302703	832.295	0.478338			Unidentified	4		0.000672037	0.000760553	0.00104915	0.000825402	0.000623886	0.000498296	0.000823089	0.000805099	0.00074267	0.000918526	0.000878758	0.000752546	0.00108447	0.000829733	0.00130031	0.000659321	0.000584663	0.000331363	0.000659514	0.00062692	0.000613979	0.000888946	0.000782658	0.000169934	0.000774476	0.000759921	0.000769816	0.00108078	0.00102572	0.000858131	0.000393009	0.000482814	0.000510067	0.000565964	0.000486928	0.000634887	0.000694489	0.000592311	0.000514794
1411	856.5	0.0541249	0.00302534	418.156	0.478465	C18H28ClN3O4S;C13H30NO6P;	H;Na_HCOONa;	Chloroquin sulfate;;PC(O-5:0/0:0)[R];;	3		0.000546878	0.000550911	0.000266097	0.000591988	0.000509486	0.000489346	0.000419604	0.000470367	0.000582678	0.00056215	0.00039001	0.000545847	0.000638945	0.000599667	0.000699935	0.000475061	0.000509222	0.000506875	0.000494307	0.000459171	0.000467481	0.000470142	0.000421557	0.000490393	0.000536933	0.000499958	0.000586203	0.000605758	0.000590588	0.000611453	0.000422236	0.000424866	0.000494848	0.000487774	0.000407327	0.000506121	0.000568631	0.000549105	0.000610019
953	1181	0.0011464	0.000931266	325.113	0.478565	C12H20O10;C13H16N4O6;C17H22N2S;C10H16N4O4;C13H18N2O2;	H;H;K;HCOONa;Na_HCOONa;	Bis-D-fructose 2',1:2,1'-dianhydride;"D-Fructofuranose 1,2':2,3'-dianhydride";;Furaltadone (INN);Levofuraltadone (USAN/INN);;Thenalidine (INN);;2-(3-Carboxy-3-aminopropyl)-L-histidine;Peptide 2-(3-carboxy-3-aminopropyl)-L-histidine;;Lenacil;;	3		0.00752938	0.00699791	0.00753018	0.00857578	0.0102494	0.00927433	0.0089293	0.00819914	0.00816868	0.00877048	0.0085818	0.00770443	0.00833794	0.00873067	0.0109311	0.00694581	0.00888875	0.00660529	0.00720376	0.0067987	0.00752488	0.00783915	0.0078932	0.0096093	0.00695078	0.00901047	0.00876323	0.00875867	0.00714595	0.00856652	0.0073126	0.00668049	0.00698072	0.00845527	0.00767971	0.00808403	0.00861721	0.00906899	0.00926835
1674	591	0.016694	0.30753	487.166	0.479328	C25H33ClO5;C18H35O10P;C20H32N2O6S;C25H32O5;C21H26N2O7;C21H36FO2P;	K;Na_Na;NaCl;KCl;HCOONa;NaClx2;	Clogestone acetate (USAN);;PG(6:0/6:0);;Ephedrine sulfate (USP);Pseudoephedrine sulfate (USP);;"3beta,21-Dihydroxy-pregna-5,7,9(11)-trien-20-one diacetate";;Nimodipine;;Methoxy arachidonyl fluorophosphonate;;	3		0.00173046	0.00180277	0.00179694	0.00212699	0.00174324	0.00180374	0.00194149	0.00206113	0.0018017	0.00222444	0.00209032	0.00193302	0.00228496	0.00204236	0.0024467	0.00171557	0.00224003	0.00182928	0.00180933	0.00177474	0.0018363	0.0020505	0.000191211	0.00202954	0.00190863	0.00189831	0.00218007	0.00233812	0.00204857	0.00236729	0.0016962	0.00209289	0.00147465	0.0019454	0.00215692	0.00190257	0.00201294	0.00206235	0.00272147
196	1101.5	0.0618755	0.810289	144.102	0.480273	C7H13NO2;C7H10O2;	H;NH3;	4-(Trimethylammonio)but-2-enoate;crotono-betaine;Proline Betaine;spermidine dialdehyde;Stachydrine;;2-heptenedial;3-heptynoic acid;4-heptynoic acid;6-heptynoic acid;cis-toluene dihydrodiol;Cyclohex-1-enecarboxylic acid;"toluene-cis-1,2-dihydrodiol";Toluene-cis-dihydrodiol;;	3		0.00129913	0.000760643	0.00209443	0.00232209	0.00179802	0.00104358	0.0021531	0.00146293	0.00116783	0.00144485	0.00200441	0.00234177	0.00154987	0.0021365	0.000933598	0.00132602	0.00177665	0.00137508	0.00133102	0.00146781	0.0014172	0.00127295	0.00113606	0.00105896	0.00106125	0.00125305	0.00119201	0.00137351	0.00176155	0.00115135	0.0018258	0.00128044	0.0025292	0.00173605	0.00190706	0.0013686	0.0022348	0.00172602	0.00154026
870	426	3.05584e-06	1.62552e-08	308.092	0.4823	C10H17N3O6S;C18H13NO4;C17H11N5;C13H19NO4S;C11H21NO4S;C16H15N3;	H;H;Na;Na;Na_Na;NaCl;	Glutathione;Reduced glutathione;;Stealthin C;;Letrozole;;Probenecid;;7-mercaptoheptanoylthreonine;;Epinastine (INN);;	3		0.00520185	0.00523865	0.00575358	0.00601689	0.00666387	0.0056159	0.00677955	0.006034	0.00819952	0.0112707	0.00927998	0.0076037	0.00885044	0.00858565	0.008304	0.00537041	0.00542451	0.00492266	0.00412003	0.00324908	0.00371808	0.00703914	0.00469956	0.00768253	0.00528996	0.00548937	0.00605766	0.00720703	0.00568913	0.00621072	0.00503474	0.00414545	0.00384261	0.00477138	0.00420344	0.00505715	0.00528735	0.00625927	0.0057594
56	1724.5	1.54815e-07	0.0191222	120.066	0.4823	C4H9NO3;C4H6O3;	H;NH3;	(-)-erythro-(2R,3R)-dihydroxybutylamide;2-Methylserine;3-nitro-2-butanol;4-Amino-3-hydroxybutanoate;Beta-3-Serine;L-Allothreonine;L-Homoserine;L-Threonine;;(S)-Methylmalonate semialdehyde;2-Methyl-3-oxopropanoate;2-Oxobutanoate;4-Hydroxycrotonic acid;Acetoacetate;methyl pyruvate;Propylene carbonate (NF);Succinic semialdehyde;;	3		0.00144026	0.000810432	0.0015257	0.00125807	0.00116348	0.00188258	0.00144458	0.00130506	0.00124071	0.00116857	0.00123399	0.00138901	0.00130217	0.00157581	0.00142852	0.00166387	0.001703	0.00200404	0.00188608	0.00144888	0.00176501	0.00173933	0.00164465	0.00166053	0.00202571	0.00216379	0.00197264	0.00207736	0.00206448	0.00198738	0.00110189	0.00117861	0.00149042	0.00102563	0.000961432	0.00116639	0.00128864	0.00146523	0.00153887
564	91.5	1.83854e-19	2.89557e-06	235.166	0.483557	C10H19NO4;C11H15N5;	NH3;NH3;	Levocarnitine propionate (USAN);O-Propanoylcarnitine;;Zindotrine (USAN/INN);;	3		0.00416167	0.0035616	0.00406967	0.00313008	0.00355387	0.00140622	0.00296929	0.0032449	0.00357923	0.0031233	0.0027064	0.0017394	0.00234123	0.00222148	0.0025854	0.00169515	0.00172652	0.00187815	0.00149582	0.00154697	0.00195706	0.00171771	0.00163799	0.00181751	0.00142058	0.00211162	0.00162565	0.0016076	0.00121	0.0016281	0.00239231	0.00190653	0.00195676	0.00218312	0.00200564	0.00174093	0.00158478	0.00169854	0.00193307
93	216	3.58231e-09	1.96519e-21	133.061	0.483557	C4H8N2O3;C4H5NO3;	H;NH3;	3-Ureidopropionate;Glycylglycine;L-Asparagine;N-carbamoyl-D-alanine;N-Carbamoylsarcosine;;Maleamate;;	3		0.0206941	0.0161671	0.025214	0.0193103	0.0180798	0.0172601	0.0221816	0.0211764	0.0214862	0.0229439	0.0228612	0.0261022	0.0332755	0.0328234	0.0401738	0.0167916	0.0164062	0.0200213	0.0169389	0.0157704	0.0171313	0.0169105	0.0167514	0.0167539	0.020551	0.0203383	0.0253978	0.0261817	0.0292913	0.0280083	0.0152801	0.0169299	0.0180689	0.0128402	0.0123867	0.014687	0.0149684	0.0173101	0.0170379
3505	252.5	3.68685e-06	1.76077e-13	817.295	0.483557	C35H56O14;	NaClx2;	Unidentified	4		0.000680681	0.000921655	0.00122545	0.000959535	0.000766103	0.000294154	0.0009011	0.000895756	0.00103589	0.00115156	0.00108953	0.00103684	0.00203361	0.00142383	0.00137732	0.000528922	0.000498538	0.000559241	0.000523869	0.000503159	0.000457451	0.000681131	0.000607074	0.000575148	0.000700703	0.000644184	0.000830931	0.000946284	0.00108108	0.000916368	0.000423733	0.000429932	0.00065765	0.000484778	0.00035499	0.000705527	0.000670218	0.000738062	0.000447601
463	849.5	7.23518e-06	1.39091e-15	205.119	0.483557	C8H16N2O4;C8H13NO4;C6H18N4;	H;NH3;NaCl;	(2r,3r,4s,5r)-2-Acetamido-3,4-Dihydroxy-5-Hydroxymethyl-Piperidinium;N5-(L-1-Carboxyethyl)-L-ornithine;N6-Acetyl-N6-hydroxy-L-lysine;Pentabamate (USAN/INN);;6-Acetamido-2-oxohexanoate;6-Acetamido-3-oxohexanoate;L-2-Amino-6-Methylene-Pimelic Acid;N-(3-(S)-Hydroxybutyryl)homoserine lactone;N2-acetyl-alpha-aminoadipate semialdehyde;N2-Acetyl-L-aminoadipate semialdehyde;;Trientine;;	3		0.00229816	0.00266747	0.00266471	0.00290375	0.00247901	0.00278636	0.00271201	0.0028042	0.0027741	0.00337409	0.00306412	0.00329211	0.00396077	0.00354154	0.00393362	0.00271189	0.00278216	0.00261682	0.00298911	0.00294449	0.00266677	0.0032588	0.00328816	0.0032352	0.00321937	0.00306485	0.0034346	0.00374217	0.00362193	0.00354258	0.00258397	0.00228096	0.00218405	0.00278162	0.00244957	0.00264107	0.00282267	0.00308862	0.00268612
1988	1343	9.48293e-05	9.89193e-07	524.198	0.483712	C18H31FO15;C23H33N3O8;C28H35NO4;C24H29N3O6;	NH3;Na_Na;KCl;HCOONa;	Deoxy-2-Fluoro-B-D-Cellotrioside;;Proxazole citrate (JAN/USAN);;Asoprisnil (USAN/INN);;Methylergometrine maleate (JP15);;	3		0.00271469	0.0016401	0.00405368	0.00291727	0.00174092	0.00136909	0.00292223	0.00297202	0.00246512	0.00391661	0.00394263	0.003721	0.00461108	0.00361572	0.00459406	0.00132613	0.00120597	0.00230656	0.00154262	0.00221417	0.00140897	0.00249178	0.00151273	0.00219802	0.00291792	0.00188335	0.00201608	0.00345167	0.00340237	0.00207882	0.00238289	0.00206194	0.00239602	0.00141761	0.00187822	0.00150846	0.0017786	0.00271353	0.00145479
2729	1099.5	3.99117e-07	0.157367	652.231	0.487022	C25H45FeN6O8;C29H39N7O6S;C21H37N5O14;C24H39N5O8;	K;K;HCOONa;NaCl_HCOONa;	Ferroxamine;;2-[2-ETHANESULFONYLAMINO-3-(5-PROPOXY-1H-INDOL-3-YL)-PROPIONYLAMINO]-PENTANEDIOIC ACID 5-AMIDE 1-(4-CARBAMIMIDOYL-BENZYLAMIDE);;Anthelmycin (USAN);;Desmosine;Isodesmosine;;	3		0.00133003	0.000874553	0.00137031	0.00147533	0.00118836	0.000870841	0.00146208	0.00154381	0.00141277	0.00128659	0.00116489	0.001253	0.00109412	0.00149891	0.00136819	0.0011599	0.00113789	0.0015562	0.000830442	0.00113135	0.00129049	0.00105279	0.00140647	0.00139738	0.00149001	0.00155469	0.00163403	0.00147502	0.00148139	0.0014326	0.000873079	0.000763965	0.00104967	0.000927793	0.000873824	0.000949992	0.000648984	0.00102711	0.000987464
96	1056	8.91e-09	4.67936e-11	134.045	0.491783	C4H7NO4;C4H4O4;	H;NH3;	2-hydroxysuccinamate;L-Aspartate;L-Iso-Aspartate;;Formylpyruvate;Fumarate;Maleic acid;;	3		0.00463224	0.00335296	0.00595175	0.00397532	0.00426273	0.00537815	0.00451032	0.00493113	0.00498061	0.00529635	0.00530078	0.00530854	0.00580059	0.00730642	0.00663184	0.00493927	0.00521863	0.00610056	0.00524403	0.00492389	0.00522495	0.00620814	0.00543291	0.00562457	0.00668529	0.00607328	0.006977	0.00656841	0.00697285	0.00699792	0.003947	0.00424348	0.00458873	0.00361666	0.00348887	0.00394171	0.00398257	0.00433957	0.00423497
1778	1073	7.0677e-17	1.16717e-07	499.115	0.491783	C16H26N4O10S2;C21H30Cl2N2O5;C28H22O6;C21H28O9;C22H26N2O4;	H;K;Na_Na;KCl;NaClx2;	Bis-gamma-glutamylcystine;;Dexloxiglumide;Loxiglumide (JAN/INN);;epsilon-Viniferin;Gnetin A;;Grandidentatin;;Akuammine;Aricine;Cabucine;Dextofisopam (USAN/INN);Levotofisopam (USAN/INN);Lochnerinine;Tofisopam (JP15/INN);;	3		0.00583293	0.00468203	0.00474638	0.00508776	0.00563672	0.00639945	0.00440346	0.00508409	0.00488704	0.00444958	0.00434745	0.0049772	0.00407271	0.00465488	0.00352676	0.00610313	0.00665713	0.00623181	0.0066601	0.00608829	0.00655084	0.00608436	0.00647514	0.00651432	0.00626401	0.00507423	0.00556726	0.00515046	0.0051265	0.00628327	0.0047054	0.00435519	0.00373388	0.00443983	0.00496039	0.00404094	0.00375633	0.00415411	0.00436948
244	1293	0.000147864	0.0186572	147.077	0.491783	C5H10N2O3;C5H7NO3;	H;NH3;	3-Ureidoisobutyrate;Alanylglycine;isoglutamine;L-Glutamine;N-methyl-N-carbamoyl-D-alanine;;1-Pyrroline-4-hydroxy-2-carboxylate;4-Oxoproline;5-Oxoproline;Dimethadione (USAN/INN);L-1-Pyrroline-3-hydroxy-5-carboxylate;N-Acryloylglycine;Pyrrolidonecarboxylic acid;;	3		0.0108614	0.00380207	0.0102366	0.00453501	0.00854764	0.00502275	0.00534458	0.00545975	0.00571753	0.00431554	0.00379715	0.00366799	0.00554247	0.00800196	0.00708386	0.00472051	0.00441828	0.00761051	0.00499263	0.00415257	0.00506971	0.00535306	0.00501071	0.00467255	0.0064876	0.00756896	0.00626972	0.00624477	0.00501115	0.00584731	0.00268128	0.0027969	0.00668381	0.00213212	0.00200793	0.00385146	0.00327261	0.00349464	0.00343195
249	1357.5	2.5561e-24	8.47738e-10	148.061	0.491783	C5H9NO4;C5H6O4;	H;NH3;	(2S, 3S)-3-methylaspartate;2-Oxo-4-hydroxy-5-aminovalerate;3-Methyl-Aspartic Acid;Isoglutamate;L-4-Hydroxyglutamate semialdehyde;L-Glutamate;L-threo-3-Methylaspartate;N-(Carboxymethyl)-D-alanine;N-Acetylserine;N-Hydroxy-N-Isopropyloxamic Acid;N-Methyl-D-aspartic acid;O-Acetyl-L-serine;;(E)-Glutaconate;"2,5-Dioxopentanoate";2-Methylmaleate;"4,5-Dioxopentanoate";Acetylpyruvate;glutaconate;Itaconate…	3		0.0265967	0.0227327	0.0289786	0.0262721	0.0245067	0.0311033	0.0278839	0.0281887	0.0266099	0.027872	0.0279343	0.0294673	0.0307539	0.0321194	0.0342219	0.0312838	0.032646	0.0348102	0.0317596	0.0299377	0.0298365	0.0341462	0.0317314	0.0311326	0.0348499	0.0367266	0.0378346	0.0375552	0.0399629	0.0378361	0.020548	0.0193149	0.0217547	0.0223527	0.0186126	0.0202703	0.0226861	0.0241131	0.0205174
1468	1491	0.000149503	0.264412	432.172	0.491783	C22H32ClNO3;C17H20F6N2O3;C16H22N4O9;C22H31NO3;C14H32NO6P;	K;NH3;NH3;KCl;Na_HCOONa;	Esoxybutynin chloride (USAN);;Flecainide;;Clavamycin A;;Oxybutynin;Songorine;;PC(O-6:0/0:0)[U];;	3		0.0011672	0.00100609	0.00124087	0.00100253	0.00101957	0.00105254	0.00104443	0.000920782	0.00106914	0.000974879	0.000992003	0.00108585	0.000890578	0.00111769	0.00118422	0.0010408	0.00099282	0.00113125	0.00103522	0.000937795	0.00105646	0.000966155	0.00104337	0.000935399	0.00105574	0.00236431	0.00125164	0.00115945	0.00120967	0.00112033	0.000921433	0.000886529	0.00110008	0.000809952	0.000728265	0.00104678	0.00092292	0.000976622	0.000937289
257	1199.5	4.24961e-06	5.52863e-05	150.059	0.49291	C5H11NO2S;C5H8O2S;	H;NH3;	D-penicillamine;Ethyl L-cysteine (JP15);L-Methionine;Penicillamine;;THTC;;	3		0.0017469	0.000813512	0.00187268	0.00107508	0.00114642	0.00137875	0.00144117	0.0010943	0.00100705	0.00133163	0.00130894	0.00197909	0.00179785	0.00201002	0.00136713	0.00132297	0.00137567	0.0019752	0.00161079	0.00149983	0.00151086	0.00168012	0.00178222	0.00142093	0.00168434	0.00222483	0.00200725	0.00192477	0.00291643	0.00192893	0.00119138	0.00122245	0.00132975	0.00101946	0.00107028	0.00134022	0.001423	0.00115925	0.00168094
1292	385.5	1.50777e-09	0.00182138	385.183	0.494413	C14H25NO10;	NH3;	2-Acetamido-2-deoxy-6-O-a-L-fucopyranosyl-D-glucose;3-O-fucopyranosyl-2-acetamido-2-deoxyglucopyranose;N-Acetyl-6-O-L-fucosyl-D-glucosamine;;	3		0.00067889	0.0005393	0.000669291	0.000474221	0.000498859	0.000538491	0.000800516	0.000592296	0.000557899	0.000421873	0.00116493	0.000234178	0.000347559	0.000391206	0.000445692	0.000536151	0.000708126	0.000854042	0.000504481	0.000518841	0.000599838	0.000635991	0.000634737	0.000509735	0.000625971	0.000805963	0.000532114	0.000514071	0.000470905	0.000623611	0.000477446	0.00053295	0.000467883	0.000476376	0.000306778	0.00041949	0.000353736	0.000422803	0.000414443
1519	1375.5	2.02635e-08	0.143745	448.167	0.495628	C17H23FN4O6S;	NH3;	Unidentified	4		0.000513697	0.000633472	0.00099735	0.000821848	0.000896683	0.0010359	0.000618075	0.000646489	0.000699118	0.000784016	0.000786337	0.000832488	0.000777022	0.000776849	0.0008996	0.00100714	0.000926348	0.00110423	0.00111334	0.00099386	0.000968844	0.00116172	0.0010944	0.00107879	0.00110998	0.00149386	0.0011936	0.0011414	0.000735112	0.00107608	0.000717888	0.00054418	0.000823801	0.000518822	0.000501868	0.000430106	0.000814153	0.000842843	0.000753842
89	1259.5	4.55463e-09	0.0568103	132.102	0.495907	C6H13NO2;C6H10O2;	H;NH3;	(3R)-beta-Leucine;1-nitrohexane;4-Amino Hexanoic Acid;6-Aminohexanoate;beta-Alaninebetaine;L-2-aminohexanoate;L-Isoleucine;L-Leucine;L-Norleucine;N-methylvaline;;"2,2-dimethyl-3-butenoic acid";2-Hydroxycyclohexan-1-one;3-Hydroxycyclohexanone;3-isopropyl acrylic acid;3-methyl-2Z-pentenoic acid;3-Methyl-3Z-Pentenoic Acid;3-methyl-4-pentenoic acid;4-hydroxy-2-hexenal;4-methyl-4-pentenoic acid;6-Hexa…	3		0.00564718	0.00416584	0.00631988	0.00531428	0.00539383	0.00748765	0.00513271	0.00537727	0.00542973	0.00544176	0.00376222	0.00602264	0.00487682	0.00770959	0.00627204	0.00634273	0.00726682	0.00776835	0.0063624	0.00745236	0.00608391	0.00830527	0.00798195	0.00708976	0.00892291	0.00914019	0.00778165	0.00899914	0.00792306	0.00837511	0.00535727	0.00479274	0.00580906	0.00517252	0.00413957	0.00496929	0.00536333	0.00605392	0.00580954
3529	86.5	1.12366e-05	0.000213317	821.174	0.499965			Unidentified	4		0.000707821	0.000753001	0.000932698	0.000603941	0.000471442	0.000586347	0.000650265	0.00054827	0.000600891	0.000721027	0.000749077	0.000904073	0.000717938	0.000643322	0.000812525	0.000544634	0.000759386	0.000689511	0.000630512	0.00045358	0.000471382	0.00063109	0.000753292	0.000543012	0.000441797	0.000398751	0.000586204	0.000877358	0.000846592	0.000824892	0.000696498	0.000635781	0.000641879	0.000374562	0.000312065	0.000553447	0.000437938	0.000455044	0.000347176
1601	389	8.18991e-11	1.9318e-20	475.178	0.499965	C23H32N2O3S;C23H34O3;	NaCl;NaClx2;	Zanoterone (USAN/INN);;"11beta-Hydroxy-6alpha,11-dimethylpregn-4-ene-3,20-dione";"16-Butyl-3-methoxy-estra-1,3,5(10)-triene-16beta,17beta-diol";17abeta-Hydroxy-D-homoandrost-4-en-3-one propionate;17beta-Hydroxy-7alpha-methylandrost-4-en-3-one propionate;Pregnenolone acetate;;	3		0.0109502	0.010493	0.0156083	0.0112322	0.00976188	0.00799808	0.0126205	0.0113388	0.0119449	0.0136935	0.0141528	0.0141656	0.0217629	0.018231	0.0253857	0.00800557	0.00741192	0.00903979	0.00810455	0.00759273	0.00870655	0.00903923	0.00840183	0.00902742	0.00995845	0.00997724	0.012453	0.0134647	0.0150129	0.0137697	0.00780695	0.00736616	0.00925891	0.00732447	0.00677604	0.00848865	0.00880725	0.00931587	0.00826082
637	491.5	9.84251e-11	3.02854e-17	258.11	0.499965	C8H20NO6P;C13H17NO3;C10H21NO4;C12H15NO;C9H19NO2;	H;Na;K;HCOONa;HCOOK;	Glycerophosphocholine;sn-Glycero-3-phosphocholine;;Lophophorine;;Miglustat (USAN/INN);;"1-Methyl-4-phenyl-1,2,3,6-tetrahydropyridine N-oxide";;3R-aminononanoic acid;9-amino-nonanoic acid;Muscarine;;	3		0.0268803	0.0248566	0.0344385	0.0312842	0.0245487	0.034246	0.0344927	0.0339742	0.0320801	0.0335155	0.0317527	0.0446653	0.0458507	0.0451663	0.0496466	0.0293321	0.0314908	0.0362767	0.0342945	0.0312996	0.0335371	0.0387555	0.0388688	0.0356336	0.0452151	0.0402855	0.0506789	0.0475442	0.0547805	0.0496774	0.0228741	0.0229793	0.0243963	0.0212581	0.0201558	0.023991	0.0275892	0.0318802	0.0286188
1693	1535.5	3.10993e-15	2.75299e-09	490.177	0.499965	C25H30ClN5O;C22H33N3O5S;C21H31N3O3S;	K;K;HCOOK;	4-[4-(1-Amino-1-Methylethyl)Phenyl]-5-Chloro-N-[4-(2-Morpholin-4-Ylethyl)Phenyl]Pyrimidin-2-Amine;;Formylmethionyl-leucyl-phenylalanine methyl ester;;"N-{3-[(7ar,12as,12bs)-7-Oxo-1,3,4,6,7,7a,12a,12b-Octahydroindolo[2,3-a]Quinolizin-12(2h)-Yl]Propyl}Propane-2-Sulfonamide";;	3		0.00841893	0.00920749	0.011725	0.0105521	0.00874353	0.0100268	0.00993954	0.0104463	0.008987	0.0107287	0.010546	0.00996039	0.0129411	0.0109756	0.0135264	0.00947166	0.00870727	0.010723	0.0097947	0.00947818	0.00925014	0.011295	0.0097274	0.00957945	0.0106759	0.0107732	0.0111652	0.012595	0.0130275	0.0119508	0.0069794	0.00635216	0.00778345	0.00729454	0.00638649	0.00741406	0.0081176	0.00853248	0.00686619
326	967.5	0.000355722	2.85209e-06	165.055	0.502063	C9H8O3;	H;	4-Coumarate;"9-hydroxy-7E-Nonene-3,5-diynoic acid";"9-hydroxy-7Z-Nonene-3,5-diynoic acid";Benzoyl acetate;Caffeic aldehyde;cis-2-Hydroxycinnamate;cis-p-Coumarate;coumarinate;enol-Phenylpyruvate;Phenylpyruvate;trans-2-Hydroxycinnamate;trans-3-Hydroxycinnamate;trans-4-Hydroxycinnamate;;	3		0.000650591	0.000755935	0.00102938	0.000526244	0.00060737	0.000289027	0.000778368	0.000889021	0.000401357	0.000851586	0.000878643	0.00102849	0.00101456	0.0017308	0.000916783	0.000375039	0.000469224	0.00049646	0.000472857	0.000377034	0.000485736	0.000527678	0.000478486	0.000410317	0.000583827	0.000574882	0.000598607	0.000657696	0.000638665	0.000665227	0.000760709	0.000716659	0.00072768	0.000389599	0.000488896	0.000500547	0.000615335	0.000672551	0.000506225
82	868	0.000108752	0.00409534	130.05	0.502647	C5H7NO3;C5H4O3;	H;NH3;	1-Pyrroline-4-hydroxy-2-carboxylate;4-Oxoproline;5-Oxoproline;Dimethadione (USAN/INN);L-1-Pyrroline-3-hydroxy-5-carboxylate;N-Acryloylglycine;Pyrrolidonecarboxylic acid;;2-Furoate;3-Furoic acid;itaconic anhydride;;	3		0.00648247	0.00606592	0.0061387	0.00400427	0.00820074	0.00376755	0.00757862	0.00524442	0.00404816	0.00727037	0.00559982	0.00748841	0.00594866	0.00667931	0.00941799	0.00416643	0.00372533	0.00471357	0.00710241	0.00423901	0.00407262	0.00396562	0.00378558	0.00339294	0.00491302	0.00855445	0.00852032	0.00868433	0.00507375	0.00869851	0.00321787	0.00271477	0.00388463	0.00309763	0.00418275	0.00306841	0.00539366	0.0033233	0.00303699
437	447.5	3.36638e-12	2.81768e-07	198.025	0.503722	C5H11NO3S2;C6H4F3N3;	H;Na;	S,S-(2-Hydroxyethyl)Thiocysteine;;4-Imino-5-Methidyl-2-Trifluoromethylpyrimidine;;	3		0.000837342	0.000653085	0.00068843	0.000748359	0.000759559	0.00109394	0.000624195	0.0007813	0.000723899	0.000623476	0.000642573	0.000662005	0.000569366	0.000652382	0.000485971	0.000954018	0.00102998	0.00113825	0.00107688	0.000937992	0.000995289	0.00101562	0.000998346	0.00103089	0.00102946	0.00082445	0.000877764	0.00061126	0.000734295	0.00100763	0.000761357	0.000656769	0.000682983	0.000619098	0.000751864	0.000589858	0.000565442	0.000590314	0.000684799
856	20	3.64776e-31	0.0345051	305.135	0.508175	C12H20N2O7;C15H22O5;C12H26O6;C12H17NO7;C14H20N4O;C14H20O3;C12H22O3;	H;Na;K;NH3;Na_Na;HCOONa;Na_HCOONa;	2'-Deoxymugineic acid;;9'-hydroxyabscisate;Artemisinin (INN);Dihydrophaseic acid;Hymenoxon;neophaseic acid;Qing Hau Sau;;1-(2-Methoxy-Ethoxy)-2-{2-[2-(2-Methoxy-Ethoxy]-Ethoxy}-Ethane;;Volkenin;;BRX-235;Imolamine (INN);;4-Heptyloxybenzoic acid;Heptyl p-hydroxybenzoate;;10-hydroxy-11-dodecenoic acid;11-oxo-dodecanoic acid;12-hydroxy-10-dodecenoic acid;12-hydroxy-3Z-dodecenoic acid;12-oxo-dodecanoi…	3		0.00367977	0.00357766	0.00272385	0.00331864	0.00287814	0.00463531	0.00260598	0.00323907	0.00285868	0.0029298	0.00265314	0.00390512	0.00314491	0.00282253	0.00322846	0.00397799	0.00426163	0.00455329	0.00463146	0.00430366	0.00499603	0.00476663	0.00438204	0.00453863	0.00523053	0.00399162	0.00484658	0.0044614	0.00390594	0.00449731	0.00224033	0.00171722	0.00177222	0.00149932	0.0011464	0.00140548	0.00113897	0.00126092	0.0013163
4718	217.5	4.56846e-05	0.00273263	1163.29	0.508175			Unidentified	4		0.000542071	0.000729204	0.00084592	0.000560555	0.000449295	0.000524384	0.000514191	0.000426233	0.000505332	0.000629433	0.000711132	0.000611671	0.000763073	0.000623645	0.000803734	0.000574634	0.000440076	0.000562031	0.000560593	0.00054743	0.000422768	0.000596324	0.000636557	0.000542695	0.000595339	0.00041421	0.000509824	0.000726312	0.000668943	0.000656445	0.000506816	0.000551271	0.000475129	0.000332678	0.000364336	0.000577224	0.000569057	0.000371992	0.000334066
636	332.5	0.521053	0.0415962	258.05	0.508175	C13H11NO2;C12H9N;	Na_Na;Na_HCOONa;	Benzyl nicotinate;Fenamic acid;;Carbazole;;	3		0.0012929	0.00112146	0.00118272	0.00113169	0.00121701	0.00216446	0.00121129	0.00117355	0.00131632	0.000769634	0.00059039	0.00109347	0.000672501	0.000964189	0.000408011	0.00186216	0.00202372	0.0015065	0.00185887	0.00174506	0.00191237	0.00178873	0.00231171	0.00233284	0.00191689	0.00174479	0.00189846	0.00137935	0.00165089	0.00199501	0.00139082	0.00137092	0.00113729	0.00165261	0.00148357	0.00174826	0.00127032	0.00130706	0.00175848
1608	562	0.000102898	7.12941e-17	476.162	0.508175	C21H31N3O5S;C21H22N4O6S;C27H26FNO3;C23H36Cl3N;C23H34ClN;C20H31NO2S;	K;NH3;Na_Na;Na_Na;NaClx2;NaCl_HCOONa;	FMLP;;ICI D1694;Raltitrexed (JAN/USAN/INN);;HR 780;;"3beta-Chloro-N,N-bis(2-chloroethyl)-androst-5-en-17beta-amine";;SR 31747;;Cetiedil;;	3		0.00316399	0.00272226	0.00373919	0.00292868	0.00293778	0.00326152	0.00321613	0.00349691	0.00360899	0.00390585	0.00346047	0.00321697	0.00468095	0.00442151	0.00498507	0.00304289	0.00300373	0.00342484	0.00321993	0.00349203	0.00332638	0.00358985	0.00349651	0.00338122	0.00401284	0.00374989	0.00428014	0.00435227	0.00430351	0.00429299	0.0028215	0.00264948	0.00324041	0.00271154	0.00244529	0.00313415	0.00318281	0.00327218	0.00282817
3447	780	8.63354e-11	0.000428569	805.188	0.508175	C38H38F2N2O8;	NaClx2;	Unidentified	4		0.00128383	0.00111589	0.00151394	0.00120026	0.00116857	0.00153489	0.00110439	0.000986306	0.000959034	0.00123782	0.00123188	0.00147449	0.00120163	0.0014684	0.00123007	0.00155329	0.00174632	0.00161502	0.00176455	0.00145644	0.00149595	0.00158769	0.00149684	0.0013194	0.00165319	0.00147724	0.00152397	0.00171375	0.00178327	0.00177606	0.00135375	0.00125616	0.00131521	0.00107127	0.000921021	0.00116726	0.00123993	0.00123603	0.00102843
1563	1192	0.000347971	0.0112195	462.182	0.508175	C22H23F2N7O;C25H25N7;C23H33NO4;	Na;K;KCl;	N-{2,2-DIFLUORO-2-[(2R)-PIPERIDIN-2-YL]ETHYL}-2-[2-(1H-1,2,4-TRIAZOL-1-YL)BENZYL][1,3]OXAZOLO[4,5-C]PYRIDIN-4-AMINE;;4-{[1-Methyl-5-(2-Methyl-Benzoimidazol-1-Ylmethyl)-1h-Benzoimidazol-2-Ylmethyl]-Amino}-Benzamidine;;17-phenyl-trinor-PGF2alpha amide;;	3		0.000392695	0.000547244	0.000675031	0.000610503	0.000558693	0.000743636	0.000577902	0.000609566	0.000592447	0.000636615	0.000319709	0.000571454	0.000693476	0.000754039	0.000795555	0.000671599	0.000683781	0.000806482	0.000729981	0.000643009	0.000709562	0.00061206	0.000804469	0.000723127	0.000896376	0.000990995	0.000935111	0.000682831	0.000957935	0.000856886	0.000519293	0.000458298	0.000622658	0.000483899	0.000388022	0.000643609	0.000691116	0.00074922	0.000641376
1558	861.5	0.0121883	4.34714e-11	460.203	0.509738	C27H32ClNO2;C24H35NO3;C21H30FN3O2;	Na;KCl;HCOOK;	triparanol;;Ovatine;Temiverine (JAN);;Pipamperone (USAN/INN);;	3		0.0025341	0.00190327	0.00295201	0.00267345	0.00277939	0.00253908	0.00282558	0.00253349	0.0024453	0.00320357	0.00308267	0.00306479	0.0033156	0.00409397	0.00402702	0.00264961	0.00238379	0.00275981	0.00282336	0.00238304	0.00272013	0.00281179	0.00268336	0.00247584	0.00321294	0.00350167	0.0034231	0.00398069	0.00375822	0.00336587	0.00242557	0.00214961	0.00292759	0.00199282	0.00204391	0.002734	0.00275651	0.00278112	0.0026068
1566	1314.5	9.6588e-11	0.00273898	463.07	0.510258	C13H19N2O10P;C12H20N2O9;	HCOONa;NaCl_HCOONa;	5'-Butyrylphosphouridine;;3-Epihydroxymugineic acid;;	3		0.00127895	0.00103973	0.00151657	0.00112221	0.00113342	0.00167654	0.0011195	0.00106218	0.00124736	0.00124816	0.00130342	0.00165958	0.00126089	0.00171824	0.00136601	0.00169627	0.00210685	0.00213211	0.00184864	0.00154733	0.00174687	0.00175539	0.00180675	0.00134555	0.00201613	0.00170731	0.00191786	0.0018866	0.00189775	0.00188085	0.00146717	0.00152031	0.00140267	0.00115471	0.00107452	0.00122468	0.00124981	0.00129954	0.00144892
689	311.5	1.97494e-08	9.96348e-13	275.088	0.516398	C8H16N4O3;C12H14O3;C10H16O3;	NaCl;HCOONa;Na_HCOONa;	3,5-Dihydro-5-Methylidene-4h-Imidazol-4-On;N-a-Acetyl-L-arginine;;3-Dimethylallyl-4-hydroxybenzoate;Acetyleugenol;Benzyl 2-methyl-3-oxobutanoate;p-Methoxycinnamic acid ethyl ester;;(3R)-3-Isopropenyl-6-oxoheptanoate;(3S)-3-Isopropenyl-6-oxoheptanoate;"1,6,6-Trimethyl-2,7-dioxabicyclo[3.2.2]nonan-3-one";"5-exo-Hydroxy-1,2-campholide";5-oxo-7E-decenoic acid;9-oxo-2E-decenoic acid;9-oxo-2Z-decenoic …	3		0.00085966	0.000803967	0.000808649	0.00110389	0.000906318	0.000781838	0.00113064	0.00132995	0.00111971	0.00135765	0.00138089	0.000931034	0.00124441	0.00128724	0.00112583	0.000477287	0.000616737	0.000616561	0.000685759	0.000795651	0.000812309	0.000901482	0.000645022	0.000966557	0.00109537	0.00100025	0.000890002	0.0010421	0.000984187	0.00104372	0.000784277	0.000653478	0.000612972	0.00106373	0.000853856	0.00112128	0.00100487	0.000931653	0.000926541
945	816	7.61132e-08	0.898788	323.145	0.516398	C13H26O6;C14H22N4O2;	Na_Na;Na_Na;	Heptyl-Beta-D-Glucopyranoside;;cuprizone;;	3		0.000503759	0.000293318	0.000545797	0.000572588	0.000504457	0.000701429	0.000492636	0.000555742	0.000498671	0.000544585	0.000509143	0.000542072	0.000596755	0.000567776	0.000630034	0.000639988	0.000710584	0.000585096	0.00061097	0.000440792	0.000674393	0.000646622	0.000567095	0.00061861	0.000677566	0.000534274	0.000781464	0.000618981	0.000579312	0.000554551	0.000590884	0.00045526	0.000416894	0.000371305	0.000450652	0.00046209	0.000501819	0.000501159	0.00048434
1396	118	7.23155e-09	3.65531e-12	415.156	0.524663	C19H22F2N4O3;C21H25FN2O2;C21H28N2OS;C21H28N2O2;C14H28N2O4;	Na;NaCl;NaCl;KCl;NaCl_HCOONa;	Sparfloxacin;;Fluanisone (INN);;3-Methylthiofentanyl;Alpha-methylthiofentanyl;;Optochin;;Succinylcholine;;	3		0.000377165	0.000272571	0.000458417	0.000404972	0.000321109	0.000213527	0.000270192	0.000376471	0.000386243	0.00035981	0.000423758	0.000358318	0.000351456	0.000505027	0.000661372	0.000160827	0.000178032	0.000237833	0.000201726	0.000156675	0.000198312	0.000223148	0.00020671	0.000223958	0.000269336	0.000251657	0.000332721	0.000387186	0.0003598	0.000302134	0.000328427	0.000308362	0.000149989	0.000195929	0.000243482	0.000280261	0.000331375	0.000297408	0.000269384
486	167.5	1.186e-09	2.06643e-07	216.063	0.524663	C5H14NO6P;C10H11NO3;C7H15NO4;C9H9NO;C6H13NO2;	H;Na;K;HCOONa;HCOOK;	Glycerylphosphorylethanolamine;sn-glycero-3-Phosphoethanolamine;;(3-Arylcarbonyl)-alanine;"5,6-Dihydroxy-3-methyl-2-oxo-1,2,5,6-tetrahydroquinoline";Actarit (JAN/INN);Betamipron (JAN/INN);Cichorine;Gentioflavine;Methylhippuric acid;o-methylhippurate;Phenylacetylglycine;;validamine;;2-Indanone oxime;3-Methyloxindole;Indole-3-carbinol;;(3R)-beta-Leucine;1-nitrohexane;4-Amino Hexanoic Acid;6-Aminohe…	3		0.000904177	0.000818207	0.0011345	0.000949882	0.00106998	0.00159353	0.00113672	0.00128214	0.00117812	0.00129097	0.000965207	0.00131572	0.00115567	0.00142444	0.00150728	0.00144259	0.00162777	0.00176327	0.00146798	0.00152691	0.00162303	0.00155223	0.00171212	0.00157696	0.00223246	0.00152789	0.0021421	0.00181776	0.00238128	0.0025182	0.000944225	0.000938059	0.00104524	0.000962742	0.000962632	0.000907082	0.00103064	0.00120625	0.00176543
2191	787.5	0.00263397	0.000270171	558.18	0.524663	C19H25N8O9P;C27H29N7O2;C23H39NO5S;	NH3;KCl;NaClx2;	2'-Deoxycytidine-2'-Deoxyadenosine-3',5'-Monophosphate;;Barmastine (USAN/INN);;Leukotriene E3;;	3		0.000385436	0.000330549	0.000427488	0.000467425	0.000305636	0.000529752	0.000411162	0.000446212	0.00043383	0.000301632	0.000335773	0.000490265	0.000571395	0.000629973	0.000541745	0.000355629	0.000519077	0.000526721	0.000556003	0.000326904	0.000522513	0.000633337	0.000618194	0.000293667	0.000714319	0.000550902	0.000668623	0.000820729	0.000723909	0.000770775	0.000262501	0.000343235	0.000433293	0.000378934	0.000309765	0.000430391	0.000503455	0.000523267	0.000633559
2276	1053.5	1.63808e-05	0.439548	574.155	0.524663	C28H22F3N7O;C23H29N7O6;C23H26ClN7O3;C28H25N3O5;C22H29N3O7;	Na_Na;KCl;Na_HCOONa;Na_HCOONa;NaCl_HCOONa;	Nilotinib;;N-Acetyl-O-demethylpuromycin;;Avanafil (USAN/INN);;Tmr;;Azaloxan fumarate (USAN);Tripelennamine citrate;;	3		0.000707175	0.000607954	0.000521659	0.000666856	0.000696917	0.000865571	0.000712565	0.000546987	0.000554311	0.000710693	0.000598608	0.000790045	0.000551328	0.000836737	0.000640064	0.000855396	0.000842828	0.000894987	0.000841334	0.000629565	0.000818919	0.000916935	0.000885963	0.000817361	0.000725827	0.000847267	0.00103103	0.000995374	0.000874196	0.0010499	0.000702236	0.000686452	0.000785819	0.000526866	0.000569834	0.000728321	0.000723972	0.000836237	0.000777844
2937	422.5	1.87134e-12	3.9794e-06	685.241	0.53293	C37H42O10;C38H38N4O6;C35H38N4O7;	K;K;NaCl;	Gniditrin;;Tariquidar (USAN/INN);;RCC;;	3		0.000588718	0.000427815	0.000390349	0.000731922	0.000520706	0.000464475	0.000676312	0.000709682	0.000643962	0.000530294	0.000544624	0.000455063	0.000480641	0.00066615	0.00043684	0.000452399	0.000383891	0.000327563	0.000426324	0.00050715	0.000463485	0.000647441	0.000525598	0.000636289	0.000470666	0.000583309	0.000658705	0.000514891	0.000512625	0.000381863	0.000573911	0.000491781	0.00051507	0.000658393	0.000630535	0.000647302	0.000745165	0.000788582	0.000853005
1309	938	0.150842	0.00124066	388.182	0.53293	C19H25N5O2S;C14H26O11;C24H27N;	H;NH3;NaCl;	RWJ-51084;;Amylose;Galactan;Mannan;;Prenylamine (USAN/INN);;	3		0.00330188	0.00404775	0.0025714	0.00465218	0.00433019	0.00391148	0.0039233	0.00315855	0.00293471	0.00425047	0.00451526	0.00372734	0.00365238	0.00433238	0.00341503	0.00309433	0.00405731	0.0027442	0.00362347	0.00378367	0.00461036	0.00295876	0.00260186	0.00317496	0.00368634	0.00417268	0.00387764	0.00436844	0.00364582	0.00439264	0.00375416	0.00365134	0.00335245	0.00346104	0.00337438	0.00272637	0.00250855	0.00416534	0.00352908
1363	1349.5	1.2448e-11	0.00860928	403.097	0.53293	C16H22O9;C17H18N4O5;C12H24O11;C15H20O7;	Na_Na;Na_Na;NaCl;Na_HCOONa;	10-Deoxygeniposidic acid;Tarennoside;;202-791;;1-O-beta-D-glucopyranosyl-D-mannitol;Clusianose;Maltitol;Melibiitol;;4-Hydroxycinnamyl alcohol 4-D-glucoside;Deoxyanisatin;Nivalenol;;	3		0.000909134	0.00082189	0.000962996	0.00071634	0.000907985	0.0011905	0.000877674	0.000793704	0.000718122	0.000966493	0.000926673	0.000890846	0.000939723	0.00105928	0.000973748	0.0013281	0.00150873	0.001253	0.00136664	0.00109051	0.00119931	0.00123069	0.00121716	0.00116358	0.00123604	0.00114247	0.00127349	0.00139901	0.00129427	0.00139546	0.0010807	0.00103121	0.00103766	0.000828683	0.000883908	0.000940768	0.000998138	0.00111722	0.00108202
3193	1347	0.786578	0.000697432	745.214	0.534257	C41H36ClF3N2O4S;C28H38N12O6S;C35H40N4O7;	H;KCl;NaClx2;	Unidentified	4		0.000231593	0.000303925	0.000291404	0.000334783	0.000271678	0.000369667	0.000262081	0.000294066	0.000208588	0.000352629	0.000380198	0.000322572	0.000336042	0.000363216	0.000408047	0.000322264	0.000235778	0.000316892	0.000263347	0.000257909	0.000241756	0.000308652	0.000355052	0.000300567	0.000300408	0.000312134	0.000286259	0.000425929	0.000414289	0.000360805	0.000356571	0.000306692	0.000262497	0.000280456	0.00014203	0.000298398	0.00034829	0.00025904	0.000299316
2215	833.5	1.87614e-06	0.00190098	561.048	0.54132	C26H22Cl2F2N2O;C20H26Cl2N2O5;C13H19N6O9P;	KCl;NaClx2;NaCl_HCOONa;	1-(2,6-Dichlorophenyl)-5-(2,4-Difluorophenyl)-7-Piperidin-4-Yl-3,4-Dihydroquinolin-2(1h)-One;;Eclanamine maleate (USAN);;(L-Seryl)adenylate;L-Seryl-AMP;;	3		0.000434896	0.000473584	0.000387831	0.000453005	0.000303111	0.000751877	0.000311538	0.000400454	0.000434036	0.000441334	0.000451631	0.000705641	0.000454858	0.000656886	0.00053723	0.000771825	0.00102912	0.00115673	0.00078225	0.000656206	0.000860362	0.000727501	0.000743462	0.000230611	0.000729419	0.000777576	0.000855707	0.0007958	0.000777033	0.000960602	0.000593893	0.000676488	0.000731912	0.000412753	0.000443931	0.000469714	0.000476785	0.000280684	0.00026012
1074	941	1.16067e-09	0.000149948	343.124	0.54132	C12H22O11;C15H18N6O;C19H24O;C10H18N4O5;C13H20N2O3;	H;Na_Na;KCl;HCOONa;Na_HCOONa;	1-alpha-D-Galactosyl-myo-inositol;2-alpha-D-Glucosyl-D-glucose;2-O-beta-D-Glucopyranosyl-beta-D-glucopyranose;3-b-Galactopyranosyl glucose;"alpha,alpha-Trehalose";"alpha,beta-trehalose";alpha-Cellobiose;alpha-D-Aldosyl beta-D-fructoside;"alpha-D-Glucosyl-(1,3)-D-mannose";alpha-kojibiose;alpha-Maltose;beta-Cellobiose;beta-gentiobiose;beta-Lactose;beta-Maltose;Cellobiose;D-Fructosyl-D-fructofuranos…	3		0.00355864	0.00312397	0.00360166	0.00391052	0.00453104	0.00488134	0.00428979	0.00375699	0.00381358	0.00407183	0.00399242	0.00370933	0.00373851	0.00426995	0.00391003	0.00361131	0.0036135	0.00400733	0.00399698	0.00441209	0.00407983	0.00434113	0.00423993	0.00424908	0.00372627	0.00471916	0.00483555	0.0047547	0.00397576	0.00573218	0.00391038	0.00483244	0.0035199	0.00505469	0.00426648	0.00415734	0.00507434	0.00565673	0.00461282
597	1045	1.73838e-05	0.00688149	247.058	0.54132	C6H15O8P;C11H12O5;C9H12N4O2;C10H10O3;C7H14O4;C6H18OSi2;	H;Na;K;HCOONa;HCOOK;HCOOK;	2-Deoxy-Glucitol-6-Phosphate;2-deoxyglucose-6-phosphate;Glycerophosphoglycerol;;"(-)-5-(3,4,5-trihydroxyphenyl)-gamma-valerolactone";Sinapate;;"(6R)-6-(L-erythro-1,2-Dihydroxypropyl)-7,8-dihydro-6H-pterin";"2-Butyl-5,6-Dihydro-1h-Imidazo[4,5-D]Pyridazine-4,7-Dione";;"1,2-Dihydroxy-3,4-epoxy-1,2,3,4-tetrahydronaphthalene";"10-hydroxy-8E-Decene-4,6-diynoic acid";"10-hydroxy-8Z-Decene-4,6-diynoic ac…	3		0.000290755	0.000269284	0.000358824	0.000308783	0.000273764	0.000359407	0.000343517	0.000349648	0.000330685	0.000301127	0.000296729	0.000273845	0.000327908	0.000378908	0.000372843	0.00021213	0.00035424	0.000410081	0.000356475	0.000308687	0.000368853	0.000399349	0.000416251	0.000369752	0.000411025	0.000434159	0.000443241	0.000307499	0.000431702	0.000441496	0.000312088	0.000304662	0.000138083	0.00022877	0.000250159	0.000285124	0.00026911	0.000288531	0.000339878
322	1198	0.000167852	7.97465e-05	163.06	0.54132	C6H10O5;	H;	(2R,3S)-2,3-Dimethylmalate;(R)-2-Ethylmalate;"(R)-3,3-Dimethylmalate";(S)-2-(Hydroxymethyl)glutarate;2-Dehydro-3-deoxy-D-fuconate;2-Dehydro-3-deoxy-L-rhamnonate;2-Hydroxyadipate;2S-hydroxy-Hexanedioic acid;"3,6-Anhydrogalactose";"3,6-Anhydroglucose";3-Ethylmalate;3-Hydroxy-3-methylglutarate;3-Hydroxyadipic acid;3-Hydroxymethylglutaric acid;"4,5-Dihydroxy-Tetrahydro-Pyran-2-Carboxylic Acid";"D-Fuc…	3		0.00198406	0.00181212	0.0019625	0.00229026	0.00203557	0.00292386	0.00237559	0.00196423	0.00231289	0.002617	0.00229067	0.00217828	0.00215701	0.00228221	0.00254847	0.00195939	0.00208634	0.00189236	0.00195339	0.00223707	0.00189554	0.00199845	0.00218357	0.00235978	0.00202569	0.00245859	0.00248878	0.00265947	0.00280019	0.00243693	0.00210597	0.00181853	0.0018801	0.00245601	0.00184659	0.0029852	0.00204563	0.00233151	0.00248873
1816	1295.5	4.49154e-05	0.00027005	505.177	0.54132	C18H32O16;C25H34O6;C20H26N6O4;	H;KCl;Na_HCOONa;	(1->3)-beta-D-Galactopyranans;"(2,6-beta-D-Fructosyl)n";"1,3-beta-D-Oligoglucan";"1,6-beta-D-Glucan";"1-alpha-D-{(1,4)-alpha-D-Glucosyl}(n-1)-alpha-D-glucopyranoside";1F-beta-D-Fructosylsucrose;1-kestotriose;3-Galactosyllactose;"6-alpha-D-(1,4-alpha-D-Glucano)-glucan";6-alpha-Maltosylglucose;6F-alpha-D-Galactosylsucrose;6G-kestotriose;6-kestotriose;beta-D-Fructofuranosyl O-beta-D-glucopyranosyl-(…	3		0.00257012	0.00332947	0.0027388	0.00298347	0.00264026	0.00273435	0.00285723	0.00290773	0.00290072	0.00363272	0.00323818	0.0028677	0.00331529	0.00334664	0.00353555	0.00255282	0.00343935	0.00339394	0.00261174	0.00260144	0.00277409	0.00311102	0.00374584	0.00356115	0.00359112	0.0031677	0.00352127	0.00352841	0.00306055	0.00378186	0.00259486	0.0025299	0.00249311	0.00332359	0.00343585	0.00287159	0.00300468	0.00421326	0.00397984
4597	1444	0.00180511	0.000186266	1125.33	0.54132			Unidentified	4		0.00033361	0.000571482	0.000586711	0.000458792	0.000331195	0.000368369	0.000440305	0.000293087	0.000407132	0.000540148	0.000459072	0.000398102	0.000510015	0.000547029	0.000671822	0.00037334	0.00040622	0.000310579	0.000402749	0.000413995	0.000354291	0.000547529	0.000409361	0.000413688	0.000479892	0.000445066	0.00043034	0.000552371	0.000463585	0.000552955	0.000488533	0.000430909	0.00043654	0.000518379	0.000380268	0.000453232	0.000484734	0.000570638	0.000476996
3018	1513	1.3949e-05	0.00140874	702.268	0.54132	C33H49N3O7S2;	K;	Unidentified	4		0.000876157	0.00103888	0.00102588	0.000882027	0.0010582	0.000946923	0.00105561	0.00097501	0.0010291	0.00146014	0.00124154	0.00085431	0.00113822	0.000998411	0.00113325	0.000872122	0.000755798	0.000599049	0.000723761	0.000948043	0.000839827	0.000920038	0.000771674	0.000807453	0.00071306	0.000897128	0.000859862	0.000953857	0.00098453	0.00105028	0.000901686	0.000837582	0.000910408	0.00101455	0.00100029	0.00112101	0.00116263	0.00114982	0.00111659
615	81	1.74902e-08	2.55438e-08	251.076	0.54962	C9H14O8;C8H12N4O4;C11H14N2O2;C7H10N4O2;C10H12N2;	H;Na;Na_Na;HCOONa;Na_HCOONa;	[4,6-O-(1-CARBOXYETHYLIDENE)-BETA-D-MANNOSE];"4,6-O-(1-Carboxyethylidene)-Beta-D-Glucose";;Decitabine (USAN/INN);;Ethylphenacemide (JAN);Pheneturide;Phenylethylmalonamide;;L-Lathyrine;;2-(2-Aminoethyl)indole;Anatabine;Nicotine imine;N-methyl-3-aminomethylindole;Tolazoline;Tryptamine;;	3		0.000599976	0.000813807	0.000650439	0.000796531	0.000762048	0.000492293	0.000677782	0.000441846	0.000569381	0.000991584	0.00119267	0.000938301	0.00112545	0.000946743	0.00114314	0.000434269	0.000278836	0.000652283	0.000405646	0.00037197	0.000346195	0.000243676	0.00034059	0.000435062	0.000376726	0.000340678	0.000658395	0.000942025	0.000850124	0.000761479	0.000576505	0.000552696	0.000603445	0.00054751	0.000631348	0.000559409	0.000844454	0.000694575	0.000796627
654	674	3.73678e-17	0.00890038	265.092	0.54962	C10H16O8;C12H16N2O2;C8H18N2O4;C7H17ClN2O2;C11H14N2;	H;Na_Na;NaCl;HCOONa;Na_HCOONa;	Methyl 4,6-O-[(1r)-1-Carboxyethylidene]-Beta-D-Galactopyranoside;;Phenylacetylglycine dimethylamide;;L-Lysine acetate (JAN);;Bethanechol chloride (JP15/USP);;Alpha-methyltryptamine;Gramine;N-Methyltryptamine;;	3		0.000978437	0.000833131	0.000741609	0.00099548	0.000936364	0.000599996	0.000957313	0.000986527	0.000873257	0.00104618	0.000923782	0.000928995	0.00103933	0.000913372	0.0010578	0.00057016	0.000634909	0.000603501	0.000651176	0.000629953	0.000605991	0.000748543	0.000645341	0.000606132	0.000751857	0.000695977	0.000603586	0.000767741	0.00067619	0.000879044	0.000967072	0.000937898	0.000973137	0.000885428	0.0009846	0.00102905	0.00104922	0.00108956	0.000970943
1819	1001	1.31198e-05	0.000817062	506.181	0.54962	C26H29N3O4;C20H35N3Sn;C20H33NO6S;C23H29N3O2;	NaCl;HCOONa;Na_HCOONa;NaCl_HCOONa;	Benzydamine salicylate;;Azocyclotin;;Pentapiperium methylsulfate (USAN);;Celabenzine;Etomidoline (JAN/INN);Oxypertine (JAN/USAN/INN);;	3		0.00036074	0.000526201	0.000473651	0.000493734	0.00039383	0.000481896	0.000357329	0.000483042	0.000491092	0.000460619	0.000565806	0.000305991	0.000584987	0.000554004	0.00058709	0.000350904	0.000269682	0.000418418	0.00037617	0.000319539	0.000406937	0.000519097	0.000543231	0.000533899	0.000476928	0.000472552	0.000408952	0.000579556	0.000219798	0.000483705	0.000548483	0.000437021	0.000334013	0.000336521	0.000452814	0.00050781	0.000524474	0.00057223	0.000565543
1297	1018.5	0.430031	0.0842646	386.166	0.54962	C14H32NO6P;C21H29NO;	Na_Na;KCl;	PC(O-6:0/0:0)[U];;Alphamethadol;Biperiden;;	3		0.000368728	0.000341836	0.000459299	0.000341891	0.00036842	0.000436584	0.000396907	0.000529685	0.000438432	0.000428756	0.000404089	0.000385053	0.000478799	0.000389204	0.00059042	0.000240499	0.000224564	0.000493836	0.000396373	0.000454991	0.00044422	0.000619937	0.000608951	0.000526239	0.000481134	0.000440204	0.000150357	0.00050498	0.000492491	0.000441771	0.000433288	0.000396763	0.000451817	0.000467289	0.000389286	0.000650278	0.000570998	0.000562494	0.000574793
4574	1039	4.15504e-05	0.116168	1107.33	0.54962			Unidentified	4		0.000352404	0.000385569	0.000445883	0.00035833	0.00040479	0.000437458	0.000279757	0.000265627	0.000294895	0.000444907	0.000388698	0.000483124	0.00039887	0.000450843	0.000468967	0.000386582	0.000452448	0.000443216	0.000450037	0.00024236	0.00046784	0.00049508	0.000397235	0.000359738	0.000485865	0.000611791	0.000528855	0.000549995	0.000412933	0.000513708	0.000453813	0.000345241	0.000415014	0.000355074	0.00026197	0.00038708	0.000544454	0.000490201	0.00046086
3863	1204	0.0379614	0.699121	946.275	0.54962	C42H47N5O15;	HCOOK;	Unidentified	4		0.000330216	0.000291772	0.000321512	0.000402341	0.000299198	0.000295774	0.000274157	0.000382915	0.000330546	0.000286334	0.000308636	0.000325018	0.000316644	0.000368127	0.000346275	0.000247158	0.000266541	0.00034751	0.000277806	0.00031237	0.000266579	0.000247781	0.000431569	0.000243383	0.000308929	0.000374287	0.000355905	0.000356501	0.000333856	0.000326177	0.000403357	0.000301685	0.000282045	0.00031527	0.000262079	0.000354256	0.000348933	0.000231768	0.000363244
3853	1329.5	4.45082e-08	0.392384	945.272	0.54962			Unidentified	4		0.00120262	0.000877077	0.00123195	0.00133225	0.0011238	0.0011894	0.0011745	0.00118303	0.00110817	0.00110611	0.000958955	0.00119324	0.000994882	0.00123847	0.00108884	0.00110875	0.00124796	0.00127372	0.00120487	0.00105034	0.00106883	0.00139497	0.00127524	0.00114974	0.00117823	0.00137157	0.00129938	0.00121734	0.001208	0.00118368	0.00119635	0.00114048	0.0013242	0.00101542	0.000907203	0.0010077	0.0011822	0.00110925	0.00122389
3367	1358.5	0.00272143	9.105e-06	783.218	0.54962			Unidentified	4		0.00369661	0.00440296	0.00507417	0.004059	0.00359841	0.00427608	0.00407022	0.00376514	0.00381282	0.00468753	0.00448459	0.00428172	0.00488956	0.00455801	0.00546611	0.00411462	0.00396604	0.00406981	0.00406419	0.00398561	0.00385729	0.00476786	0.00453939	0.00412887	0.00440232	0.00439669	0.00450002	0.00511139	0.00512761	0.00477601	0.00429105	0.00433034	0.00421965	0.00397301	0.00322592	0.00456949	0.00458758	0.00480143	0.00400105
288	171.5	0.0306889	3.11413e-09	159.051	0.556643	C4H6N4O3;	H;	Allantoin;;	2	CID: 204	0.000436989	0.00027942	0.00056673	0.000463706	0.000412946	0.000533479	0.000594294	0.000587807	0.00048728	0.00046587	0.000460343	0.000419333	0.000686691	0.00100175	0.000758327	0.000368943	0.000385974	0.000492358	0.000393568	0.000404588	0.000385692	0.000428939	0.000481822	0.000484627	0.000510112	0.000403571	0.000809621	0.000603313	0.00055666	0.000682482	0.000432473	0.000336496	0.00021753	0.000429993	0.000395278	0.000432383	0.000526575	0.000432775	0.000758465
838	1251	4.45131e-09	0.267932	300.129	0.557997	C10H18O9;C11H14N4O5;C12H21N3O3;	NH3;NH3;Na_Na;	Ara-Alpha(1,3)-Xyl;Xylobiose;;1-Methylinosine;7-Methylinosine;8-Oxocoformycin;;L-Pyrrolysine;;	3		0.000393618	0.00032414	0.000373061	0.000401555	0.000387002	0.000295413	0.000293404	0.000423857	0.000421439	0.000451289	0.000371986	0.000358646	0.000370743	0.000385747	0.000348571	0.000257252	0.000279789	0.000267017	0.000298408	0.000304657	0.000240011	0.000335726	0.000346311	0.000286594	0.000315106	0.000285143	0.00028677	0.000341529	0.000359557	0.00035963	0.00045099	0.000372121	0.000388371	0.0002737	0.000537105	0.00036832	0.000316095	0.000478301	0.000318189
3281	1298	0.000100484	0.0249941	765.208	0.557997	C44H32N4O4;	HCOOK;	Unidentified	4		0.000417035	0.000484081	0.000486589	0.000442494	0.000402636	0.00048948	0.00044424	0.000470391	0.000448213	0.000417656	0.000333333	0.000465302	0.000514317	0.000415092	0.000542127	0.00043526	0.000528355	0.00050823	0.000319014	0.000454185	0.00042077	0.00058191	0.000535641	0.000513463	0.000552702	0.000516743	0.000597205	0.000564705	0.000595196	0.00053072	0.000502445	0.000363072	0.000500035	0.000413	0.000375328	0.000450747	0.00047995	0.000472619	0.000441782
3150	1390	0.000164048	5.99957e-05	738.153	0.557997	C33H33N3O7S2;	Na_HCOONa;	N,O-Didansyl-L-Tyrosine;;	3		0.000519433	0.000399273	0.000494605	0.000428612	0.000380263	0.000463026	0.000538319	0.000488559	0.000446013	0.000573693	0.000710806	0.000446119	0.000788878	0.000626572	0.000699065	0.000422556	0.000323582	0.00039656	0.000424161	0.000304962	0.000370038	0.000494382	0.000460304	0.000506616	0.00046232	0.000329793	0.000283589	0.000502515	0.0002892	0.000389902	0.000510774	0.000318868	0.000446839	0.000468401	0.000481457	0.000513531	0.000406915	0.000626951	0.000549328
1503	1482.5	2.48455e-10	0.0111515	441.101	0.557997	C13H21N4O11P;C19H25BrN2O5;C15H21NO9S2;C16H31IO2;C22H18N6;C18H26N2O4S;C13H24O11;C15H24N4O2S2;C19H21FN4;	H;H;NH3;NaCl;KCl;KCl;HCOOK;HCOOK;NaClx2;	3-{2,6,8-Trioxo-9-[(2s,3s,4r)-2,3,4,5-Tetrahydroxypentyl]-1,2,3,6,8,9-Hexahydro-7h-Purin-7-Yl}Propyl Dihydrogen Phosphate;;Bromadoline maleate (USAN);;Gluconasturtiin;;16-iodo-hexadecanoic acid;2-iodo-hexadecanoic acid;3-iodo-hexadecanoic acid;;TMC278;;Glibornuride (USAN/INN);;Beta-methyllactoside;galactopinitol A;galactopinitol B;Methyl-O3-(Alpha-D-Mannose)-Alpha-D-Mannose;;Prosultiamine (JAN/IN…	3		0.00467059	0.0044401	0.00504219	0.00442872	0.00411248	0.00511325	0.00475695	0.00450233	0.00408571	0.00469796	0.00433613	0.00497292	0.00442513	0.00505201	0.00501957	0.00497577	0.00539138	0.00556049	0.00509476	0.00537111	0.00485406	0.00554779	0.00560463	0.00505475	0.00569528	0.00534882	0.00592821	0.00560618	0.00552823	0.00565979	0.00491975	0.00524292	0.00505813	0.00422365	0.00389233	0.00544399	0.00467022	0.00512175	0.00458749
1962	1628	5.26156e-07	0.00193571	522.203	0.557997	C27H29N7O2;C18H32O16;	K;NH3;	Barmastine (USAN/INN);;(1->3)-beta-D-Galactopyranans;"(2,6-beta-D-Fructosyl)n";"1,3-beta-D-Oligoglucan";"1,6-beta-D-Glucan";"1-alpha-D-{(1,4)-alpha-D-Glucosyl}(n-1)-alpha-D-glucopyranoside";1F-beta-D-Fructosylsucrose;1-kestotriose;3-Galactosyllactose;"6-alpha-D-(1,4-alpha-D-Glucano)-glucan";6-alpha-Maltosylglucose;6F-alpha-D-Galactosylsucrose;6G-kestotriose;6-kestotriose;beta-D-Fructofuranosyl O-…	3		0.00228335	0.00153396	0.00180484	0.0023717	0.00256994	0.00217544	0.00231921	0.00218172	0.00225899	0.00217163	0.0019167	0.00216099	0.00142015	0.00207336	0.00173618	0.00181475	0.00208519	0.00213023	0.00197057	0.00190543	0.00205744	0.00246094	0.00239848	0.00198245	0.00188057	0.00284582	0.00224688	0.00200575	0.00194666	0.00221887	0.00193073	0.00196768	0.0021025	0.00218215	0.00198214	0.00196902	0.0022937	0.00254348	0.00237255
2457	1768.5	2.45426e-08	0.228303	603.154	0.557997	C26H25F3N6O5;C32H32O7;C29H33FO8;C19H34O16;C20H30N4O12;	Na_Na;KCl;KCl;HCOOK;HCOOK;	Unidentified	4		0.00176921	0.00127218	0.00172161	0.00168933	0.00151847	0.0019368	0.00186939	0.00170617	0.00155064	0.0015293	0.00144783	0.00185173	0.00146426	0.00193783	0.00163313	0.00174967	0.00191241	0.00223766	0.00177582	0.00179653	0.00167408	0.00218176	0.00208632	0.00197924	0.00193468	0.00214493	0.00222952	0.00188469	0.00195833	0.00190794	0.00176865	0.00171205	0.0018717	0.00154801	0.00141899	0.00152307	0.00177137	0.0015977	0.00174956
700	1779	6.7454e-06	0.0293613	279.048	0.557997	C8H16O8;C9H12N4O4;C10H10O5;C7H14O6;C8H10N4O2;C8H12N2O;	K;K;HCOONa;HCOOK;HCOOK;NaCl_HCOONa;	Carmellose (JP15/INN);;Theophylline acetate (JAN);;5-Hydroxyferulate;;(-)-Quebrachitol;1-O-Methyl-myo-inositol;1-O-methyl-scyllo-inositol;3-O-methyl-alpha-D-glucopyranose;3-O-Methylfructose in Linear Form;3-O-Methyl-myo-inositol;4-O-Methyl-myo-inositol;5-O-Methyl-myo-inositol;6-O-Methyl-myo-inositol;D-Pinitol;methyl alpha-D-mannopyranoside;Methyl beta-D-galactoside;O1-Methyl-Glucose;O-Methyl-scyl…	3		0.00359755	0.00387728	0.00417871	0.00362101	0.00337781	0.00460009	0.00381958	0.00380047	0.00379759	0.00391515	0.00380103	0.00416443	0.00387135	0.00416644	0.00432571	0.00390524	0.00426854	0.00419461	0.00423492	0.00444581	0.004153	0.0047086	0.00421515	0.00400284	0.00515812	0.00446724	0.00473704	0.00479018	0.00457685	0.00505633	0.00397109	0.00377827	0.00410906	0.00338586	0.00460751	0.00365902	0.0050825	0.00475605	0.00358119
785	630	8.58942e-16	1.28876e-09	291.02	0.558538	C6H15O8P;C10H10N2OS;C7H8N2O5;	Na_Na;HCOOK;Na_HCOONa;	2-Deoxy-Glucitol-6-Phosphate;2-deoxyglucose-6-phosphate;Glycerophosphoglycerol;;CBS 113A;indolylmethylthiohydroximate;;Nifuratrone (USAN/INN);;	3		0.000642263	0.000366972	0.000428969	0.000412697	0.000495975	0.000713318	0.000362028	0.000457431	0.00047036	0.000285847	0.000272713	0.000432437	0.000215988	0.000276315	0.000157894	0.000710153	0.000722111	0.000624058	0.000628423	0.000703036	0.000756796	0.000620077	0.000553327	0.000733377	0.000655881	0.000495925	0.000527475	0.00040579	0.000423569	0.000370876	0.000143408	0.000382299	0.000303036	0.000305371	0.000460956	0.00027747	0.000243401	0.000254614	0.000272771
213	1617.5	0.0121572	0.034351	145.05	0.562382	C6H8O4;C4H10N2;	H;NaCl;	(E)-2-Methylglutaconic acid;"2,3-Dimethylmaleate";2-Methyleneglutarate;2-methylglutaconic acid;3-Hexenedioic acid;3-Methylglutaconic acid;Dimethyl fumarate (USAN);Methylitaconate;Triacetate;;Piperazine;;	3		0.0011616	0.00121164	0.00104525	0.00123052	0.001169	0.00113719	0.00137441	0.00113238	0.00114572	0.00126317	0.00129011	0.00127369	0.00123231	0.00122578	0.00122011	0.00107346	0.00104058	0.000990709	0.00122662	0.00104562	0.000627683	0.00113258	0.00116202	0.00116024	0.00104247	0.00121234	0.00121508	0.00126381	0.0011601	0.00123351	0.00109281	0.00100107	0.00102009	0.00105838	0.00109497	0.00106362	0.00112632	0.00121266	0.00198261
642	1665.5	1.0067e-06	0.000395405	261.037	0.56656	C6H13O9P;C11H10O6;C8H14O7;C9H13ClN2O2;C6H10N4O4;C10H8O4;C7H9FO5;C7H12O5;	H;Na;K;Na_Na;NaCl;HCOONa;HCOONa;HCOOK;	(3S,4R)-Ketose 1-phosphate;1D-myo-Inositol 1-phosphate;Aldohexose 6-phosphate;alpha-D-Galactose 1-phosphate;alpha-D-Glucose 3-phosphate;alpha-D-Glucose 6-phosphate;alpha-D-Hexose 1-phosphate;alpha-D-Hexose 6-phosphate;beta-D-Fructose 2-phosphate;beta-D-Fructose 6-phosphate;beta-D-Glucose 1-phosphate;beta-D-Glucose 6-phosphate;D-Allose 6-phosphate;D-arabino-3-Hexulose 6-phosphate;D-Fructose 1-phos…	3		0.00180627	0.00179502	0.00210896	0.0018262	0.00174023	0.00229013	0.00198705	0.00195944	0.0017846	0.00191158	0.00198205	0.00199998	0.00218635	0.00208462	0.00213047	0.00194858	0.00208455	0.00206499	0.00218257	0.00190192	0.00213199	0.00222539	0.00197948	0.00201638	0.00202002	0.00220806	0.00241385	0.00245102	0.00232674	0.00226257	0.00195033	0.00199596	0.00210207	0.00163964	0.00158537	0.00168115	0.00185468	0.00205443	0.0018943
2833	650	0.0260577	0.0607957	667.231	0.569553	C24H42O21;C37H40O9;C28H48Cu2N8;C35H36N4O6;	H;K;Na_Na;NaCl;	1,1-kestotetraose;"1,3-alpha-D-Mannosyl-1,2-alpha-D-mannosyl-1,2-alpha-D-mannosyl-D- mannose";"1,6-kestotetraose";1F-alpha-D-Galactosylraffinose;3F-alpha-D-Galactosylraffinose;"6G,6-kestotetraose";alpha-D-Galactosyl-(1-6)-alpha-D-galactosyl-(1-6)-beta-D-fructosyl- (2-1)-alpha-D-glucoside;Cellotetraose;fagopyritol B3;Glycogen;Lychnose;Maltotetraose;Stachyose;;Resiniferatoxin;;Cu-Bicyclam;;Harderop…	3		0.000350761	0.000487727	0.000421207	0.000443434	0.000308718	0.00030569	0.000417778	0.000434367	0.000444002	0.000388616	0.000597053	0.000217718	0.000466922	0.000316754	0.000227497	0.000324506	0.000295731	0.000286484	0.000322844	0.000292869	0.000285766	0.000363237	0.000383152	0.000372942	0.000320409	0.000360248	0.000270301	0.000440911	0.000377472	0.000397835	0.000226369	0.000304102	0.000290565	0.000357059	0.000366643	0.000388004	0.000378643	0.000154023	0.000269313
773	1442	0.0165748	0.687152	289.092	0.570322	C14H16F2N2;C14H16N2O2;C7H16N4O3;C13H14N2;	K;Na_Na;HCOOK;Na_HCOONa;	Flucindole (USAN/INN);;Cyclo(L-Phe-L-Pro);Etomidate;Imiloxan (USAN);Rolicyprine (USAN/INN);;(+)-gamma-Hydroxy-L-homoarginine;;"4,4'-Methylenedianiline";N-(Phenylmethyl)-N-methyl-2-pyridinamine;Tacrine;;	3		0.000456685	0.000466878	0.000485552	0.00052686	0.000461471	0.000444167	0.00042952	0.00051217	0.000470452	0.000458732	0.000553011	0.000460329	0.000597459	0.000506032	0.000558825	0.000443078	0.000418465	0.000405743	0.000361819	0.00043373	0.000326673	0.000448115	0.000450554	0.000481022	0.000426374	0.000353937	0.000336531	0.000497117	0.000474088	0.00046339	0.000487274	0.000425067	0.000409395	0.00048408	0.00049916	0.000492686	0.000502252	0.00045763	0.000547296
1216	952	7.55458e-06	0.000287002	370.084	0.588742	C16H14F3N3O2S;C16H17N3O4S;C13H21N3O5S;C16H19N3;	H;Na;K;NaClx2;	Lansoprazole;;Cefalexin (JP15);Cephalexin;;Aminodi(Ethyloxy)Ethylaminocarbonylbenzenesulfonamide;;Fenapanil;;	3		0.000413033	0.000484771	0.000502966	0.000489518	0.000422538	0.000398739	0.000491226	0.000501649	0.00048357	0.000708098	0.000555174	0.000424418	0.000536545	0.000563933	0.000683867	0.000218645	0.000362867	0.000343694	0.000407544	0.000421276	0.000394289	0.000509302	0.00045498	0.000439712	0.000405435	0.000373728	0.000174618	0.000507725	0.000511155	0.000481364	0.000424068	0.000395438	0.000470966	0.000478394	0.000468297	0.000526168	0.000531668	0.000539181	0.00054816
2035	1423.5	0.000982358	0.475132	530.057	0.5891	C19H19N5O4S2;C22H24ClN3OS;	HCOOK;NaClx2;	Unidentified	4		0.00027634	0.000405924	0.000406427	0.000375245	0.000259925	0.000298397	0.00027117	0.000334658	0.00033603	0.000348486	0.00037847	0.000378312	0.000377956	0.000190217	0.000385252	0.000388492	0.000406851	0.000349893	0.000296639	0.000402109	0.000354185	0.000397406	0.000372363	0.000412231	0.000322598	0.000350161	0.000417952	0.000372727	0.000394691	0.000317007	0.000227696	0.000330646	0.000310774	0.000318008	0.000322228	0.000288044	0.000260817	0.000319439	0.000349401
2930	479	0.000977712	0.0398048	684.257	0.594973	C24H42O21;C29H43N3O8S;C30H50NO7P;	NH3;Na_HCOONa;NaClx2;	1,1-kestotetraose;"1,3-alpha-D-Mannosyl-1,2-alpha-D-mannosyl-1,2-alpha-D-mannosyl-D- mannose";"1,6-kestotetraose";1F-alpha-D-Galactosylraffinose;3F-alpha-D-Galactosylraffinose;"6G,6-kestotetraose";alpha-D-Galactosyl-(1-6)-alpha-D-galactosyl-(1-6)-beta-D-fructosyl- (2-1)-alpha-D-glucoside;Cellotetraose;fagopyritol B3;Glycogen;Lychnose;Maltotetraose;Stachyose;;Darunavir ethanolate (JAN);;"LysoPC(22…	3		0.000566722	0.000543624	0.000486659	0.000565988	0.000516979	0.000546405	0.000435905	0.000319229	0.000564388	0.000692442	0.000618049	0.000617492	0.000607888	0.000430676	0.000605586	0.000368442	0.000679794	0.000511511	0.000456674	0.000583714	0.000430449	0.000593769	0.000620348	0.000238621	0.000536754	0.000542781	0.000662184	0.00069017	0.00063071	0.000727685	0.000535981	0.000515863	0.000451425	0.000450201	0.000531109	0.000182662	0.000560677	0.00056492	0.00063193
908	558.5	4.61244e-13	0.340263	315.094	0.603288	C7H16N8O4;C11H20N2O6;C12H15N3O2S2;C12H18N2O5;C13H14N2O3;C11H16N2O3;C10H20O3;	K;K;NH3;Na_Na;HCOONa;Na_HCOONa;NaCl_HCOONa;	Trimethylenetetraurea;;L-Saccharopine;"N6-(L-1,3-Dicarboxypropyl)-L-lysine";;Glybuzole (JAN/INN);;Epervudine (INN);L-gamma-Glutamyl-L-hypoglycin;;indole-3-acetyl-ala;Mephobarbital;N-Acetyl-D-tryptophan;;Butalbital (USP/INN);Talbutal (INN);Vinbarbital (INN);Vinylbital (INN);;10-Hydroxydecanoic acid;2-hydroxy capric acid;3-Hydroxycapric acid;4-hydroxy capric acid;5-hydroxy capric acid;6-hydroxy-dec…	3		0.000364727	0.000276696	0.000357462	0.000346752	0.000336857	0.000612641	0.00022983	0.00020048	0.000273889	0.000290587	0.000301955	0.000284015	0.000331795	0.00035675	0.000289014	0.000449016	0.00033178	0.000429984	0.000571217	0.00053225	0.000576898	0.000509373	0.000299667	0.00028091	0.000470198	0.000672074	0.000513657	0.000423996	0.000375666	0.000475104	0.000740742	0.000720449	0.000823515	0.000452932	0.000636771	0.000504934	0.000610843	0.000772659	0.000713415
2717	400	2.13181e-08	7.02138e-10	650.208	0.609617			Unidentified	4		0.000562225	0.000742481	0.000689839	0.000874332	0.000607852	0.000173408	0.00075156	0.000779711	0.00072515	0.00126455	0.00121225	0.000920315	0.00119027	0.00104135	0.00137575	0.000403861	0.000353702	0.00030744	0.00025308	0.000215999	0.00032158	0.00052735	0.000512162	0.000246525	0.000477994	0.000581368	0.000546331	0.000878871	0.000663208	0.000600737	0.000671683	0.000523257	0.000470671	0.000481976	0.000582535	0.000623281	0.000580151	0.000931197	0.00044363
554	49.5	0.000440786	4.18342e-06	230.99	0.610077	C9H4O6;C6H8O7;C5H6O5;C6H10S2;C6H4N2;	Na;K;HCOOK;HCOOK;NaCl_HCOONa;	Stipitatonate;;"(1R,2S)-1-Hydroxypropane-1,2,3-tricarboxylate";"(1S,2S)-1-Hydroxypropane-1,2,3-tricarboxylate";"(4R,5S)-4,5,6-Trihydroxy-2,3-dioxohexanoate";"2,3-Dihydroxy-5-Oxo-Hexanedioate";"2,3-diketo-L-gulonate";"2,3-Dioxo-L-gulonate";"2,5-Didehydro-D-gluconate";2-Dehydro-3-deoxy-D-glucarate;"4,5-Dehydro-D-Glucuronic Acid";5-Dehydro-4-deoxy-D-glucarate;5-keto-4-deoxy-D-glucarate;Carboxymethyl…	3		0.00256662	0.00229048	0.00278194	0.00290167	0.0035496	0.00301678	0.0018467	0.00151075	0.00163832	0.0019474	0.00268122	0.0019995	0.00163897	0.00178851	0.00124186	0.00228029	0.00347945	0.00308019	0.00383166	0.00253565	0.00223388	0.00308303	0.00211809	0.00202555	0.00179754	0.00200081	0.00185493	0.00237805	0.00144239	0.00241415	0.00215371	0.00207825	0.00222673	0.0022645	0.00169913	0.00160741	0.00242454	0.00229587	0.00187876
779	1051	1.36141e-10	3.32282e-10	290.135	0.610077	C11H19N3O6;C14H21NO4;C12H23NO4;C13H19N5;C13H19NO2;	H;Na;Na_Na;Na_Na;HCOONa;	Ophthalmic acid;;Codonopsine;Diethofencarb;;2-Methylbutyroylcarnitine;Isovalerylcarnitine;;Pinacidil;;(+-)-Carnegine;Dioscorine;Exalamide (JAN/INN);Ibuproxam (INN);;	3		0.000885076	0.000769711	0.00124153	0.000724019	0.000661306	0.000468139	0.000975044	0.00065586	0.000973477	0.00101623	0.00129482	0.000962277	0.0014762	0.00153796	0.0014391	0.000618305	0.000471771	0.000569289	0.000673945	0.000648603	0.000503906	0.000486244	0.000425985	0.000280776	0.000608051	0.000623646	0.000845851	0.000954001	0.00102372	0.000829086	0.000572209	0.000477432	0.000518417	0.000371527	0.000475433	0.000443966	0.000649946	0.000466675	0.00041323
1308	915	5.12589e-05	0.502281	388.146	0.616528	C22H23ClFNO2;C21H23N3OS;C20H27NO2;	H;Na;KCl;	Cloroperone (USAN);;Propericiazine (JAN);;Oxilorphan (USAN/INN);;	3		0.000320605	0.000232249	0.000235459	0.000231027	0.00019326	0.000328642	0.000284481	0.000252058	0.000231233	0.000402446	0.000269502	0.000289067	0.000286781	0.000326951	0.000265975	0.000275362	0.000573222	0.000146641	0.000453707	0.000212511	0.00022215	0.000286173	0.000241903	0.000321369	0.000279126	0.000360998	0.000435468	0.000423482	0.000216358	0.0003093	0.000177044	0.000123922	0.000129188	0.000194649	0.000130353	0.000234025	0.000209966	0.000145655	0.000222305
592	1616.5	1.68445e-14	0.000333272	245.077	0.618985	C9H12N2O6;C12H14O4;C9H9NO6;C10H16O4;C11H12N4;C11H12O2;C9H14O2;	H;Na;NH3;Na_Na;Na_Na;HCOONa;Na_HCOONa;	Pseudouridine;Uridine;;(3-methylbenzyl)succinate;"2E,4E,8E,10E-Dodecatetraenedioic acid";Apiole;Diethyl phthalate;Dillapiole;Dimecrotic acid (INN);Monoisobutyl phthalic acid;;"5-(2'-Carboxyethyl)-4,6-dihydroxypicolinate";Stizolobate;Stizolobinate;;"3,6-dioxo-decanoic acid";4E-Decenedioic acid;4Z-Decenedioic acid;"6,9-dioxo-decanoic acid";Decenedioic acid;;Heteropyrithiamine;;"2,4,6-trimethylpheny…	3		0.00175943	0.00130234	0.00169787	0.00146619	0.0015268	0.00188346	0.00163058	0.00151658	0.00139489	0.00159005	0.00185887	0.00194542	0.00170289	0.00178927	0.00169581	0.0018906	0.00193153	0.00202765	0.00212005	0.00173475	0.00198207	0.00181995	0.00188542	0.00163648	0.00207054	0.00222518	0.00233898	0.00234685	0.0022063	0.00221363	0.00142504	0.00132288	0.00147239	0.00103533	0.0011805	0.0012072	0.00138353	0.00127344	0.00131185
423	1094	5.61396e-10	8.41044e-11	190.071	0.627793	C7H11NO5;C7H8O5;C5H13N3O;	H;NH3;NaCl;	AminoDHQ;Glutarylglycine;L-2-Amino-6-oxoheptanedioate;L-alpha-amino-epsilon-keto-pimelate;N-Acetylglutamic acid;N-Acetyl-L-glutamate;;"2,4,6-trioxoheptanoate";"2-Hydroxy-5-methyl-cis,cis-muconate";"2-hydroxyhepta-2,4-dienedioate";"2-Hydroxyhepta-2,4-dienedioate";2-Oxo-5-methyl-cis-muconate;"2-oxo-hept-3-ene-1,7-dioate";2-Oxohept-3-enedioate;3-Dehydroshikimate;5-Dehydroshikimate;;N-Butyl-N'-Hydrox…	3		0.000141258	0.000135996	0.000164	0.000174683	0.000146871	0.000138813	0.000167941	0.000136923	0.000145332	0.0001638	0.000242903	0.0001815	0.000211267	0.000195789	0.000194119	0.000124639	0.000139583	0.00012063	0.000140141	0.000150541	0.000131294	0.000152649	0.000162408	0.00013567	0.000166464	0.00014423	0.000180201	0.000193494	0.000196227	0.000182169	0.000115932	9.46008e-05	0.000105485	0.000108779	0.000116421	0.000118295	0.000144416	0.000123103	0.000132077
42	1539	1.86024e-06	0.0444092	113.035	0.627793	C4H4N2O2;	H;	Uracil;;	2	CID: 1174	0.000606022	0.000412356	0.000495856	0.000505201	0.000475597	0.00064442	0.00061962	0.000247694	0.000394352	0.00051072	0.000612292	0.000639916	0.000647918	0.000594337	0.000398346	0.000720062	0.000671812	0.000693827	0.000715655	0.000553239	0.00071144	0.00060762	0.000610233	0.000487454	0.000661673	0.000780217	0.000767917	0.000767191	0.000760101	0.000774706	0.000500086	0.000451038	0.000444459	0.000492446	0.000441772	0.000387257	0.000593506	0.000355892	0.000391432
2351	747.5	0.00877478	0.0338534	588.063	0.63702	C15H25N3O16P2;C17H23IN4O8S;C16H21N7O7S3;	Na;NH3;HCOONa;	CDP-glucose;UDP-galactosamine;UDP-glucosamine;UDP-kanosamine;;S-(N-Hydroxy-N-Iodophenylcarbamoyl)Glutathione;;Cefminox (INN);;	3		0.000470589	0.000465134	0.000459675	0.000517217	0.000441491	0.000456009	0.000427548	0.000406863	0.000415336	0.000459403	0.000415464	0.000364025	0.000362611	0.000390188	0.000334243	0.000492027	0.000460669	0.000455477	0.000447693	0.000410973	0.000480428	0.00030528	0.000526438	0.000519871	0.000427634	0.000270953	0.000407877	0.000438284	0.000424213	0.000429499	0.000531859	0.000434897	0.000267756	0.000353572	0.000323816	0.000485235	0.000499707	0.000417323	0.000489034
476	253	6.42797e-08	2.46521e-11	210.061	0.642117	C6H8O7;	NH3;	(1R,2S)-1-Hydroxypropane-1,2,3-tricarboxylate;"(1S,2S)-1-Hydroxypropane-1,2,3-tricarboxylate";"(4R,5S)-4,5,6-Trihydroxy-2,3-dioxohexanoate";"2,3-Dihydroxy-5-Oxo-Hexanedioate";"2,3-diketo-L-gulonate";"2,3-Dioxo-L-gulonate";"2,5-Didehydro-D-gluconate";2-Dehydro-3-deoxy-D-glucarate;"4,5-Dehydro-D-Glucuronic Acid";5-Dehydro-4-deoxy-D-glucarate;5-keto-4-deoxy-D-glucarate;Carboxymethyloxysuccinate;Citr…	3		0.000912823	0.000681062	0.000717113	0.000820723	0.00112025	0.00110807	0.000641089	0.000657872	0.00080946	0.000546969	0.000852297	0.000596862	0.0004632	0.000590865	0.000395576	0.00110612	0.00120063	0.00109993	0.00144535	0.00105607	0.00120974	0.000960099	0.00124937	0.000914418	0.000778797	0.0010404	0.000913153	0.000721029	0.000840634	0.000728584	0.00117578	0.000907953	0.000778843	0.00111385	0.00101685	0.000916231	0.000832372	0.000795613	0.000790225
885	1151.5	0.000145165	2.45807e-06	310.114	0.642403	C11H19NO9;C12H17N3O;	H;Na_HCOONa;	Betaine citrate;N-Acetyl-a-neuraminic acid;N-Acetylneuraminic acid;O-Acetylneuraminic acid;;Cimaterol (USAN/INN);;	3		0.000426636	0.000288338	0.000329972	0.00030711	0.000312333	0.00021679	0.000194008	0.000285961	0.000281365	0.0003702	0.000403875	0.000357964	0.000260011	0.000272773	0.000484924	0.000256226	0.000215235	0.00025648	0.000278892	0.000221071	0.000230203	0.000268382	0.000257526	0.000229727	0.000288693	0.000293328	0.000329121	0.000360778	0.000336958	0.00032694	0.000241677	0.000180111	0.000256826	0.000181203	0.000194275	0.000244936	0.000291043	0.000266978	0.000220148
427	120.5	1.87062e-07	4.18852e-10	193.035	0.653708	C6H8O7;C8H8N2O;C4H10N2O3;	H;Na_Na;NaCl;	(1R,2S)-1-Hydroxypropane-1,2,3-tricarboxylate;"(1S,2S)-1-Hydroxypropane-1,2,3-tricarboxylate";"(4R,5S)-4,5,6-Trihydroxy-2,3-dioxohexanoate";"2,3-Dihydroxy-5-Oxo-Hexanedioate";"2,3-diketo-L-gulonate";"2,3-Dioxo-L-gulonate";"2,5-Didehydro-D-gluconate";2-Dehydro-3-deoxy-D-glucarate;"4,5-Dehydro-D-Glucuronic Acid";5-Dehydro-4-deoxy-D-glucarate;5-keto-4-deoxy-D-glucarate;Carboxymethyloxysuccinate;Citr…	3		0.000424356	0.000357589	0.000326442	0.000382248	0.000380839	0.000493816	0.000356521	0.000305415	0.000317885	0.000329793	0.000407205	0.000338875	0.000247575	0.000268962	0.00020705	0.0005287	0.000505365	0.000440746	0.000617542	0.000376775	0.000470308	0.000449232	0.000516483	0.000464642	0.000389275	0.000396117	0.000401702	0.000364163	0.000341838	0.000377185	0.000438396	0.000360577	0.000336884	0.000411369	0.000445391	0.000433318	0.0004136	0.000383417	0.000373172
2002	652.5	0.0150176	0.0196927	525.202	0.667152	C21H39O9P;C25H38O7;C25H32N2O5;C22H36N2O5S;C25H34O4;	NaCl;KCl;HCOOK;HCOOK;NaCl_HCOONa;	Dolichyl b-D-glucosyl phosphate;Dolichyl phosphate D-mannose;;Laserpitin;;Ifetroban (USAN/INN);;Tirofiban;;"17-Propylestra-1,3,5(10)-triene-3,17beta-diol diacetate";Methynodiol diacetate (USAN);"Pregna-5,16,20-triene-3beta,20-diol diacetate";;	3		0.000645623	0.000403781	0.0007029	0.000526563	0.000398995	0.000352624	0.000679407	0.000594761	0.000451161	0.000505339	0.000633046	0.000572327	0.00085063	0.00080091	0.000955516	0.000450532	0.000322568	0.000301212	0.000455587	0.000345854	0.000418865	0.000473423	0.000522354	0.000326003	0.000513315	0.000432533	0.000573809	0.000660762	0.00058621	0.000532269	0.000688928	0.00032809	0.000481217	0.000248008	0.000612546	0.000410316	0.000586043	0.000527248	0.000627756
616	807	2.31134e-19	0.000921361	252.073	0.682625	C9H15N3O3;C8H13N3O;C8H15N;	K;HCOOK;NaCl_HCOONa;	Methyl 2-diazoacetamidohexanoate;Methyl 2-diazoacetamidohexonate;;"2-Dimethylamino-5,6-dimethylpyrimidin-4-ol";;gamma-Coniceine;;	3		0.000913475	0.00077164	0.00088792	0.000663747	0.000812321	0.000751949	0.000689918	0.000961857	0.000364219	0.000703088	0.000926212	0.000854039	0.00103465	0.000890103	0.000567961	0.000718284	0.000624501	0.000685889	0.00055736	0.000711414	0.00070397	0.000728646	0.000785032	0.000714794	0.00111962	0.00100534	0.001036	0.000925703	0.000842127	0.000847683	0.000339547	0.000303797	0.000352543	0.000268793	0.000286211	0.000330169	0.000384703	0.000360286	0.000309533
556	1099	0.000460168	1.51293e-09	233.114	0.682625	C9H16N2O5;C9H13NO5;C10H9N5O;	H;NH3;NH3;	4-(glutamylamino) butanoate;Boc-Asn;gamma-Glutamyl-gamma-aminobutyrate;gamma-L-glutamyl-L-alpha-aminobutyrate;N2-Succinyl-L-ornithine;"N6-Acetyl-LL-2,6-diaminoheptanedioate";"N-acetyl-L,L-2,6-diaminopimelate";;Succinyl proline;;Kinetin;;	3		0.000732129	0.000623015	0.00114469	0.000758938	0.000643429	0.000671341	0.000861885	0.000697539	0.000314997	0.000929745	0.00121557	0.00109032	0.00132717	0.00143286	0.001578	0.000669472	0.000706279	0.000741835	0.000766184	0.000544959	0.000573795	0.000693279	0.000615188	0.000549279	0.000827478	0.000708913	0.00093459	0.000899001	0.000947326	0.000939321	0.000631615	0.000599605	0.000662734	0.000480405	0.000492567	0.00056893	0.000615992	0.000656454	0.000543113
668	1448.5	1.69084e-09	0.000207323	268.104	0.682625	C10H13N5O4;C11H17N3O2;C12H13N3;C10H15N3;C9H19N;	H;Na_Na;HCOONa;Na_HCOONa;NaCl_HCOONa;	3-Deoxyguanosine;9-Riburonosyladenine;Adenosine;Deoxyguanosine;Formycin;Zidovudine;;"2-Prolyl-5-Tert-Butyl-[1,3,4]Oxadiazole";;Pyrimethanil;;N-(3-(Aminomethyl)Benzyl)Acetamidine;;(+)-N-Methylconiine;Cyclopentamine (INN);;	3		0.033688	0.0262323	0.0305701	0.0438668	0.0269665	0.030423	0.0301294	0.0278151	0.0399217	0.0310658	0.0364762	0.0335682	0.0383725	0.0349548	0.0329741	0.0310975	0.0312885	0.0344002	0.0360415	0.0279747	0.0320874	0.0296351	0.0300605	0.027172	0.0348676	0.0348719	0.0381249	0.0372044	0.0360515	0.0371214	0.0240149	0.022096	0.0376396	0.0172936	0.0189175	0.0215396	0.0231073	0.0229505	0.0212771
106	1503.5	1.17621e-11	5.08306e-06	136.062	0.691912	C5H5N5;	H;	Adenine;;	2	CID: 190	0.001036	0.000675971	0.000861136	0.000794057	0.000736168	0.000792308	0.000756006	0.000768452	0.000674753	0.000837002	0.00103736	0.000986119	0.00102466	0.00103278	0.000939437	0.000826497	0.000821766	0.000871843	0.00099194	0.000695771	0.000890801	0.000765682	0.000793386	0.000720655	0.000931996	0.000967354	0.00113364	0.00100689	0.000977885	0.00107406	0.000682792	0.000574406	0.000651378	0.000417329	0.000514979	0.00054496	0.000600055	0.000576129	0.000617276
2777	1567.5	0.201004	0.0139769	658.383	0.72768			Unidentified	4		0.000677767	0.00065067	0.000649994	0.000327459	0.000554019	0.00065102	0.000676044	0.000721055	0.000707549	0.000589826	0.000639281	0.000640069	0.000648786	0.000526347	0.000704829	0.000661474	0.000662378	0.000643498	0.000630041	0.000597115	0.000753049	0.000665097	0.000728049	0.000245003	0.000825801	0.000757747	0.000835503	0.000584563	0.000822718	0.000712562	0.000561799	0.000502481	0.000571138	0.000431621	0.000499599	0.000530774	0.000612628	0.000644312	0.000584188
757	1489	2.87953e-16	0.00196255	284.099	0.73917	C10H13N5O5;C13H15N3O3;C10H10N4O5;C11H17N3O3;C12H13N3O;C10H15N3O;C9H19NO;	H;Na;NH3;Na_Na;HCOONa;Na_HCOONa;NaCl_HCOONa;	8-Hydroxy-2'-Deoxyguanosine;8-Hydroxy-deoxyguanosine;Crotonoside;Guanosine;;"[2-Aminomethyl-5-Oxo-4-(4-Oxo-Cyclohexa-2,5-Dienylmethyl)-4,5-Dihydro-Imidazol-1-Yl] -Acetaldehyde";;5'-Oxoinosine;9-Riburonosylhypoxanthine;;Emorfazone (JAN/INN);;Fenyripol (USAN);;Sabcomeline (USAN);;1-Hydroxy-2-Amino-3-Cyclohexylpropane;N-1-Methylheptylformamide;;	3		0.00201687	0.00142693	0.00170814	0.0015658	0.00161417	0.00260226	0.001845	0.00175235	0.00148597	0.0018512	0.0019958	0.00223859	0.00209292	0.00204303	0.00190244	0.00246151	0.00261615	0.00292173	0.00294944	0.00224954	0.00253257	0.00245711	0.00248457	0.0022476	0.00298444	0.00303294	0.00332491	0.00309161	0.00303187	0.00304015	0.00176974	0.00167703	0.00200031	0.00123263	0.0013611	0.00137847	0.00147227	0.00150544	0.00143584
1599	1512.5	0.00108735	1.50972e-07	474.219	0.73917	C28H33NO2;C25H37NO3;C21H31N3O5;C17H38NO6P;	NaCl;KCl;HCOONa;Na_HCOONa;	Butixirate (USAN/INN);;Epristeride (JAN/USAN/INN);;Lisinopril;;PC(O-8:0/O-1:0)[U];;	3		0.00332856	0.00203094	0.0029751	0.00264387	0.00239027	0.00225488	0.0025744	0.002138	0.00199177	0.00367471	0.0031659	0.00323604	0.00346727	0.00468185	0.00358249	0.00290763	0.00297425	0.00206206	0.00267637	0.00207068	0.00214999	0.00264893	0.00254528	0.00213917	0.00399547	0.00307902	0.00392709	0.00380822	0.00317452	0.00293195	0.00273082	0.00186938	0.00291985	0.00167728	0.00167204	0.00208433	0.00258382	0.00325736	0.00202463
90	1506.5	3.46092e-09	4.75518e-05	132.102	0.758597	C6H13NO2;C6H10O2;	H;NH3;	(3R)-beta-Leucine;1-nitrohexane;4-Amino Hexanoic Acid;6-Aminohexanoate;beta-Alaninebetaine;L-2-aminohexanoate;L-Isoleucine;L-Leucine;L-Norleucine;N-methylvaline;;"2,2-dimethyl-3-butenoic acid";2-Hydroxycyclohexan-1-one;3-Hydroxycyclohexanone;3-isopropyl acrylic acid;3-methyl-2Z-pentenoic acid;3-Methyl-3Z-Pentenoic Acid;3-methyl-4-pentenoic acid;4-hydroxy-2-hexenal;4-methyl-4-pentenoic acid;6-Hexa…	3		0.0474505	0.0326236	0.0460164	0.0441476	0.0396766	0.0438387	0.0427129	0.0361228	0.0333387	0.0418914	0.0441775	0.0518311	0.0450233	0.0569257	0.0510895	0.0422887	0.0435246	0.0481783	0.0575729	0.0496902	0.043029	0.054846	0.0539202	0.0393718	0.0538056	0.0559926	0.0549431	0.0595407	0.0531547	0.0534303	0.0344379	0.031063	0.0387386	0.027867	0.0282024	0.0337867	0.0372317	0.0418264	0.0392042
1085	559	0.0109349	1.75383e-16	346.114	0.822913	C11H22N3O6P;C10H21N5O6;C14H16O9;C16H19N3O3;C12H21N3O5;C14H22ClNO;C14H21NO;	Na;K;NH3;Na_Na;NaCl;Na_HCOONa;NaCl_HCOONa;	Bialaphos;Glycyl-L-a-Aminopimelyl-E-(D-2-Aminoethyl)Phosphonate;;Arginine aspartate;;2-Succinyl-5-enolpyruvyl-6-hydroxy-3-cyclohexene-1-carboxylate;Bergenin;Bergenin (JAN);;Febrifugine;Isofebrifugine;;N-Acetyl-ala-ala-ala-methylester;;Clobutinol (INN);;(-)-Sedamine;Fabianine;Profadol (USAN);;	3		0.00106555	0.00129625	0.00108173	0.00139671	0.00113614	0.00126887	0.00120873	0.00107245	0.0012172	0.0020673	0.00247689	0.00166566	0.00276505	0.00212863	0.00260353	0.00115845	0.00106801	0.000994379	0.00141821	0.00131125	0.00143389	0.00149169	0.00149613	0.00115089	0.00163528	0.00159751	0.00174769	0.00248626	0.00227983	0.00210055	0.0010971	0.00102564	0.000925864	0.00103375	0.000972413	0.00103428	0.00135322	0.00143355	0.00100633
396	1151.5	4.22819e-18	0.0010086	184.061	0.844463	C8H9NO4;C8H6O4;C6H11N3;	H;NH3;NaCl;	(2r)-Amino(3,5-Dihydroxyphenyl)Acetic Acid;"3,5-Dihydroxy-phenylglycine";3-Carboxy-4-methoxy-N-methyl-2-pyridone;3-Hydroxy-4-hydroxymethyl-2-methylpyridine-5-carboxylate;4-Pyridoxate;5-formyl-3-hydroxy-2-methylpyidine-4-carboxylate;5-Methoxy-3-hydroxyanthranilate;;3-Formylsalicylic acid;4-Formylsalicylic acid;4-Hydroxyphenylglyoxylate;Benzoquinoneacetic acid;Phthalate;Terephthalate;;3-Methylhista…	3		0.000683707	0.000461611	0.00061204	0.000600985	0.000577761	0.000675967	0.000654462	0.000585229	0.000559974	0.000613096	0.000680226	0.00066761	0.000669353	0.000771278	0.000631249	0.00064102	0.000899678	0.000919126	0.00100188	0.000655942	0.000872765	0.000927392	0.000922766	0.000818471	0.00105677	0.0009705	0.00109603	0.0010001	0.00101621	0.00105097	0.000572902	0.000563658	0.000600349	0.000433625	0.000490423	0.000440218	0.000514886	0.000518692	0.000530611
1477	277.5	1.23392e-06	5.39064e-17	434.167	0.97352	C16H23N5O5;C18H29NO3;	HCOONa;NaCl_HCOONa;	isopentenyladenine-7-N-glucoside;;Amprotropine;Betaxolol;Butamirate (INN);Levobetaxolol (USAN);;	3		0.00267498	0.00275756	0.00304536	0.00301117	0.00277776	0.00244233	0.00411152	0.0033445	0.00336755	0.00667192	0.00804179	0.00638398	0.0065932	0.00612012	0.0071054	0.00227577	0.00177361	0.00159628	0.00286394	0.00233123	0.00263469	0.0027821	0.00269635	0.00239305	0.00353752	0.00313298	0.00402197	0.00534149	0.00514083	0.0052259	0.00237989	0.00221589	0.00203499	0.00209045	0.00236321	0.0025741	0.00332825	0.00357824	0.00161708
2401	504.5	1.26855e-08	3.07326e-16	596.22	1.03728	C27H33N3O8;	HCOONa;	Unidentified	4		0.00151507	0.00163236	0.00182864	0.00168232	0.00148131	0.00187144	0.00196547	0.00173036	0.00175087	0.00302557	0.00388583	0.00271948	0.0036827	0.00302806	0.00334825	0.00167755	0.00149691	0.00143555	0.00215893	0.00174097	0.00204884	0.00200084	0.00203741	0.00182865	0.0023235	0.00234257	0.002411	0.00347908	0.00338625	0.00306305	0.0014124	0.00132139	0.00129539	0.00126033	0.00140508	0.001444	0.00197654	0.0019543	0.00117785
2692	1265.5	6.65525e-17	3.72814e-06	644.241	1.25787	C32H37N3O5S;	HCOONa;	Unidentified	4		0.00691927	0.00426573	0.00598562	0.00706325	0.00613557	0.0061582	0.00711236	0.00693725	0.00606353	0.00653879	0.0064463	0.00711131	0.0067441	0.00693393	0.00645284	0.00534964	0.00520299	0.00535356	0.00592896	0.00480227	0.00575694	0.00642889	0.00648013	0.00593019	0.00571209	0.00778253	0.00698924	0.00658589	0.00661454	0.00635355	0.0042789	0.00374925	0.00384691	0.00381281	0.00399753	0.00379558	0.00542078	0.00480826	0.00454146
57	579.5	0.00315131	1.42625e-05	120.081	1.30896			Unidentified	4		0.00168125	0.000277244	0.00185682	0.00142052	0.0014005	0.00161454	0.00173023	0.00134654	0.00105161	0.00185224	0.00172864	0.00201922	0.00190438	0.00284154	0.00210024	0.00121101	0.00173719	0.00133946	0.00168776	0.00126907	0.00134345	0.00101681	0.00112504	0.0013588	0.00172376	0.00210105	0.00222644	0.00271085	0.00263473	0.00223518	0.000902495	0.000466591	0.00114424	0.00087084	0.000769587	0.00105024	0.0012266	0.00122168	0.000704496
330	1257	2.0728e-05	5.51393e-08	166.086	1.30896	C9H11NO2;C9H8O2;	H;NH3;	4-(3-pyridyl)-butanoate;4-Aminohydrocinnamic Acid;Benzocaine;Ethenzamide (JP15/INN);L-Phenylalanine;Tyrosinal;;3-Hydroxy-1-indanone;3-Isochromanone;4-Hydroxycinnamyl aldehyde;coumaraldehyde;Dihydrocoumarin;trans-Cinnamate;;	3		0.023573	0.0166945	0.0271546	0.0192224	0.0205036	0.0220143	0.0224272	0.0191337	0.0182259	0.0244582	0.0243657	0.028624	0.029994	0.0366698	0.0302229	0.0217436	0.0227762	0.0190422	0.019096	0.021365	0.0226259	0.0236206	0.023061	0.0159053	0.0286677	0.027903	0.0295385	0.0350249	0.0349578	0.0311286	0.0185146	0.016411	0.0188024	0.0138557	0.0149532	0.016204	0.0185615	0.0176726	0.0172464
461	40.5	7.04652e-08	3.04082e-23	205.098	2.50599	C11H12N2O2;	H;	Amiquinsin (USAN);Ethotoin;Fenozolone (INN);Idazoxan;L-Tryptophan;Nirvanol;Thozalinone (USAN);Vasicinol;;	3		0.0204137	0.0128646	0.0207096	0.0553364	0.0253713	0.0185991	0.124093	0.103195	0.0874163	0.260684	0.205726	0.163241	0.295974	0.209272	0.23919	0.013983	0.010859	0.0123065	0.0194823	0.0175016	0.0186645	0.0639511	0.0511933	0.0406584	0.0863706	0.0612434	0.0643348	0.123403	0.141507	0.113582	0.0233644	0.0125566	0.0144962	0.0215688	0.0174179	0.0293005	0.0464338	0.0552396	0.0195094
2391	24.5	7.7202e-08	1.66958e-23	595.375	2.69749	C40H50O4;	H;	4-Keto-4'-hydroxyalloxanthin;"7,8-Didehydroastaxanthin";;	3		0.000406837	0.000282094	0.000467911	0.00131235	0.000503948	0.000349733	0.00251602	0.00264138	0.00222972	0.00501732	0.00458045	0.00391785	0.00608641	0.00410904	0.00534687	0.000282926	0.000204098	0.000309569	0.000421863	0.000383584	0.000442427	0.00134819	0.00104596	0.000726815	0.00206915	0.00169705	0.00156141	0.00254481	0.00351732	0.00238929	0.000346127	0.00028499	0.00032907	0.000371423	0.000378033	0.000371662	0.00102485	0.00147242	0.00044709
1375	6.5	1.75389e-06	5.1946e-23	409.188	2.70602	C21H28O8;C22H30N2O3;C21H28N2O;	H;K;HCOOK;	Vernoflexuoside;;Bamipine lactate;Compound III(S);;Diampromide;;	3		8.25973e-05	3.25992e-05	9.70938e-05	0.00061122	0.000131733	6.31155e-05	0.00253154	0.00288579	0.00163522	0.0119072	0.00862664	0.00610599	0.0116761	0.00747407	0.0119022	4.22005e-05	2.53084e-05	4.03041e-05	9.07937e-05	7.48333e-05	7.46062e-05	0.000654381	0.000671824	0.000413093	0.00202292	0.000866608	0.00080098	0.00270166	0.00329336	0.00226504	7.52527e-05	4.27323e-05	5.62486e-05	9.35158e-05	8.13573e-05	0.000247718	0.000483114	0.000842875	9.27328e-05
1598	1659	6.08924e-08	4.21707e-10	474.174	2.78086	C20H23N7O7;C28H27NO4S;C22H29NO9;C23H25N5O5;C20H29N5O6;C24H24O9;C21H27NO7;C19H27N5O4;	H;H;Na;Na;K;NH3;HCOONa;HCOOK;	10-Formyltetrahydrofolate;5-Formyltetrahydrofolate;5-Hydroxymethylene-6-Hydrofolic Acid;N10-Formyl-THF;N5-formyl-THF;Pteroyl-D-glutamic acid;;Raloxifene;;Dihydrocodeine bitartrate (USP);Dobutamine tartrate (USP);;Doxazosin;;Trimazosin (USAN);;Steganacin;;Clivoline;;Alfuzosin (INN);;	3		0.0030886	0.00298563	0.00271302	0.00282721	0.00252545	0.00283721	0.00273759	0.00242885	0.00240924	0.00359368	0.00467524	0.00339898	0.00386368	0.00379553	0.00392401	0.00306941	0.00267327	0.00272328	0.00316113	0.00295594	0.00311427	0.0031716	0.00363155	0.00286885	0.00330532	0.00336682	0.00362154	0.00419757	0.00370492	0.00405783	0.00227687	0.00188355	0.00191049	0.00202204	0.0024205	0.00236972	0.00258031	0.0028012	0.0020883
824	745.5	3.80974e-21	4.50072e-07	298.098	2.8288	C11H15N5O3S;C11H12N4O3S;C13H21NO2;	H;NH3;KCl;	5'-Methylthioadenosine;5'-methylthioformycin;S-methyl-5'-thioadenosine;;Sulfameter (USAN);Sulfamethopyrazine;Sulfamethoxypyridazine (INN);Sulfamonomethoxine;;"2,5-Dimethoxy-4-ethylamphetamine";Dimoxamine (USAN);Tigloidine;;	3		0.00256468	0.00163804	0.00245365	0.0018332	0.00184214	0.00177858	0.00206438	0.00178546	0.00157269	0.00230168	0.00234762	0.00260259	0.00233565	0.00299071	0.00254995	0.00166571	0.00158034	0.00212153	0.00182596	0.00154386	0.00174763	0.00170343	0.00151224	0.00131527	0.00193423	0.00205434	0.00206175	0.00219512	0.00198298	0.00201815	0.000847893	0.00086859	0.00108307	0.000378668	0.000591635	0.000736049	0.000682102	0.000780468	0.000647538
2400	1101	0.0250568	0.0187751	596.22	2.83639	C27H33N3O8;	HCOONa;	Unidentified	4		0.000266711	0.000314181	0.000381932	0.000443358	0.000316973	0.000225216	0.00019258	0.000286648	0.000267816	0.000423083	0.000333748	0.000362112	0.000414187	0.000296543	0.000487266	0.000171401	0.000182503	0.000190347	0.00029879	0.000214017	0.000173365	0.000367032	0.000330497	0.000319618	0.000380861	0.000271588	0.000272558	0.000396658	0.000206862	0.000231807	0.000143827	0.000160579	0.000139697	0.000232683	0.000119934	0.000393052	0.000347077	0.00033286	8.1706e-05
2668	763	7.61754e-19	1.5126e-05	638.231	2.85256			Unidentified	4		0.000429483	0.000333506	0.000579655	0.000567587	0.000488141	0.000294008	0.000597728	0.0005698	0.000448494	0.000427771	0.000573222	0.000530824	0.000560354	0.000651388	0.000555174	0.000246854	0.000257586	0.000303252	0.000312948	0.000233168	0.000251733	0.000318119	0.000322529	0.000288713	0.000281073	0.000351021	0.000344004	0.000349426	0.000306762	0.000338443	0.000246353	0.000229773	0.000239406	0.000253896	0.000244372	0.000251409	0.000354906	0.000301028	0.000246863
3854	1147	5.76968e-12	3.53389e-15	945.353	2.89967			Multiply Charged ion - not identified	4		0.00186034	0.00198167	0.00167654	0.00205893	0.0015953	0.00143334	0.00190714	0.00191823	0.0016089	0.00260821	0.00304799	0.00285658	0.00368676	0.00311147	0.00354012	0.00131053	0.00133366	0.00154718	0.00162633	0.00149626	0.00146496	0.00168766	0.00179275	0.00153163	0.00196493	0.00176213	0.00201797	0.00236325	0.00228743	0.00233168	0.00146422	0.0013453	0.00114257	0.00123801	0.0012069	0.00142405	0.00159729	0.00203862	0.00132285
1609	1162	1.08358e-15	4.7976e-07	476.177	2.9548	C27H32ClNO2;C19H35N3O4S;C20H31NO4;	K;KCl;NaCl_HCOONa;	triparanol;;N-Acetylleucyl-leucyl-methioninal;;Vernakalant (USAN);;	3		0.00306288	0.00192388	0.00284276	0.00325452	0.00273692	0.00237585	0.00351864	0.00301737	0.00293655	0.00360636	0.00353343	0.00322109	0.0030781	0.00365238	0.00268695	0.00209611	0.00215932	0.00219784	0.00222056	0.00194386	0.00205205	0.00265818	0.00260131	0.00219909	0.00268279	0.00297264	0.00276849	0.00253026	0.00228547	0.00263195	0.0018076	0.00168669	0.00184046	0.00188135	0.00185935	0.00204011	0.00285048	0.00264247	0.00187799
3963	1182.5	0.00207765	1.7286e-13	963.112	2.9548			Multiply Charged ion - not identified	4		0.00123076	0.00117641	0.00123624	0.000997343	0.000828213	0.00103159	0.000937289	0.00102973	0.000835032	0.00109733	0.00121569	0.00135382	0.00163755	0.0014649	0.00151634	0.0011322	0.00103801	0.00116687	0.00124246	0.000984401	0.00100747	0.00131172	0.00139166	0.00120497	0.00155595	0.00119557	0.00159058	0.00168447	0.00183298	0.00182574	0.000997451	0.000990634	0.000869756	0.000736719	0.000709696	0.000941569	0.00119669	0.00127346	0.000831614
3835	1456.5	2.397e-07	4.68465e-15	942.849	2.96502			Multiply Charged ion - not identified	4		0.00330696	0.00337832	0.00334383	0.00339639	0.0025699	0.00278803	0.00296523	0.00318301	0.00273381	0.00394519	0.00448358	0.00426236	0.00573191	0.00485913	0.00545995	0.00274564	0.00267352	0.00302564	0.00324767	0.00266546	0.00284759	0.00328071	0.00344294	0.00303383	0.00383695	0.00310331	0.00369275	0.00419843	0.00436862	0.00420305	0.0025333	0.00250582	0.00212556	0.00229197	0.00211597	0.00264575	0.00316499	0.00359479	0.00247095
1072	444.5	0.0105291	0.162368	342.177	2.9689	C14H23N5O5;	H;	4-Acetyl-4-Guanidino-6-Methyl(Propyl)Carboxamide-4,5-Dihydro-2h-Pyran-2-Carboxylic Acid;;	3		0.000222828	0.000541344	0.000601153	0.000433525	0.000312023	0.000356562	0.000364949	0.00033708	0.000338542	0.000506552	0.000529861	0.000588894	0.000466241	0.000464502	0.00059561	0.000200762	0.000349021	0.000341001	0.000387301	0.000367018	0.00026107	0.000323569	0.000300076	0.000289335	0.000256911	0.000309439	0.000350094	0.000413848	0.000327426	0.000372576	0.000274332	0.00039108	0.00018	0.000343294	0.000242972	0.000408442	0.00033039	0.00040843	0.000325334
3874	1718	0.00049657	4.33274e-09	947.352	3.01206			Multiply Charged ion - not identified	4		0.000371855	0.000274812	0.000400385	0.000309931	0.000301764	0.00040795	0.000346667	0.000283421	0.000241797	0.000335379	0.000373614	0.000399876	0.000441922	0.000472239	0.000470516	0.00035893	0.000328992	0.000400509	0.000406948	0.000307259	0.000335406	0.000446518	0.000442209	0.000302212	0.000427625	0.000383337	0.000459445	0.000469127	0.000551673	0.000531105	0.000367172	0.000262894	0.000308125	0.000265431	0.00025506	0.000297979	0.000294052	0.000459522	0.00033398
3826	1527.5	0.178446	0.000121717	941.564	3.04763			Unidentified	4		0.000260343	0.000213063	0.000268633	0.000252623	0.000162236	0.000196913	0.000228715	0.000190871	0.000257371	0.000231834	0.000204114	0.000269317	0.000367313	0.000277156	0.000219985	0.000190984	0.000253602	0.000297951	0.000252611	0.000207949	0.000210882	0.000343728	0.000299723	0.000249394	0.000346888	0.000233888	0.000273121	0.000335317	0.000209506	0.000250352	0.000258498	0.00025155	0.00023004	0.000221559	0.000153647	0.000219772	0.000190572	0.000226221	0.000199617
3830	1635.5	0.169273	0.00170237	941.815	3.04763			Unidentified	4		0.000345221	0.000367343	0.000292447	0.000319043	0.000228756	0.00031666	0.00025704	0.000368486	0.000231556	0.000342248	0.000209381	0.00042364	0.000395651	0.000431932	0.000406326	0.00030506	0.000317248	0.000320786	0.000288317	0.000283716	0.000368968	0.00038955	0.000394656	0.000355455	0.000353073	0.000396825	0.000424651	0.000520813	0.000342392	0.000397642	0.00031626	0.000279625	0.000310737	0.000287564	0.000306157	0.00031744	0.000364928	0.000345893	0.000270226
3832	1805.5	0.242258	0.0019604	942.316	3.04763	C46H56ClN5O7;	NaClx2;	3-(Beta-Chloroethyl)-2,4-Dioxo-3, 5-Spiro-Oxazolidino-4-Deacetoxy-Vinblastine;;	3		0.000245949	0.000203712	0.000321557	0.000267986	0.000201424	0.000232727	0.000164435	0.000243703	0.000222861	0.000255626	0.000186551	0.000292101	0.00039512	0.000254203	0.000274286	0.000259801	0.000271849	0.000232993	0.000261032	0.00022823	0.000222796	0.000214924	0.00033435	0.000274805	0.000351226	0.000224125	0.000313929	0.000274786	0.00038198	0.00031035	0.000207315	0.00022147	0.000204372	0.000257997	0.000219147	0.0002137	0.000270356	0.000297354	0.000236344
3798	712.5	0.00097096	0.000717043	935.312	3.05706	C49H54FeN4O6;C38H58N2O15P2;	HCOOK;Na_HCOONa;	Heme A;;Codeine phosphate (JP15/USP);;	3		0.000332691	0.000307873	0.000412743	0.000322052	0.000246308	0.000288774	0.000317753	0.000265111	0.000269704	0.00040717	0.000419726	0.000445174	0.00043707	0.000379814	0.000465316	0.000364805	0.000287236	0.000319428	0.000408453	0.000313765	0.00026778	0.000417656	0.00043698	0.000252112	0.000362279	0.000217954	0.000442536	0.000360777	0.000391111	0.000387659	0.000309603	0.000260581	0.000236574	0.000238071	0.000237915	0.000244611	0.00030813	0.000341831	0.000268117
130	1146	0.358653	0.10445	137.457	3.05706			Unidentified	4		0.000308389	0.000276362	0.000262302	0.000204006	0.000230615	0.000233744	0.000235437	0.000562793	0.000544056	0.000275602	0.000333384	0.000341488	0.000413829	0.000360394	0.000415657	0.000254097	0.000188254	0.000277935	0.000271354	0.000183755	0.000248242	0.000238138	0.000247785	0.000176763	0.000300407	0.000262237	0.00028868	0.000339058	0.000323158	0.000368272	0.000291889	0.000169329	0.000179427	0.000528382	0.000191604	0.000241666	0.000291033	0.000309841	0.000169765
1403	1201.5	2.23041e-17	4.20034e-08	416.156	3.05706	C22H23ClFN3O2;C19H23N3O2;C18H27NO2;	H;Na_HCOONa;NaCl_HCOONa;	Milenperone (USAN/INN);;Ergometrine (INN);Ergonovine;MEGA;;Dyclonine;;	3		0.011	0.00746021	0.00900365	0.0100332	0.00915087	0.0082	0.0100435	0.00955352	0.00907925	0.0120417	0.0118385	0.0105274	0.0108277	0.0126707	0.0100704	0.00713291	0.00717831	0.0078476	0.00923998	0.00823737	0.00797612	0.00889758	0.00829292	0.00771117	0.0103438	0.01063	0.0106341	0.0101911	0.00863259	0.0103462	0.00608291	0.00525991	0.00579105	0.00472891	0.00516259	0.00499642	0.00658429	0.0075912	0.00523467
3831	1280	0.281861	7.20678e-05	942.065	3.05706			Unidentified	4		0.000302434	0.000263933	0.000339606	0.000256142	0.000293523	0.000282995	0.000217879	0.000336369	0.000274679	0.000309048	0.000333938	0.000392105	0.000393998	0.000353064	0.000409601	0.000267214	0.000310163	0.000340485	0.000292633	0.000295322	0.00034705	0.000453662	0.000383195	0.000368146	0.000414338	0.000281953	0.000376555	0.000325914	0.000418532	0.000296599	0.000341139	0.000248346	0.000264224	0.000263223	0.000263746	0.000339306	0.000393061	0.00035325	0.000255667
3200	1310	0.0309778	0.0129368	748.051	3.05706			Unidentified	4		0.000270074	0.00033548	0.000328095	0.000342577	0.000243204	0.000286811	0.000246747	0.000299307	0.000227737	0.000364326	0.000389697	0.000355967	0.000377919	0.000370796	0.000404853	0.000243403	0.000323098	0.000372947	0.000317284	0.000334686	0.000330317	0.000385512	0.000362193	0.000293183	0.000390757	0.000223247	0.000374766	0.000389639	0.000362306	0.000365788	0.000255379	0.000230107	0.000186598	0.000244333	0.000227955	0.00022946	0.000402339	0.000272296	0.00022392
3198	1332	0.00351769	0.00146939	747.651	3.05706			Unidentified	4		0.000284572	0.000410547	0.000329456	0.00034599	0.000308546	0.00038137	0.000289003	0.000361229	0.00025178	0.000450114	0.000319151	0.000425758	0.000509948	0.00044064	0.000622967	0.000334934	0.000389517	0.00038991	0.00035011	0.000354243	0.000327564	0.000270174	0.000326328	0.00040742	0.00042617	0.000321656	0.000438204	0.00047147	0.00046734	0.000404911	0.000246117	0.00038579	0.000242245	0.000233231	0.00025705	0.000322799	0.000400327	0.00040138	0.000308074
3199	1540	0.00395704	0.0357629	747.851	3.05706			Unidentified	4		0.000413083	0.000450613	0.000412405	0.000368232	0.000339896	0.000439387	0.000320214	0.000335168	0.000367337	0.000477072	0.000395083	0.000389394	0.000490953	0.000346048	0.000469843	0.000362137	0.000291093	0.00044239	0.000406065	0.000363412	0.000284865	0.000471915	0.000516699	0.00039626	0.000492493	0.000308564	0.000459086	0.00046621	0.000349408	0.000469731	0.00033523	0.000313402	0.000263759	0.000378502	0.000275768	0.000311903	0.000385186	0.000454444	0.000339957
133	1653.5	0.0255865	1.33033e-10	137.568	3.05706			Unidentified	4		0.000653283	0.000556119	0.000541892	0.000487001	0.000462192	0.000534107	0.000374944	0.00047578	0.000439786	0.00060011	0.000676881	0.000778986	0.000863633	0.000692888	0.000863691	0.000538413	0.000517121	0.000564358	0.000547334	0.000550822	0.000588023	0.00065266	0.000519394	0.000548814	0.000676619	0.000592372	0.000722207	0.000776528	0.000695766	0.000764422	0.000527021	0.000498511	0.000418967	0.000418736	0.000391706	0.000509401	0.000545315	0.000684029	0.000415616
3765	1671	7.14529e-08	3.74155e-11	920.583	3.05706			Multiply Charged ion - not identified	4		0.0013643	0.00118824	0.00107636	0.00103307	0.00109806	0.00129233	0.00110844	0.00117138	0.00101973	0.00146557	0.0015363	0.00155481	0.00172089	0.00168933	0.00157304	0.00102472	0.00108304	0.00124752	0.00126332	0.0011867	0.00115769	0.00124533	0.00131643	0.00125772	0.0013051	0.00126139	0.00148348	0.00157262	0.00137741	0.00158008	0.00114411	0.000823477	0.000931102	0.000839962	0.000915622	0.000951818	0.0011374	0.00122718	0.000938314
3774	1687	0.0161427	3.859e-07	928.085	3.05706			Unidentified	4		0.00050687	0.000439857	0.000417591	0.000425749	0.000281739	0.000416288	0.000334599	0.00039173	0.000336667	0.000399415	0.000478087	0.000543923	0.00044457	0.00057247	0.000456369	0.000411296	0.000449115	0.000309856	0.000449538	0.000399544	0.000424881	0.000452918	0.000403509	0.000348004	0.000462227	0.000524212	0.000514563	0.000540982	0.00047089	0.000480069	0.000438703	0.000338676	0.000344569	0.000296881	0.000390071	0.000370432	0.000338651	0.000490469	0.000363764
3772	1727.5	0.00271302	1.84182e-06	922.335	3.05706			Unidentified	4		0.000243342	0.000257478	0.000220372	0.000212626	0.000182659	0.000215687	0.000210174	0.00022336	0.000194257	0.0002594	0.000238788	0.000320984	0.000360613	0.000270936	0.000296127	0.000233211	0.00021072	0.000249714	0.000234128	0.000242293	0.000221234	0.000273702	0.000228147	0.00023347	0.000325645	0.000216157	0.000316353	0.000257143	0.000204113	0.000292611	0.000161393	0.000196305	0.000164998	0.000184617	0.0001439	0.000207417	0.000198097	0.000227235	0.000159398
3786	1760.5	0.0581608	0.00103437	933.811	3.05706			Unidentified	4		0.0002789	0.00032911	0.000377295	0.000312278	0.000250924	0.000298028	0.000253948	0.000324179	0.000297631	0.00039244	0.000296134	0.000327696	0.000395442	0.000377282	0.000367864	0.000274273	0.000306527	0.000318058	0.000256067	0.000296659	0.000250917	0.000344585	0.000321762	0.000218545	0.000382036	0.000254217	0.000276604	0.000252558	0.000500674	0.000368932	0.000308847	0.000257588	0.000163482	0.000220464	0.000233146	0.000302118	0.000317509	0.000353625	0.000288728
3788	1781.5	4.93479e-05	3.01502e-05	934.061	3.05706			Multiply Charged ion - not identified	4		0.000800434	0.00092606	0.000848224	0.000800048	0.000664139	0.000849721	0.000810515	0.000898229	0.000775829	0.000908728	0.000752292	0.000935444	0.00109355	0.000918407	0.0011397	0.000781674	0.000779996	0.000977675	0.000915558	0.000799324	0.00079209	0.00090613	0.000990876	0.000862836	0.000915949	0.000800276	0.000863755	0.000945101	0.000995194	0.00102073	0.000737003	0.000700131	0.000614448	0.000715086	0.000571804	0.000743889	0.000769777	0.000892346	0.000617934
3797	1807	0.000294992	1.34795e-05	935.063	3.05706			Unidentified	4		0.000491128	0.000628893	0.000625034	0.000529171	0.000540719	0.000656098	0.000478934	0.000546824	0.000546912	0.000648157	0.000674754	0.000703972	0.000778742	0.000724298	0.000722603	0.00050876	0.0005131	0.000654523	0.0006168	0.000587983	0.000560808	0.000715807	0.000674998	0.000677399	0.000689352	0.000469196	0.000700062	0.000675828	0.000748886	0.000758246	0.000463785	0.000530659	0.000417005	0.000476277	0.000375743	0.000477787	0.000605894	0.000668686	0.000431648
131	1894	0.0619707	1.7848e-10	137.494	3.05706			Multiply Charged ion - not identified	4		0.00063906	0.000613481	0.000517936	0.000516303	0.000451439	0.000533435	0.000441409	0.000450459	0.000424653	0.000591635	0.000682785	0.000837499	0.000869445	0.000732186	0.000846751	0.000554946	0.000532962	0.000551257	0.000617309	0.000531024	0.000564356	0.000679471	0.000627289	0.000576011	0.0007098	0.00061509	0.000750161	0.000782642	0.000700237	0.000747977	0.000568042	0.00048459	0.000439791	0.000430132	0.000416807	0.000510845	0.000572557	0.000730999	0.000454282
3775	1915	0.00284396	1.97423e-09	928.336	3.05706			Multiply Charged ion - not identified	4		0.00091305	0.000982888	0.000819754	0.000760553	0.000747563	0.000916311	0.000726335	0.000790264	0.000579726	0.000909373	0.00102693	0.00117024	0.00104013	0.00108213	0.0011423	0.00080168	0.000774233	0.000968625	0.00100012	0.000828141	0.000850973	0.000890864	0.000842414	0.00083269	0.000989194	0.000933031	0.00108178	0.00117779	0.00102231	0.00107918	0.000878048	0.000714751	0.000724342	0.000665714	0.000701623	0.00076037	0.000874393	0.00102275	0.000803608
1062	545.5	8.48762e-22	2.11338e-14	341.099	3.06398	C14H16N2O8;C18H22O2S;C15H20O6;C16H16O4;C14H18O4;	H;K;Na_Na;HCOONa;Na_HCOONa;	Vulgaxanthin-II;;4-(4-Hydroxy-3-Isopropylphenylthio)-2-Isopropylphenol;;Trimethylolpropane triacrylate;Vomitoxin;;(-)-Vestitol;"1,2-Bis(4-hydroxy-3-methoxyphenyl)ethylene";"2',6'-Dihydroxy-4'-methoxydihydrochalcone";5C-aglycone;5-O-Methylalloptaeroxylin;"7,2'-dihydroxy-4'-methoxy-isoflavanol carbocation intermediate 2";9-Methoxy-alpha-lapachone;Eleutherin;Vestitol;;Cinoxate (USAN/INN);Diisopropyl…	3		0.000438022	0.000332976	0.000487104	0.000405251	0.000334303	0.000404981	0.000421772	0.000452399	0.000338813	0.000684623	0.000489177	0.00057653	0.000604768	0.000535588	0.000534152	0.000298443	0.000288615	0.000315602	0.000420936	0.000348444	0.000374002	0.000491515	0.000471424	0.000438571	0.00048981	0.000437256	0.000592076	0.000641593	0.000361875	0.000518842	0.000179731	0.000161926	0.000178981	0.000152371	0.000166487	0.000205522	0.000256699	0.000278661	0.000205517
4009	322	0.0160091	4.80049e-11	969.605	3.06658			Unidentified	4		0.000518877	0.000353518	0.000412218	0.000349709	0.000374009	0.000301456	0.000413304	0.000455198	0.00040595	0.000510482	0.000524611	0.00059083	0.000698504	0.000607322	0.000512984	0.000345958	0.000285063	0.000489335	0.00038153	0.000376345	0.000403105	0.000375594	0.000277593	0.000321534	0.000449482	0.000469383	0.00069178	0.000604158	0.000533818	0.000604079	0.000277408	0.000298104	0.000377188	0.000300215	0.000328993	0.000334673	0.000251852	0.000538929	0.000369337
119	1748.5	4.24919e-05	2.78506e-08	136.568	3.06658			Multiply Charged ion - not identified	4		0.000764958	0.000836129	0.00073551	0.000781521	0.00064708	0.000756393	0.000633274	0.000728759	0.000548672	0.000877178	0.000885733	0.000961287	0.00106301	0.000984061	0.00114399	0.000673822	0.000692907	0.000713568	0.000702898	0.000711445	0.00070607	0.000883705	0.00084186	0.000747022	0.000880901	0.00075175	0.000835877	0.000947577	0.000957405	0.000957433	0.000708502	0.000638461	0.000573607	0.000603607	0.000594239	0.00065205	0.000768342	0.000884187	0.000614821
113	1928.5	3.49708e-07	4.12912e-12	136.383	3.06658			Multiply Charged ion - not identified	4		0.00205636	0.00220375	0.00198218	0.00207219	0.00170317	0.00195088	0.00177494	0.0020591	0.00171175	0.00238357	0.00267752	0.00289581	0.00326879	0.00279689	0.00319163	0.0018052	0.00178615	0.00209977	0.00206146	0.00187845	0.00192012	0.0022074	0.00223373	0.00201037	0.00246237	0.00205655	0.00245266	0.00274633	0.00266882	0.00270018	0.00176231	0.00160872	0.00138077	0.00145205	0.0013737	0.0016682	0.00194478	0.00234693	0.00152609
112	1930	4.23389e-07	4.18463e-12	136.346	3.06658			Multiply Charged ion - not identified	4		0.00108204	0.00111304	0.00101515	0.00107952	0.000866747	0.00100099	0.000928259	0.00106195	0.000893014	0.00123476	0.00136409	0.00148821	0.00168448	0.00145005	0.00165732	0.000916552	0.000914801	0.0010681	0.00106473	0.00093521	0.000957612	0.00110794	0.00106121	0.00104071	0.0012588	0.00106545	0.00127643	0.00138244	0.00134102	0.00135816	0.000905743	0.000840175	0.000728243	0.00072213	0.000729894	0.000888717	0.00096395	0.00122866	0.000768204
115	1950.5	6.8533e-07	3.24647e-12	136.42	3.06658			Multiply Charged ion - not identified	4		0.00241465	0.00254258	0.00230273	0.00237284	0.00190582	0.00229093	0.00208071	0.00233006	0.00205862	0.00283554	0.00314787	0.00337029	0.00389343	0.00326168	0.00374189	0.00208834	0.00211513	0.0024196	0.002414	0.0021508	0.00221702	0.00260394	0.00262374	0.00237575	0.00287787	0.00237421	0.00287186	0.00320063	0.00314462	0.00319741	0.00203595	0.00189025	0.00164228	0.00168305	0.0016192	0.00193283	0.00226931	0.00275967	0.00178622
4043	117	0.00351247	0.00137801	973.86	3.08541			Unidentified	4		0.000296929	0.00018703	0.000217309	0.000182239	0.000170842	0.000188278	0.000176644	0.000242435	0.00015599	0.000221654	0.000233951	0.000266956	0.000208315	0.000261606	0.000272316	0.000199156	0.000201611	0.000201761	0.000137955	0.000189161	0.000138904	0.000251872	0.000235949	0.000162977	0.000171467	0.000151271	0.000200685	0.000242771	0.000248367	0.000230102	0.000169286	0.000208212	0.000170294	0.000142918	0.000113302	0.000131403	0.000128895	0.000203958	0.000136832
4078	1071.5	0.000575863	0.0416955	979.585	3.08541			Unidentified	4		0.000260728	0.000295106	0.000280707	0.000288394	0.000250679	0.00022591	0.000257837	0.000169279	0.000284648	0.000193322	0.000277678	0.00035664	0.000425912	0.000366837	0.000359913	0.000189677	0.00024143	0.000307885	0.000238645	0.000222589	0.000221253	0.000236299	0.000288011	0.000274188	0.00020856	0.00018451	0.0002115	0.000351359	0.000202549	0.000292417	0.000203327	0.000220716	0.000181388	0.000174553	0.000125233	0.00022026	0.000234823	0.000284002	0.000151038
183	1488.5	6.75885e-13	5.229e-13	143.016	3.08541			Multiply Charged ion - not identified	4		0.000657182	0.000643641	0.000637886	0.000613436	0.000473167	0.000459968	0.000478281	0.000606041	0.000530514	0.000684281	0.000685748	0.000789938	0.000919165	0.000775013	0.000917896	0.000423211	0.000397856	0.000564796	0.000514486	0.000430517	0.00040441	0.00056479	0.000584243	0.000482736	0.000622893	0.000564566	0.00065573	0.000705116	0.000699966	0.000697474	0.000406678	0.000416033	0.000371786	0.000270922	0.000286874	0.000397087	0.00046126	0.000525253	0.000379762
186	1735	2.50487e-14	1.50345e-13	143.09	3.08541			Unidentified	4		0.000678675	0.000700385	0.000634074	0.000632926	0.00050471	0.000460131	0.000521765	0.000623576	0.000554432	0.000747657	0.000753865	0.000869294	0.000977287	0.000820789	0.000871039	0.000439146	0.000470946	0.000565205	0.000503557	0.000459881	0.000445521	0.000566513	0.000598187	0.000507149	0.000667653	0.000606369	0.000657265	0.000713246	0.000734022	0.00073025	0.000460713	0.000400204	0.000349527	0.000303983	0.000282924	0.000364511	0.000464735	0.00056098	0.000365331
3780	850.5	0.0289065	0.345717	929.59	3.08923			Unidentified	4		0.000367998	0.000386812	0.00036359	0.000396198	0.000174439	0.000338277	0.000276676	0.000390171	0.00026216	0.00031992	0.000233707	0.000387834	0.000359752	0.000276332	0.000621893	0.000320816	0.000214267	0.000349995	0.000273715	0.000318614	0.000333635	0.000432766	0.000252155	0.000305201	0.000266246	0.00036599	0.000429743	0.000231416	0.000284174	0.000435244	0.000250958	0.000310051	0.000170052	0.00029939	0.000153707	0.000270342	0.000219433	0.000449998	0.000242675
4074	569.5	0.000123392	0.00472343	978.834	3.09493			Unidentified	4		0.000247397	0.000251301	0.000295646	0.000203545	0.000197895	0.000210445	0.000233235	0.000272806	0.000267512	0.000275768	0.000169158	0.000228651	0.000356801	0.000258164	0.000341675	0.000190256	0.000144495	0.000264362	0.000223285	0.000207646	0.000185846	0.000245172	0.000269916	0.000265966	0.000270581	0.000211374	0.000281902	0.000181123	0.000223187	0.000251525	0.000205062	0.000196284	0.000184303	0.000160438	0.000101943	0.00017643	0.00011634	0.000195912	0.000112504
180	920	0.995828	0.787146	142.979	3.09493			Unidentified	4		0.000296131	0.000296734	0.000296395	0.000231863	0.000251327	0.000169725	0.000219449	0.000308189	0.000251608	0.000325046	0.000343602	0.000365701	0.000419173	0.000376021	0.000386229	0.00022773	0.000473414	0.000272796	0.000241023	0.000187743	0.000223869	0.00057178	0.000213058	0.000515661	0.000295001	0.000214533	0.000256356	0.000335189	0.000297408	0.00029804	0.000196388	0.00043624	0.000387365	0.000318416	0.000235594	0.000397214	0.000295593	0.000273326	0.000258807
4076	1016	4.40645e-09	3.53695e-06	979.335	3.09493	C44H52N8O10;	NaCl_HCOONa;	Pristinamycin IB;Pristinamycin IC;;	3		0.000334287	0.00032994	0.000330241	0.00031001	0.000244251	0.00031979	0.000302276	0.000392991	0.000312018	0.000402068	0.000355478	0.000339656	0.000371662	0.00025927	0.00043702	0.000285732	0.000242427	0.000284953	0.000202118	0.000318798	0.00024514	0.000371599	0.000318828	0.000334452	0.000370365	0.0003184	0.000307705	0.00030246	0.000358611	0.000335519	0.000275705	0.000222251	0.00017208	0.000184161	0.000199654	0.000224625	0.00021492	0.000294616	0.000223558
3781	1090	3.3247e-09	2.59867e-06	929.842	3.09493			Unidentified	4		0.000204901	0.000232957	0.000253855	0.000285995	0.000233214	0.000233009	0.000246505	0.000242899	0.000261685	0.000395092	0.00041866	0.000392046	0.000445678	0.00043243	0.000401626	0.00020987	0.00020372	0.000223952	0.000207409	0.000186404	0.000180661	0.000227568	0.000245043	0.000186332	0.000177682	0.000223102	0.000290987	0.000263385	0.000200393	0.000182753	0.00016985	0.000156136	0.000167785	0.000174015	0.000130353	0.000200096	0.000168058	0.000275673	0.000122501
4035	1260	1.74413e-06	5.06575e-09	973.109	3.09493			Multiply Charged ion - not identified	4		0.000442196	0.000336789	0.000304849	0.000353588	0.000279713	0.000343904	0.000299369	0.000275442	0.000298304	0.000375813	0.00042919	0.000463244	0.000405948	0.000473516	0.000323466	0.000243953	0.000331926	0.000285714	0.000330709	0.000235346	0.000322467	0.000363724	0.000342016	0.000257541	0.000373898	0.000361961	0.000456235	0.000537176	0.000331353	0.000431687	0.000298257	0.000211032	0.000265847	0.000176623	0.000180806	0.000273552	0.000278513	0.000370054	0.000249505
4075	1385	5.25389e-05	0.000195652	979.085	3.09493	C41H32O26;C24H39N8O18P3S;	K;NaCl_HCOONa;	1,2,3,4,6-pentagalloylglucose;"1,2,3,4,6-Pentakis-O-galloyl-beta-D-glucose";;Malonamoyl-CoA;;	3		0.000223671	0.000324292	0.000216451	0.000289007	0.00027117	0.000319156	0.000264319	0.000368707	0.000281716	0.000366193	0.000254281	0.000397696	0.000429755	0.000367921	0.000300658	0.000251291	0.000233575	0.000311109	0.000272174	0.000240225	0.000265825	0.000269221	0.000348565	0.000277886	0.000423075	0.000304956	0.000307818	0.000339029	0.000292961	0.00024484	0.000196087	0.000274883	0.000207469	0.000225757	0.000178254	0.000241884	0.000206506	0.000317328	0.000218402
185	1646.5	1.16286e-13	2.21633e-14	143.053	3.09493			Multiply Charged ion - not identified	4		0.000778093	0.000770538	0.000735177	0.000741589	0.000599111	0.000510309	0.000583914	0.000750583	0.000590243	0.000808007	0.000844572	0.000961359	0.00112052	0.000989176	0.00103431	0.000547175	0.000543484	0.000654243	0.000607614	0.00049772	0.00050004	0.000637955	0.000683988	0.000560633	0.00080211	0.000646823	0.000804435	0.00088041	0.000851388	0.000895387	0.000539997	0.000523327	0.000410855	0.000322486	0.000353083	0.000437236	0.000553793	0.000623716	0.000407647
3981	1775	4.08645e-14	9.3531e-12	965.356	3.09493			Multiply Charged ion - not identified	4		0.000954074	0.000788515	0.000693822	0.000722201	0.00063382	0.000568396	0.00069265	0.000739626	0.000579955	0.000869677	0.000864055	0.000899003	0.000859296	0.00112151	0.000948297	0.000588702	0.000636779	0.000693521	0.000690203	0.00056055	0.000538251	0.000709547	0.000646188	0.000616644	0.000807592	0.000793784	0.000814289	0.000906588	0.000815471	0.000846069	0.000555646	0.000515187	0.000518065	0.000384131	0.000473371	0.000418253	0.000469428	0.00061084	0.000476112
4096	540	0.00139165	7.25594e-05	983.579	3.1043	C49H87O13P;	HCOONa;	PI(18:0/22:4(10Z,13Z,16Z,19Z));"PI(18:0/22:4(7Z,10Z,13Z,16Z))";"PI(18:2(9Z,12Z)/22:2(13Z,16Z))";"PI(20:0/20:3(8Z,11Z,14Z))";"PI(20:0/20:4(5Z,8Z,11Z,14Z))";"PI(20:2(11Z,14Z)/20:2(11Z,14Z))";"PI(20:4(5Z,8Z,11Z,14Z)/20:0)";"PI(20:4(8Z,11Z,14Z,17Z)/20:0)";"PI(22:2(13Z,16Z)/18:2(9Z,12Z))";"PI(22:4(10Z,13Z,16Z,19Z)/18:0)";"PI(22:4(7Z,10Z,13Z,16Z)/18:0)";;	3		0.000311387	0.000245257	0.000346071	0.000361789	0.000280017	0.0004078	0.000345194	0.000306376	0.000301003	0.000307148	0.000394151	0.000318943	0.000479635	0.000398294	0.000502982	0.000269241	0.000276204	0.000291966	0.000269738	0.000285431	0.000345314	0.000314209	0.000373997	0.000291148	0.000477343	0.00026729	0.000290437	0.000352551	0.000277222	0.000348164	0.000221248	0.000238546	0.000191827	0.000290398	0.000165436	0.000332918	0.000268853	0.000364218	0.000264291
192	1206.5	0.649109	0.0143506	143.793	3.1043			Unidentified	4		0.000290552	0.000242378	0.000477125	0.000237501	0.000139965	0.000186239	0.000226677	0.00025577	0.00017376	0.000366332	0.000358577	0.000412314	0.000433028	0.000413172	0.000490571	0.000202119	0.000183637	0.000211033	0.000234078	0.000247434	0.000234322	0.000249438	0.000520486	0.000428198	0.000348122	0.000281322	0.000308794	0.000380741	0.00033057	0.000359879	0.000248483	0.000329188	0.000140691	0.000288045	0.000204562	0.00033436	0.000307345	0.000244089	0.000141056
4094	1287.5	0.0663804	0.019627	983.329	3.1043	C46H60N4O13S;	KCl;	Unidentified	4		0.000306493	0.000330525	0.000207281	0.000309928	0.000223412	0.000304118	0.000291171	0.0002269	0.000332259	0.000303988	0.000263559	0.000196425	0.000335596	0.000224268	0.000443152	0.000297748	0.000230385	0.000356494	0.000269225	0.000290468	0.000198631	0.000319257	0.000321543	0.000355286	0.000249195	0.000219087	0.00038454	0.000285347	0.000230399	0.000323779	0.000215264	0.000302743	0.000232594	0.000208581	0.000154587	0.000305209	0.000216735	0.000319711	0.000169235
4017	1305.5	3.47627e-13	3.43143e-15	970.601	3.1043			Multiply Charged ion - not identified	4		0.00232399	0.00205746	0.00195919	0.00218306	0.00181842	0.00218778	0.00197066	0.00210869	0.00191654	0.00257661	0.0026263	0.0025319	0.00309985	0.00289556	0.00289688	0.00189628	0.00189623	0.00219002	0.00197666	0.00229697	0.00200988	0.00209011	0.0023836	0.00192228	0.00235024	0.00209091	0.00270303	0.00287167	0.00262073	0.00285057	0.00164245	0.00141724	0.00160265	0.00137195	0.00153634	0.00145811	0.0017079	0.00216924	0.001479
4105	1366.5	5.35078e-10	2.82457e-10	984.618	3.1043			Multiply Charged ion - not identified	4		0.000638684	0.000518434	0.000508476	0.000540502	0.000442559	0.000488567	0.000497494	0.000594858	0.000547604	0.000657021	0.000618975	0.000676831	0.000730448	0.00063219	0.000626623	0.000506893	0.000538281	0.000562753	0.000443125	0.000491583	0.000454534	0.000525989	0.000566898	0.000394059	0.000504988	0.000611677	0.000691467	0.000717401	0.000686339	0.000492212	0.000535169	0.000461576	0.000368036	0.000291863	0.000357577	0.000307424	0.00043772	0.000498492	0.000325944
190	1832	1.09895e-09	2.0816e-12	143.719	3.1043			Unidentified	4		0.000572059	0.000506354	0.000516704	0.000533147	0.000452433	0.000471236	0.000456686	0.000467126	0.000451599	0.000658041	0.000712884	0.000757867	0.000876572	0.000818676	0.000841866	0.000457932	0.00045359	0.000549781	0.000512806	0.00044611	0.000458683	0.000570319	0.000593019	0.000449987	0.00067732	0.000552137	0.000608625	0.000682267	0.000732602	0.000697473	0.000377472	0.000383848	0.000304478	0.000284644	0.000263331	0.0003265	0.000461782	0.000552409	0.000346008
189	1840.5	6.16324e-10	4.79305e-11	143.682	3.1043			Unidentified	4		0.000442936	0.000357418	0.000365652	0.00038759	0.000341342	0.000400433	0.000386094	0.00035177	0.000327737	0.00049322	0.000526751	0.000576121	0.000925841	0.000643233	0.00069637	0.000369295	0.000311491	0.000455096	0.000437208	0.000363459	0.00031832	0.000432864	0.000456539	0.00036158	0.0005666	0.00045473	0.000493665	0.00051507	0.000494427	0.000688447	0.000311683	0.000246125	0.000238809	0.000232917	0.000228452	0.000258701	0.000260598	0.000465605	0.000244918
4099	1558	0.000185435	0.0139175	983.829	3.11386	C59H110O6;	HCOONa;	TG(16:0/18:0/22:2(13Z,16Z))[iso6];TG(16:0/18:1(9Z)/22:1(13Z))[iso6];"TG(16:0/18:2(9Z,12Z)/22:0)[iso6]";"TG(16:0/20:0/20:2(11Z,14Z))[iso6]";TG(16:0/20:1(11Z)/20:1(11Z))[iso3];TG(16:1(9Z)/18:0/22:1(13Z))[iso6];TG(16:1(9Z)/18:1(9Z)/22:0)[iso6];TG(16:1(9Z)/20:0/20:1(11Z))[iso6];"TG(17:0/17:0/22:2(13Z,16Z))[iso3]";TG(17:0/17:1(9Z)/22:1(13Z))[iso6];"TG(17:0/17:2(9Z,12Z)/22:0)[iso6]";"TG(17:0/18:2(9Z,12…	3		0.000228424	0.000358528	0.000321203	0.000341991	0.000279589	0.000346793	0.000241378	0.000387116	0.000323863	0.000430403	0.000316937	0.000345089	0.000392099	0.000359688	0.000464982	0.000291286	0.000306958	0.000352837	0.000336815	0.000234797	0.000248926	0.000361063	0.000337113	0.000366575	0.000319638	0.000224954	0.000351751	0.000373987	0.000379156	0.000367844	0.000252066	0.000307715	0.000221948	0.000286709	0.000188149	0.000279746	0.000203163	0.000255277	0.000291082
191	1629.5	3.45353e-08	2.72739e-08	143.756	3.11386			Unidentified	4		0.000504468	0.000456038	0.00046486	0.000432587	0.000350863	0.000447592	0.000364819	0.000452409	0.000366409	0.000534292	0.0005914	0.000608932	0.000658658	0.000673781	0.000670178	0.000375412	0.00032401	0.000432921	0.000447189	0.000366066	0.000381299	0.000471848	0.000543961	0.000395936	0.000555453	0.000425464	0.000513319	0.000603559	0.000607035	0.000512962	0.000323363	0.000296439	0.000296693	0.000155772	0.000257833	0.000310356	0.000287353	0.000492124	0.000294761
4012	1878	1.3919e-08	4.06006e-10	970.1	3.11386			Multiply Charged ion - not identified	4		0.00220884	0.00204075	0.00182547	0.00197439	0.00183943	0.00187713	0.00187622	0.00200995	0.0017019	0.00242975	0.00240387	0.00221164	0.00292179	0.0026694	0.00280296	0.00170345	0.00183448	0.00185861	0.00209254	0.00177409	0.00180737	0.00210333	0.00206225	0.00173989	0.00211549	0.00210512	0.00208521	0.00255792	0.0018647	0.00209474	0.00176752	0.00121996	0.00170003	0.00111926	0.00132433	0.0013221	0.00164384	0.00190842	0.00152977
3678	160	1.36333e-07	1.35732e-05	885.536	3.1234			Multiply Charged ion - not identified	4		0.000299057	0.000274147	0.000425565	0.000449163	0.000434628	0.000392065	0.000415835	0.000467307	0.000504475	0.000344008	0.00031895	0.000553702	0.000448761	0.000460088	0.000479164	0.000306496	0.000285276	0.000351242	0.000465994	0.000429571	0.000381961	0.000405818	0.000627299	0.000428241	0.0006171	0.000378058	0.000557225	0.00048006	0.000487159	0.000547017	0.000352472	0.000350864	0.000328691	0.000641565	0.000248217	0.000538643	0.000599077	0.000353675	0.000528311
3684	574	1.23481e-06	0.0133409	886.37	3.1234			Unidentified	4		0.000293767	0.00025504	0.0003845	0.000277533	0.00033357	0.00032819	0.000317459	0.000321145	0.000276023	0.000310548	0.000212866	0.000397428	0.000411716	0.000387134	0.000383502	0.000274495	0.000263744	0.00036109	0.000412298	0.000274724	0.00028578	0.000304165	0.000372823	0.000418572	0.000260778	0.000333698	0.000416158	0.000341698	0.000332861	0.000322006	0.000297437	0.000305865	0.000228967	0.000324603	0.000237768	0.000363522	0.000458164	0.000360284	0.000354478
4011	1185.5	4.92367e-08	1.53107e-09	969.85	3.1234			Unidentified	4		0.00108287	0.000938198	0.00112597	0.00093619	0.00101027	0.0010515	0.000963804	0.00123977	0.000771713	0.00133348	0.00136915	0.00138386	0.00172856	0.00131698	0.00147193	0.00086493	0.000743055	0.000775709	0.000993843	0.00103215	0.000928783	0.000985375	0.00103395	0.00106134	0.00136931	0.00122259	0.00137433	0.00133478	0.00129335	0.00125203	0.000822943	0.000662789	0.000615906	0.000873957	0.000706253	0.000667167	0.000817403	0.00112334	0.00081901
4101	554.5	0.00154836	0.00381061	984.079	3.12589	C27H42N7O20P3S;	KCl;	3-Oxoadipyl-CoA;beta-ketoadipyl-CoA;;	3		0.000226339	0.000289203	0.000250579	0.000287476	0.000223113	0.000162123	0.000202911	0.000291803	0.000231989	0.000296626	0.000330453	0.000306388	0.000354804	0.000309951	0.000328866	0.000156441	0.000259046	0.00028769	0.000286022	0.000252446	0.000233109	0.00034263	0.000346849	0.000308138	0.000233712	0.000235163	0.000308522	0.000282007	0.000271438	0.000272146	0.00017438	0.000208287	0.000162992	0.00023045	0.000199132	0.000215267	0.000206297	0.000251103	0.000190077
3799	1857.5	0.00207806	0.00202999	935.56	3.12912	C49H85O13P;C47H87O13P;C47H84O10;	Na;Na_Na;NaCl_HCOONa;	PI(18:0/22:5(4Z,7Z,10Z,13Z,16Z));"PI(18:0/22:5(7Z,10Z,13Z,16Z,19Z))";"PI(18:2(9Z,12Z)/22:3(10Z,13Z,16Z))";"PI(20:1(11Z)/20:4(5Z,8Z,11Z,14Z))";"PI(20:1(11Z)/20:4(8Z,11Z,14Z,17Z))";"PI(20:4(5Z,8Z,11Z,14Z)/20:1(11Z))";"PI(20:4(8Z,11Z,14Z,17Z)/20:1(11Z))";"PI(22:3(10Z,13Z,16Z)/18:2(9Z,12Z))";"PI(22:5(4Z,7Z,10Z,13Z,16Z)/18:0)";"PI(22:5(7Z,10Z,13Z,16Z,19Z)/18:0)";;"PI(16:0/22:2(13Z,16Z))";"PI(18:0/20:2…	3		0.000527528	0.000446427	0.000487044	0.000455395	0.000481047	0.000537675	0.000431973	0.000446459	0.000479728	0.000495108	0.000560905	0.000521434	0.000702469	0.000704957	0.000704677	0.000471152	0.000436512	0.000522028	0.000495074	0.000542695	0.000464776	0.000588609	0.00057803	0.000568595	0.00061203	0.000470462	0.000607782	0.000544024	0.000549139	0.000593849	0.000496673	0.000426554	0.000373899	0.000459083	0.000422944	0.000490459	0.000488581	0.000609497	0.00041664
3599	336.5	8.87823e-12	1.76294e-07	851.864	3.13287			Multiply Charged ion - not identified	4		0.000443036	0.000304446	0.000480247	0.000664544	0.000488121	0.000758071	0.000519902	0.000602389	0.000567084	0.000561345	0.000682638	0.000512829	0.000742644	0.000901887	0.000702355	0.000491296	0.000691243	0.000799492	0.000798803	0.000580987	0.000910799	0.00100263	0.000874142	0.000742251	0.000865122	0.00086871	0.000790078	0.00107083	0.00105083	0.0012621	0.000932237	0.000951163	0.000702804	0.000716445	0.000859326	0.000809682	0.000843222	0.0011138	0.000865961
3887	498.5	0.0201529	0.0119263	948.353	3.13287			Unidentified	4		0.000181227	0.000202107	0.000158234	0.000147768	8.74778e-05	0.000165578	0.000162504	0.000154422	0.000117213	0.000136317	0.000103539	0.000227935	0.000230029	0.000137506	0.00019496	0.000158937	0.000176103	0.000193748	0.000165289	0.000176743	0.000144606	0.000129725	0.000209571	0.000180468	0.000100726	0.000179889	0.000222995	0.000253678	9.69333e-05	0.000238313	0.000119097	0.000163426	0.000127726	0.00011033	0.000141478	0.000140057	9.53472e-05	0.000189666	9.47698e-05
158	963	0.208715	0.00317001	140.312	3.13287			Unidentified	4		0.000203569	0.000260104	0.000254891	0.000212067	0.000176856	0.000225787	0.000182397	0.000180015	0.000174494	0.000207706	0.00019401	0.000203781	0.000298721	0.000245168	0.000314469	0.000226339	0.00022762	0.000271781	0.000250771	0.000131309	0.000218179	0.000241524	0.000265799	0.000224027	0.000173893	0.000163714	0.000256739	0.000244091	0.000281462	0.000263265	0.000179741	0.000192354	0.000182208	0.000172266	0.000101091	0.000201615	0.000161332	0.000272603	0.000140781
4111	1368	1.27846e-05	2.61917e-06	985.62	3.13414	C51H94O15;C57H88O8;	K;HCOOK;	18:0-18:1-DGDG;;"1,2-Di-(9Z,12Z,15Z-octadecatrienoyl)-3-(8-(2E,4Z-decadienoyloxy)- 5,6-octadienoyl)-sn-glycerol";;	3		0.000323626	0.000281369	0.000289203	0.000285323	0.000227583	0.000216932	0.000247869	0.000221475	0.000216738	0.000300112	0.000326086	0.000249549	0.000381795	0.000357394	0.000271304	0.000217013	0.00025387	0.000231051	0.000254122	0.000244234	0.000229271	0.00026486	0.000231472	0.000281745	0.000217586	0.000233905	0.00032183	0.000247275	0.00024641	0.000317708	0.000215313	0.000229835	0.000181088	0.000202607	0.00015368	0.000215514	0.000212911	0.000272488	0.000193631
160	960.5	0.0129182	7.85783e-07	140.386	3.14251			Unidentified	4		0.000193088	0.000223323	0.000206652	0.000188078	0.000146666	0.000185611	0.000140679	0.000154705	0.000144175	0.000172448	0.000190099	0.000232433	0.000295663	0.000194128	0.000266186	0.000189097	0.000174835	0.00022856	0.000179943	0.000179398	0.000175817	0.000196185	0.000230556	0.000189943	0.000137981	0.000175663	0.000204366	0.000281998	0.000288255	0.000291741	0.000150265	0.000166948	0.000152552	0.000148907	8.00233e-05	0.000171547	0.00012964	0.000186581	0.000122455
159	1779.5	0.0182635	3.74142e-06	140.349	3.14251			Unidentified	4		0.000233488	0.000204253	0.000261339	0.000221045	0.000184894	0.000232475	0.000130388	0.000184313	0.000174494	0.000156326	0.000253874	0.000294546	0.000331194	0.000302712	0.000242157	0.000217894	0.000215442	0.000271781	0.000232643	0.000224747	0.000191905	0.000248104	0.000272848	0.000259623	0.000287766	0.000187357	0.00031223	0.00034826	0.000304668	0.00033949	0.000174791	0.000192354	0.000187661	0.000176127	0.000101091	0.000201615	0.000162338	0.000262751	0.000140781
3712	106	1.71584e-10	3.78129e-05	901.237	3.15218			Unidentified	4		0.00228122	0.00230463	0.00262251	0.00253818	0.00186714	0.00304301	0.0019239	0.0017717	0.00174761	0.00254258	0.00300713	0.00261842	0.00312804	0.00642984	0.00278738	0.00167554	0.000874308	0.0026316	0.0031637	0.000597654	0.00215481	0.00265323	0.00258441	0.00228855	0.00280462	0.00356488	0.00571706	0.00394719	0.00650813	0.0044302	0.00146936	0.00126671	0.00113806	0.00115575	0.00119647	0.00101302	0.00113234	0.00174655	0.00074658
3810	1309.5	0.130945	0.0546279	937.054	3.15218			Unidentified	4		0.000203438	0.000253396	0.000269144	0.000260816	0.000182939	0.000157934	0.000201119	0.000209497	0.000208372	0.000235406	0.00026453	0.000179975	0.000306921	0.000280329	0.000301924	0.000124278	0.000163314	0.000173928	0.000258693	0.000213527	0.000174717	0.000241384	0.000270909	0.000241187	0.000167121	0.000203006	0.000212409	0.00023234	0.000276314	0.000228074	0.000228618	0.000217784	0.000178844	0.000159404	0.00019669	0.000188678	0.000130364	0.000221574	0.000187053
125	1337.5	9.89766e-07	3.0101e-07	136.826	3.15218			Unidentified	4		0.000238938	0.000319265	0.000308653	0.000277713	0.000295994	0.000283326	0.000221998	0.000247012	0.000250717	0.000356262	0.000408176	0.00035422	0.000493814	0.000362713	0.000372778	0.000222391	0.000195275	0.000209758	0.000260877	0.000249986	0.000218707	0.000265104	0.000294623	0.00024671	0.000320094	0.000261301	0.000273211	0.000318054	0.000319418	0.000346027	0.000233375	0.000226471	0.000233441	0.000254499	0.000210597	0.000237897	0.000252807	0.000340134	0.000187271
126	1482.5	0.000192207	0.00028466	136.863	3.15218			Unidentified	4		0.000227299	0.000221732	0.000270919	0.000289551	0.00021204	0.00016573	0.000237879	0.000224127	0.000226816	0.000283056	0.000322885	0.000316766	0.000350842	0.000321082	0.000317098	0.000193003	0.000207373	0.000249015	0.000160876	0.000169856	0.000150983	0.000259285	0.000254198	0.00023294	0.000212878	0.000215471	0.000217817	0.000284045	0.000271875	0.000290327	0.000173722	0.000205351	0.000154027	0.000221233	0.000151454	0.000229531	0.000206838	0.00026374	0.000162989
1291	168	5.85978e-14	0.369339	385.113	3.15332	C17H20O10;C14H23N2O7P;C19H20N2O4;C15H22N2O6;C18H18N2O2;C13H18N6;C17H22O2;	H;Na;Na_Na;NaCl;Na_HCOONa;NaCl_HCOONa;NaCl_HCOONa;	O-Sinapoylglucarolactone;;N-[O-Phosphono-Pyridoxyl]-Isoleucine;Vitamin B6 Complexed with 2-Amino-Hexanoic Acid;;"N2,N5-Dibenzoyl-L-ornithine";;Aspirin lysine salt;Nipradilol (JAN/INN);;2-[3-Ethyl-5-(4-methoxyphenyl)-1H-pyrazol-4-yl]phenol;;Zolertine (USAN);;"1,9Z,16-heptadecatrien-4,6-diyn-3,8-diol";"5,8,11-heptadecatriynoic acid";Cicutoxin;;	3		0.000763141	0.000946753	0.000948589	0.000781165	0.000725579	0.000323193	0.000638966	0.000541029	0.000593946	0.00118974	0.00112972	0.000642392	0.000713935	0.00081794	0.000702504	0.000310094	0.000286908	0.000346643	0.000308236	0.000231434	0.000336826	0.000352551	0.000327594	0.000318458	0.000303202	0.000230174	0.000313638	0.000306721	0.000287575	0.000312578	0.000514233	0.000371531	0.000355248	0.000411271	0.000379786	0.000521705	0.000432618	0.000500645	0.000338482
3812	686	0.000470873	0.555883	937.304	3.16177	C43H58O18;	KCl;	Unidentified	4		0.000216447	0.000344088	0.000287508	0.000229877	0.000197406	0.000154926	0.000214681	0.000296262	0.000245081	0.000300542	0.000216111	0.000271412	0.000351624	0.000274819	0.000319391	0.000158118	0.000201841	0.000238837	0.000217382	0.000220074	0.000185516	0.000270205	0.000238678	0.000200424	0.000228485	0.000186296	0.000233666	0.000232776	0.000156834	0.000222561	0.000158937	0.000196648	0.000145827	0.000211178	0.00013728	0.000231024	0.000177676	0.000251341	0.000171341
124	1738.5	0.00526335	0.000496703	136.789	3.16177			Unidentified	4		0.000240525	0.000293665	0.000290845	0.000256558	0.000201229	0.000207964	0.000187694	0.000280743	0.000197249	0.000330522	0.000325734	0.00036788	0.000360047	0.000372556	0.00039442	0.000211506	0.00016955	0.000206208	0.000224101	0.000234565	0.000194645	0.0002657	0.00033338	0.000308848	0.000310966	0.000256319	0.000213442	0.000281308	0.000272468	0.000277185	0.000177506	0.000260556	0.000214713	0.000233373	0.000189429	0.000279038	0.000202114	0.000293124	0.000192501
3598	446.5	1.06918e-08	9.098e-06	851.697	3.16317	C48H97N2O6P;	Na;	SM(d18:1/25:0);;	3		0.00023893	0.000290411	0.00032738	0.000552224	0.000271303	0.000460551	0.000291608	0.000345789	0.000331983	0.00028728	0.000357041	0.000317221	0.000571028	0.00063963	0.000360543	0.000325331	0.00041127	0.000398685	0.000436776	0.000289667	0.00040414	0.00051549	0.000524956	0.00036774	0.000523129	0.000474066	0.000598242	0.000757831	0.000742578	0.000677771	0.0006504	0.000593957	0.000432634	0.000383852	0.0005927	0.000515797	0.000586616	0.000718035	0.000497633
917	973	0.042553	0.389595	317.216	3.17186			Unidentified	4		0.000247648	0.000216295	0.000273449	0.000309752	0.000191138	0.00033172	0.000210368	0.000236193	0.00016266	0.000293735	0.000266415	0.000305464	0.000222372	0.000267246	8.98697e-05	0.000203426	0.000348209	0.000197396	0.000298787	0.00031029	0.000248174	0.000156374	8.91474e-05	0.000128379	0.000228419	0.000265354	0.000253232	0.000209906	0.000301011	0.000132383	0.000110632	9.57431e-05	0.000152467	0.000199929	0.000221064	0.000228741	9.95075e-05	0.000124838	0.000287309
3710	148.5	5.72113e-09	0.00441421	901.07	3.17244			Unidentified	4		0.00221855	0.00177707	0.00181414	0.00213529	0.000380565	0.000761892	0.00172982	0.00196091	0.00205574	0.00312639	0.00234678	0.00230905	0.0027176	0.00386642	0.00271976	0.00144941	0.00155086	0.00164688	0.00242039	0.00159963	0.00206164	0.00224643	0.00262466	0.00199016	0.0025861	0.0023703	0.0029827	0.00330371	0.0031949	0.00425726	0.00124783	0.000577838	0.000874873	0.000919112	0.00100883	0.00115569	0.00128916	0.000889864	0.000949562
136	1532.5	0.783859	0.0357536	137.679	3.17443			Unidentified	4		0.000241277	0.000177533	0.00026413	0.000207349	0.000225176	0.000263775	0.000161591	0.000311528	0.000282661	0.000258874	0.000304013	0.000297984	0.000410426	0.000238882	0.000383516	0.000172073	0.000206062	0.000303906	0.000231419	0.000184456	0.000210436	0.000332227	0.000313588	0.000277558	0.000206156	0.000241579	0.000329422	0.000318177	0.000293763	0.000316023	0.00025041	0.000252985	0.000183486	0.000295678	0.000212792	0.000320164	0.000230468	0.000210871	0.000213304
137	1902.5	0.698639	6.78984e-07	137.716	3.18034			Unidentified	4		0.000304653	0.000276478	0.000364574	0.000298853	0.000237574	0.000264972	0.000194529	0.000254139	0.000238767	0.000281248	0.000348643	0.000356083	0.000466252	0.000374691	0.000429927	0.000261553	0.000262159	0.000288231	0.00032321	0.000281205	0.000272205	0.000228354	0.000345178	0.000198447	0.000320053	0.000295473	0.000340205	0.000345576	0.000354978	0.000396641	0.000290471	0.000285936	0.000140678	0.00021997	0.00021848	0.000305432	0.000286921	0.000323815	0.000261639
3903	1178.5	0.492142	0.284895	955.065	3.1809			Unidentified	4		0.000284144	0.00028704	0.000358363	0.000276871	0.000242327	0.000331113	0.000246817	0.000344189	0.000254799	0.000270188	0.000288196	0.000255254	0.000388204	0.000324906	0.000337502	0.000256008	0.000262837	0.000339618	0.000316935	0.000338563	0.000297776	0.00032772	0.000401804	0.000319462	0.000379987	0.000238572	0.000315084	0.000373179	0.000326104	0.000331302	0.000281104	0.000328858	0.000194172	0.000282167	0.000178238	0.00031272	0.000295226	0.000376807	0.000297617
3905	1466.5	0.0576703	0.318317	955.315	3.1809			Unidentified	4		0.000205208	0.000240861	0.000298881	0.000204069	0.000214238	0.000211696	0.000240218	0.000227077	0.000236934	0.000245257	0.000161392	0.000223981	0.000273524	0.000207378	0.000294071	0.000214095	0.00023654	0.000277461	0.000259132	0.000263108	0.000230922	0.000335797	0.000360065	0.000257596	0.000281906	0.000232588	0.000249036	0.000209239	0.000329996	0.000260949	0.000205944	0.000264478	0.000199259	0.000256253	0.000159748	0.000241906	0.000238503	0.000266012	0.000198173
3900	1553	0.000400842	0.652176	954.565	3.1809	C52H76N2O13;	NH3;	Unidentified	4		0.00029176	0.000289766	0.000308156	0.000316657	0.000280076	0.000305662	0.00020763	0.000289284	0.00034216	0.000290594	0.000299847	0.000220337	0.00031207	0.000214801	0.000331611	0.000295194	0.000277923	0.000464836	0.00029894	0.000309642	0.00030477	0.000417996	0.00028604	0.00034966	0.000458922	0.00035511	0.000186232	0.000206512	0.000435588	0.000311292	0.000248729	0.000251464	0.000200035	0.000237534	0.000229039	0.000306362	0.000299456	0.000263632	0.000251218
156	1570.5	0.0408407	0.000725082	139.494	3.1809			Unidentified	4		0.000268813	0.000295161	0.000270688	0.000205967	0.000178112	0.000313382	0.000264831	0.000166099	0.000370433	0.000226814	0.000316939	0.000331951	0.000363714	0.000386135	0.000325788	0.000309428	0.000282442	0.000331245	0.000299094	0.00032489	0.000301958	0.000255161	0.000334168	0.000303984	0.000410882	0.00025116	0.000345943	0.000424318	0.000400249	0.000441779	0.00024525	0.000216651	0.000212404	0.000399314	0.000173163	0.000237184	0.000293007	0.000288852	0.000191414
3902	836.5	0.00795071	0.495969	954.815	3.19052			Unidentified	4		0.000254726	0.000284763	0.000285997	0.000347988	0.000231509	0.000409714	0.000247759	0.000261586	0.000285549	0.000348331	0.000321143	0.000376947	0.00033322	0.000296286	0.000421944	0.000388928	0.000381713	0.000421242	0.000376959	0.000413538	0.000342521	0.000453777	0.000393696	0.000293587	0.000486242	0.000296236	0.000355488	0.000255308	0.000386083	0.000410213	0.000240461	0.000303114	0.000262675	0.000389169	0.00025733	0.000379933	0.000447741	0.000370175	0.000336345
155	1400	7.73705e-05	3.43763e-07	139.457	3.19052			Unidentified	4		0.000378199	0.000375332	0.000484744	0.000413267	0.000331229	0.000465139	0.000357035	0.000367302	0.000336032	0.000461258	0.000483937	0.000437308	0.000581553	0.000534187	0.000487386	0.000464992	0.000468875	0.000487328	0.000461597	0.000438157	0.000430406	0.000557093	0.000437869	0.00052249	0.000575134	0.000463035	0.000535938	0.000582697	0.000641512	0.00057305	0.000406486	0.000400615	0.000290063	0.000304707	0.000347559	0.000377416	0.000459377	0.000480698	0.000314206
3718	215.5	2.49923e-11	1.43703e-05	901.571	3.19654	C45H89N2O6P;	NaClx2;	SM(d18:1/22:1(13Z));;	3		0.00159044	0.00120482	0.00181438	0.00288138	0.00131919	0.00221022	0.00141253	0.00155716	0.00163905	0.00200804	0.00201601	0.00305248	0.00225232	0.0029096	0.00203431	0.00127347	0.00147915	0.00169107	0.00308258	0.00138269	0.00211186	0.00232606	0.000894091	0.00192542	0.00178777	0.00187126	0.00239789	0.00462653	0.00475469	0.00364408	0.00101684	0.00055101	0.000732047	0.000770837	0.000859423	0.000903788	0.00125084	0.000312527	0.00085262
4912	580.5	0.0100975	0.0145543	1194.41	3.20014			Multiply Charged ion - not identified	4		0.000422486	0.000400677	0.000402559	0.000405863	0.000391031	0.000432113	0.000402235	0.000280661	0.00026841	0.000447968	0.000385399	0.000397154	0.000412766	0.000412992	0.000420003	0.000436887	0.000488902	0.000458754	0.000472546	0.000416959	0.000471459	0.000428246	0.000480114	0.000347908	0.00042076	0.000337582	0.000434157	0.00045203	0.000481908	0.000532623	0.000483471	0.000392551	0.000390692	0.000398604	0.000392207	0.000474701	0.000409706	0.000512847	0.000335468
4321	44.5	4.68664e-09	6.19112e-18	1031.9	3.20938			Multiply Charged ion - not identified	4		0.000453221	0.000387885	0.000434306	0.000463181	0.000357437	0.000410455	0.000493808	0.000606089	0.000414956	0.000568514	0.000659266	0.00102068	0.000903421	0.000801567	0.000972945	0.000505156	0.000477411	0.000472194	0.000537144	0.000379116	0.000448866	0.000628876	0.000698136	0.000457678	0.000679768	0.000544381	0.00078119	0.000943616	0.00089535	0.000795002	0.000249287	0.000317597	0.000182646	0.000319805	0.000234522	0.000230131	0.000421752	0.000484533	0.000417801
4838	650.5	0.560003	0.609091	1186.75	3.20938			Unidentified	4		0.000192895	0.000245968	0.000269231	0.00026314	0.000216525	0.00028983	0.000223631	0.000224984	0.000179494	0.000221732	0.000339531	0.00021106	0.000180782	0.000277926	0.000226345	0.000255217	0.000206481	0.00028615	0.000266338	0.000210904	0.000212517	0.000297328	0.000271052	0.000252403	0.000241324	0.000230577	0.000244498	0.000201352	0.000258146	0.000206135	0.000255422	0.000236305	0.000211529	0.000276307	0.000197382	0.000225013	0.00024095	0.000221187	0.000161588
4827	677	0.025021	0.486434	1184.41	3.20938			Multiply Charged ion - not identified	4		0.00160114	0.00164503	0.0016096	0.00157881	0.00143945	0.00167502	0.00149647	0.00135813	0.00134171	0.00174479	0.00177618	0.00163438	0.00174101	0.00182649	0.00175702	0.0016094	0.00153647	0.00175016	0.00176323	0.00167057	0.00162738	0.0018691	0.00175147	0.00159256	0.00166622	0.00147345	0.00157452	0.00178754	0.00185543	0.0017275	0.00162956	0.00151979	0.0012521	0.0015864	0.001538	0.00153896	0.00158654	0.00182882	0.00118623
3870	1326	0.000706239	0.000103622	947.062	3.20938			Unidentified	4		0.000847304	0.000803694	0.000815259	0.000730091	0.000713566	0.00099294	0.000645111	0.000851434	0.000696484	0.000842785	0.000872805	0.000728307	0.000948838	0.000859587	0.00105351	0.000751122	0.000837496	0.000932782	0.000796926	0.000919213	0.000764117	0.00102623	0.000905995	0.000944496	0.000979306	0.000840755	0.000923391	0.00103149	0.00100522	0.000853433	0.000691204	0.000682798	0.00064466	0.00075347	0.000720579	0.000842539	0.000983093	0.00096162	0.000872343
3782	1425.5	0.00588241	0.00691882	933.583	3.20938	C49H85O10P;	HCOONa;	PG(21:0/22:6(4Z,7Z,10Z,13Z,16Z,19Z));;	3		0.000255203	0.00028306	0.000299169	0.000196959	0.000256648	0.000334493	0.000249273	0.000301469	0.000270326	0.000284216	0.000349388	0.000310318	0.000324234	0.000412341	0.000364505	0.000242262	0.000371547	0.000231218	0.000317675	0.000295665	0.000289385	0.000371971	0.000248763	0.000339417	0.000264133	0.000339379	0.000289938	0.000368312	0.000307993	0.000383245	0.000243022	0.000228666	0.000175557	0.000266557	0.000254501	0.000301241	0.000321456	0.00033155	0.000245912
3877	1476.5	0.000723685	0.0326022	947.813	3.20938	C54H108NO8P;	NH3;	PC(20:0/26:0);PC(21:0/25:0)[U];PC(22:0/24:0);PC(23:0/23:0);PC(24:0/22:0);PC(25:0/21:0)[U];PC(26:0/20:0)[U];PE(23:0/26:0)[U];PE(24:0/25:0)[U];PE(25:0/24:0)[U];PE(26:0/23:0)[U];;	3		0.000504961	0.000565873	0.000556687	0.000512068	0.000430793	0.000558216	0.00052684	0.000434931	0.000483837	0.000561373	0.000486258	0.000571137	0.000580921	0.000570171	0.000734179	0.000555234	0.000578092	0.000569042	0.000551051	0.000461319	0.000539902	0.000651989	0.000548744	0.000606985	0.000616906	0.000625359	0.000607998	0.000527912	0.000651088	0.000714098	0.000380085	0.000455371	0.000456435	0.00046606	0.000449448	0.000551808	0.000484339	0.000558658	0.000391245
128	1699.5	0.000603792	0.000862711	137.345	3.20938			Unidentified	4		0.000342933	0.000208502	0.000263649	0.000349137	0.000239725	0.000220672	0.00023586	0.000312652	0.00019462	0.000382725	0.000371048	0.000329622	0.000417896	0.000448355	0.000556187	0.00019361	0.000205606	0.000174367	0.000277649	0.000266299	0.000232044	0.000188816	0.000187952	0.000205589	0.00032359	0.000222631	0.000225097	0.000306051	0.000292018	0.000249461	0.000197787	0.000167674	0.000168911	0.000273301	0.000150288	0.000301533	0.000255947	0.000223107	0.000213026
3875	1740.5	0.0214098	0.0647112	947.563	3.20938	C56H78N4O6;C51H84O12;C54H80O8;	Na_Na;NaCl;Na_HCOONa;	Bacterio-pheophytins;;Reidispongiolide C;;Thermozeaxanthin;;	3		0.000605429	0.00078438	0.000725576	0.000568961	0.000670105	0.00088337	0.00063725	0.000629082	0.000743974	0.000847092	0.00064797	0.000820837	0.000825804	0.000755444	0.00101102	0.000682491	0.000582105	0.000953362	0.000837454	0.000785671	0.000740099	0.000948618	0.00102058	0.000913868	0.000880624	0.000676163	0.000731017	0.000952429	0.000777645	0.000795778	0.000696108	0.000607789	0.000617614	0.00084124	0.0006596	0.000719969	0.000847655	0.000791341	0.000665456
3868	1889.5	0.00334564	0.000403449	946.811	3.20938			Unidentified	4		0.000474997	0.000500454	0.000567771	0.000457083	0.000446396	0.000577343	0.000526113	0.000527644	0.000565423	0.00061931	0.000536293	0.000599182	0.000618209	0.000547023	0.000536224	0.00046731	0.000497429	0.00059453	0.000648877	0.000539079	0.000556157	0.000584049	0.000744989	0.000712467	0.000620081	0.000537612	0.000589443	0.000594817	0.000704503	0.000769221	0.000538565	0.000434732	0.00043181	0.000515194	0.000463565	0.000545394	0.000577748	0.000682329	0.000473681
144	1891	0.000700187	2.91844e-09	138.235	3.20938			Multiply Charged ion - not identified	4		0.000573691	0.000579746	0.000582731	0.000548524	0.000500138	0.000629677	0.000475802	0.000544751	0.000485277	0.00063796	0.000686346	0.000691908	0.000832549	0.000719943	0.000818027	0.000530484	0.000582639	0.000680011	0.000666	0.00062351	0.000583107	0.000732223	0.000729434	0.000562615	0.000739477	0.000640527	0.000685772	0.000810654	0.00079979	0.000800812	0.000576185	0.000477683	0.000422334	0.000534636	0.000489353	0.000582764	0.000625682	0.000701208	0.000488262
146	1896.5	0.0001791	4.88902e-09	138.309	3.20938			Multiply Charged ion - not identified	4		0.00133137	0.00145392	0.00131311	0.0014081	0.0011108	0.00148492	0.00116528	0.00132844	0.00116796	0.00156967	0.00161472	0.00167389	0.00197199	0.00178246	0.00197059	0.00132817	0.0013881	0.00156682	0.00151554	0.00144365	0.0014472	0.00169021	0.00174695	0.00151532	0.00168289	0.00146869	0.00163294	0.00184856	0.00181818	0.0018942	0.00135213	0.00131045	0.00106212	0.00121513	0.00115914	0.00134317	0.00147079	0.00165992	0.00115716
145	1900	9.78924e-05	8.06118e-10	138.272	3.20938			Multiply Charged ion - not identified	4		0.00113029	0.00125573	0.00116469	0.00119049	0.00102811	0.00120737	0.00101436	0.00115416	0.00103491	0.00133855	0.00139201	0.0014047	0.00172756	0.00156971	0.00165023	0.00116385	0.00117382	0.00132728	0.00134701	0.00121228	0.00116489	0.00145559	0.00145347	0.00130839	0.00142891	0.00123472	0.00138825	0.00155184	0.00157726	0.00162281	0.00113122	0.00110764	0.000887028	0.00107087	0.000990555	0.00118329	0.0012898	0.00145837	0.000980966
3873	1922.5	0.000303298	0.00236622	947.312	3.20938	C46H54O16;C49H52N4O6S2;	HCOOK;Na_HCOONa;	Unidentified	4		0.000794296	0.000799139	0.000973355	0.000783087	0.000831886	0.000926729	0.000695503	0.000878354	0.000805251	0.000873422	0.000823685	0.000996993	0.000970233	0.000909747	0.00102263	0.000868815	0.000828482	0.00110608	0.000903806	0.00092809	0.000972001	0.00111667	0.00107049	0.00107642	0.00107044	0.000906086	0.000918272	0.00114786	0.000989583	0.00101322	0.00083825	0.000760194	0.000680154	0.000796921	0.000780176	0.000912139	0.000962642	0.000974363	0.000789766
3296	206.5	4.72687e-13	0.00136219	772.49	3.21827	C42H72NO8P;C37H72O11P2;C40H74NO8P;C38H74NO7P;	Na;NH3;Na_Na;HCOOK;	PC(12:0/22:6(4Z,7Z,10Z,13Z,16Z,19Z));"PC(14:1(9Z)/20:5(5Z,8Z,11Z,14Z,17Z))";"PC(20:5(5Z,8Z,11Z,14Z,17Z)/14:1(9Z))";"PE(15:0/22:6(4Z,7Z,10Z,13Z,16Z,19Z))";"PE(22:6(4Z,7Z,10Z,13Z,16Z,19Z)/15:0)";;1-Hexadecanoyl-2-(9Z-octadecenoyl)-sn-glycero-3-pyrophosphate;PPA(16:0/18:1(9Z));;"PC(14:0/18:3(6Z,9Z,12Z))";"PC(14:0/18:3(9Z,12Z,15Z))";"PC(14:1(9Z)/18:2(9Z,12Z))";"PC(18:2(9Z,12Z)/14:1(9Z))";"PC(18:3(6Z,…	3		0.000908417	0.000879746	0.000922371	0.000903405	0.000558116	0.000836265	0.000701492	0.000795279	0.000643136	0.00116897	0.000744595	0.000989049	0.00129303	0.0015367	0.000275084	0.000759242	0.000535513	0.00101045	0.000713629	0.000780652	0.000997939	0.0011068	0.00114089	0.000650228	0.000984474	0.00108423	0.000204069	0.00153876	0.00138368	0.00170835	0.000570857	0.000474184	0.000195774	0.000441741	0.000489283	0.000527219	0.000268011	0.000656362	0.000433629
3881	1471	0.109749	0.00750148	948.063	3.21888			Unidentified	4		0.000241542	0.000343186	0.000318215	0.000373467	0.000278691	0.000357218	0.000297602	0.000328804	0.000267368	0.000283067	0.000339019	0.000347758	0.000353551	0.000335237	0.0002986	0.000210681	0.000314387	0.000397093	0.000276787	0.00030042	0.000354161	0.000483872	0.000410692	0.000358031	0.000231784	0.000288175	0.00029837	0.000410993	0.000298457	0.000379179	0.000272029	0.000209379	0.000203197	0.00028443	0.000208066	0.000404977	0.000317252	0.000333244	0.000242738
3787	1619.5	0.000593751	0.000181452	933.833	3.21888			Unidentified	4		0.000337302	0.000324124	0.000335662	0.00030733	0.000262032	0.000384834	0.000312378	0.000311516	0.000236856	0.000323568	0.000386127	0.000472002	0.000420895	0.000391056	0.000360712	0.000338729	0.000376416	0.000348024	0.000369511	0.000301459	0.000415724	0.00036364	0.000385749	0.0003328	0.000357192	0.000318875	0.000363275	0.000442544	0.000441417	0.000349088	0.000338802	0.000284284	0.000318577	0.000280622	0.000335361	0.000256756	0.000337598	0.00021689	0.00030977
289	1716	0.000144066	8.23634e-05	160.133	3.21888	C8H17NO2;C8H14O2;	H;NH3;	3-amino-octanoic acid;DL-2-Aminooctanoic acid;Pregabalin (JAN/USAN/INN);;2-ethyl-3E-hexenoic acid;2-methyl-2E-heptenoic acid;2-Octenoic acid;3-tert-butyl-3-butenoic acid;4-hydroxy-2-octenal;6-methyl-5-heptenoic acid;7-octenoic acid;cis-beta-octenoic acid;cis-delta-octenoic acid;cis-epsilon-octenoic acid;cis-gamma-octenoic acid;Cycloheptanecarboxylic acid;Cyclohexyl acetate;trans-2-Octenoic acid;t…	3		0.000816433	0.000532434	0.00056008	0.000483176	0.00058691	0.000570372	0.000641843	0.000838867	0.00044039	0.000818271	0.000871804	0.000939456	0.000753647	0.0011312	0.00120824	0.000519907	0.000338278	0.000263551	0.000491968	0.000315954	0.000416013	0.000525497	0.000328191	0.000407808	0.000447451	0.000516389	0.000663252	0.000685421	0.00071109	0.000818633	0.000625799	0.000522526	0.000471303	0.000548317	0.000315038	0.000484498	0.000576224	0.000296838	0.000401213
3709	241	3.08845e-13	5.76728e-07	900.904	3.22751			Unidentified	4		0.00110689	0.0010036	0.00124016	0.00092915	0.000741733	0.00113066	0.00109854	0.00113941	0.00105277	0.00136496	0.001526	0.00094232	0.00167624	0.00188593	0.00194749	0.00106431	0.00108653	0.00114776	0.00122817	0.00106615	0.00104608	0.00145888	0.00149592	0.00092723	0.00141107	0.00135455	0.00164569	0.00186432	0.00172934	0.00204633	0.000698457	0.000654207	0.000632705	0.000659499	0.000626297	0.00074174	0.000840579	0.000934257	0.000681084
3789	1507	0.0170688	0.0903419	934.083	3.2351			Unidentified	4		0.000245042	0.00027842	0.000241904	0.000244079	0.000162108	0.000281996	0.000266429	0.000288391	0.000233553	0.000227553	0.00035778	0.00025113	0.000375303	0.000173963	0.000243762	0.000198826	0.000320478	0.000337809	0.000318071	0.000266995	0.000441093	0.000218124	0.000377883	0.000323228	0.00035255	0.000204318	0.00036109	0.000349484	0.000305569	0.000407571	0.000272458	0.000220708	0.000251288	0.000267999	0.000290489	0.000317	0.000231098	0.000328177	0.000279165
127	1747	0.886699	0.143639	137.308	3.2351			Unidentified	4		0.000304398	0.000220523	0.000195082	0.000357673	0.000177525	0.000196905	0.000198374	0.000206872	0.000214262	0.000261454	0.000363753	0.000262515	0.000340269	0.000419485	0.000341736	0.000191826	0.000274367	0.000329227	0.000199873	0.000236654	0.000165613	0.000356026	0.000331016	0.00030694	0.000210404	0.000179164	0.000254944	0.000259335	0.000214876	0.00028636	0.000195276	0.00027579	0.000224754	0.000273301	0.000161446	0.000301533	0.000231835	0.000331922	0.000246813
138	1820	0.191896	0.0270022	137.753	3.23771			Unidentified	4		0.000207675	0.000238555	0.000297326	0.000266436	0.000223518	0.000205434	0.000182504	0.000265421	0.000235085	0.00027871	0.0002533	0.000300388	0.000321554	0.000264669	0.000316769	0.000200306	0.000200417	0.000292395	0.000217497	0.00017079	0.000233135	0.000311845	0.000295554	0.000273264	0.000181786	0.000257634	0.000290759	0.000285094	0.000230294	0.000306119	0.000240619	0.000266168	0.00020441	0.000245988	0.000179684	0.000265465	0.000269716	0.000226382	0.000178329
4924	863	0.0103043	0.000874112	1196.76	3.24721			Multiply Charged ion - not identified	4		0.0013222	0.00151798	0.00145833	0.00156806	0.00121389	0.00140306	0.0014456	0.00139429	0.00127045	0.00176182	0.00195411	0.00196802	0.002057	0.00193894	0.00210421	0.00126354	0.00136389	0.00133686	0.00143535	0.00133081	0.00135591	0.00149512	0.00156203	0.00142543	0.00140674	0.00126878	0.00141871	0.00165642	0.00154623	0.00160641	0.00137622	0.00109338	0.00105365	0.00140044	0.0013762	0.00136589	0.00152748	0.00177396	0.00105172
4921	1453.5	0.00954207	0.000423581	1196.42	3.24721			Unidentified	4		0.00131534	0.00117073	0.00142563	0.00146857	0.00103821	0.00124275	0.00122258	0.00123308	0.00104077	0.00188785	0.001907	0.00161508	0.0017084	0.00193328	0.00193717	0.00105029	0.00094797	0.0010328	0.00118327	0.00136728	0.00112772	0.00146468	0.00148494	0.00124065	0.00123625	0.00132016	0.00129222	0.00173609	0.00133659	0.00133688	0.00134548	0.00102224	0.000990907	0.00119527	0.00124569	0.00132434	0.00141458	0.00155467	0.000852746
129	1245.5	0.0797969	0.787591	137.382	3.24978			Unidentified	4		0.000242362	0.000221862	0.000293906	0.000303389	0.000232173	0.00017939	0.000175502	0.000249185	0.000266629	0.000267462	0.000283848	0.00024521	0.000251654	0.000351151	0.000374327	0.000219781	0.000230823	0.000275817	0.000250512	0.000138363	0.000231408	0.000275278	0.000288849	0.000256037	0.000282653	0.000152528	0.00025646	0.000167344	0.000246625	0.000256396	0.000235734	0.000223061	0.00018601	0.000228229	0.000199193	0.000251134	0.000229883	0.000269215	0.0002069
1071	967	2.09435e-11	0.927406	342.176	3.25609	C14H23N5O5;C18H20N4S;	H;NH3;	4-Acetyl-4-Guanidino-6-Methyl(Propyl)Carboxamide-4,5-Dihydro-2h-Pyran-2-Carboxylic Acid;;"5-[4-Tert-Butylphenylsulfanyl]-2,4-Quinazolinediamine";;	3		0.000279347	0.00031806	0.000453946	0.000348003	0.000355085	0.000206821	0.000272793	0.000199152	0.000264866	0.000335922	0.00024939	0.000337849	0.000379635	0.00028629	0.000386522	0.000227463	0.000278108	0.000278119	0.000295317	0.000288181	0.000169481	0.000298331	0.000296193	0.000264794	0.000270373	0.000212691	0.000277239	0.000342898	0.000268321	0.000261784	0.000169374	0.000154319	0.000140999	0.000167566	0.000192372	0.000168427	0.000196882	0.000158517	0.000211425
489	65	7.76285e-08	1.19752e-22	217.097	3.25654	C8H19O3P;C12H9NO2;C9H10FNO3;C9H18O2;	Na;NH3;NH3;NaCl;	N-Hexylphosphonate Ethyl Ester;;Dictamnine;Isodictamnine;;3-Fluorotyrosine;;(+)-6-methyl caprylic acid;2-isopropyl-hexanoic acid;2-methyl-octanoic acid;"3,5,5-trimethyl-hexanoic acid";3-methyl-octanoic acid;4-methyl-octanoic acid;5-methyl-octanoic acid;7-methyl caprylic acid;d-6-methyl-octanoic acid;Nonanoic acid;Oenanthic ether;;	3		0.000293948	0.000319704	0.000327731	0.000525795	0.000274967	0.000285282	0.00151973	0.00180179	0.00135736	0.00355775	0.00273521	0.00255321	0.00303253	0.00291761	0.00325207	0.000269734	0.000175721	0.000146167	0.000308245	0.000225514	0.000300971	0.000860259	0.000914953	0.000593812	0.00145417	0.000716859	0.000877776	0.00188015	0.00191237	0.00197246	0.00031067	0.000185536	0.000173968	0.000298134	0.000255142	0.00040719	0.000755152	0.000546631	0.000330044
121	1750.5	2.74961e-05	3.61384e-09	136.642	3.25654			Unidentified	4		0.000675528	0.000776083	0.000733277	0.000746365	0.000603848	0.000712426	0.00059938	0.000667632	0.000559497	0.000808505	0.00083792	0.000886527	0.00104118	0.000938768	0.00109049	0.000627191	0.000628904	0.000680347	0.000707558	0.000660047	0.000619218	0.000807021	0.000803744	0.000707111	0.000829611	0.000658794	0.000797934	0.000942122	0.000919734	0.000900435	0.0006852	0.000625354	0.00054093	0.000533703	0.00049334	0.000625385	0.000701126	0.000830024	0.00056904
3803	1788	0.00328787	0.0103019	936.06	3.25654	C26H38N7O17P3S2;C26H38N7O18P3S;	NaCl;KCl;	Unidentified	4		0.000450646	0.000547378	0.000566383	0.000448914	0.000481715	0.000432705	0.000411433	0.000486195	0.000385299	0.000580712	0.000401011	0.000466489	0.000575033	0.000631762	0.000446804	0.000457931	0.000415917	0.000465018	0.000376584	0.000346263	0.000359603	0.000605134	0.000543367	0.000414981	0.000527464	0.000369339	0.000505141	0.000482827	0.000445419	0.000545579	0.000415684	0.000403587	0.000331552	0.000452937	0.000401212	0.000401541	0.000508179	0.000422532	0.000436098
120	1802	8.58907e-06	6.04129e-09	136.605	3.25654			Unidentified	4		0.000869068	0.000956935	0.000869861	0.000864801	0.000709106	0.000845285	0.000779204	0.000814062	0.00072003	0.000970524	0.00105449	0.00113134	0.00126838	0.00114477	0.00130777	0.00077193	0.000698743	0.000812461	0.000870086	0.000797532	0.000780083	0.000989911	0.000967105	0.000878032	0.00102275	0.00084593	0.000985939	0.00108606	0.00110002	0.00111411	0.000766902	0.000766774	0.000645559	0.000689181	0.000679992	0.0007546	0.00087705	0.000995353	0.000724926
1205	1386.5	8.02133e-07	3.07623e-10	369.118	3.26422	C17H20O9;C22H16F2N2;C17H14N8O;C19H20N2O3;C18H18N2O;	H;Na;Na;Na_Na;Na_HCOONa;	O-Feruloylquinate;;Flutrimazole (INN);;Bis(5-Amidino-2-Benzimidazolyl)Methanone;;Bindarit (USAN/INN);Ditazole (INN);Dolasetron;Oxyphenbutazone;;Proquazone (USAN/INN);;	3		0.000496239	0.000659804	0.000782689	0.00077295	0.000570337	0.000458817	0.000641066	0.00074072	0.000519786	0.000972335	0.000962321	0.00100415	0.00116701	0.00137943	0.00103429	0.000537122	0.000549267	0.000541932	0.000459025	0.000510476	0.000332011	0.000597281	0.000516648	0.000464871	0.000757748	0.000647353	0.00068296	0.000852163	0.000865839	0.000784527	0.000821334	0.000713294	0.000577672	0.000613841	0.000612265	0.00069693	0.000778952	0.000838128	0.000675256
4745	424	0.0374561	0.013375	1167.07	3.26612			Unidentified	4		0.000282659	0.00024445	0.000263486	0.000282672	0.00024029	0.000254025	0.000222767	0.000206758	0.000184656	0.000272974	0.000269621	0.000180104	0.000270635	0.000219035	0.00020738	0.000246287	0.000233089	0.000227402	0.000252289	0.000221633	0.000273451	0.000227777	0.000260538	0.000207802	0.000238041	0.000173348	0.000209657	0.000246273	0.000201119	0.000237522	0.000283339	0.000256369	0.000235273	0.000368045	0.000231427	0.000212569	0.000278231	0.000234491	0.000200114
4213	455	5.80936e-07	5.48242e-14	1000.62	3.26612			Unidentified	4		0.000193706	0.000222702	0.000260199	0.000253216	0.000167761	0.000308161	0.000218174	0.000310935	0.000226109	0.00032471	0.000345875	0.00040472	0.000520689	0.000430064	0.000362588	0.000281129	0.000332019	0.000360959	0.000343948	0.000209743	0.000317721	0.000447016	0.000382113	0.000395623	0.000524459	0.000394013	0.000571035	0.000573206	0.000527836	0.00045946	0.000235303	0.000133946	0.000188055	0.000202216	0.00019505	0.000226381	0.000321771	0.000356155	0.000360059
3804	937	0.0152882	0.00907465	936.31	3.26612	C42H55N3O11S;	NaCl_HCOONa;	Unidentified	4		0.000298673	0.000358879	0.000372882	0.000260725	0.000343916	0.000255306	0.000253264	0.000261178	0.000335998	0.000342873	0.000248245	0.000310128	0.00031502	0.000421928	0.00041611	0.000352981	0.000182811	0.000365557	0.000306887	0.000298114	0.000341433	0.000352534	0.000389446	0.000268913	0.000384153	0.000228425	0.000342534	0.000374455	0.000346955	0.000426011	0.000237654	0.000324262	0.000210541	0.000229402	0.000327307	0.000262568	0.000364226	0.000352557	0.000215087
3802	1562.5	3.05617e-07	5.02758e-05	935.81	3.26612	C61H106O6;	H;	TG(16:0/20:0/22:6(4Z,7Z,10Z,13Z,16Z,19Z))[iso6];"TG(16:0/20:1(11Z)/22:5(7Z,10Z,13Z,16Z,19Z))[iso6]";"TG(16:0/20:2(11Z,14Z)/22:4(7Z,10Z,13Z,16Z))[iso6]";"TG(16:0/20:3(8Z,11Z,14Z)/22:3(10Z,13Z,16Z))[iso6]";"TG(16:0/20:4(5Z,8Z,11Z,14Z)/22:2(13Z,16Z))[iso6]";"TG(16:0/20:5(5Z,8Z,11Z,14Z,17Z)/22:1(13Z))[iso6]";"TG(16:1(9Z)/20:0/22:5(7Z,10Z,13Z,16Z,19Z))[iso6]";"TG(16:1(9Z)/20:1(11Z)/22:4(7Z,10Z,13Z,16Z…	3		0.000536525	0.000555585	0.000571832	0.000592661	0.000563955	0.000554482	0.000478595	0.000615274	0.000570996	0.000596662	0.000597608	0.000609461	0.000751527	0.00058701	0.000516035	0.000510635	0.000446505	0.000616486	0.000553175	0.000486202	0.000485209	0.000717243	0.000604197	0.000552971	0.000636816	0.000531675	0.000463181	0.000626892	0.00063094	0.000595766	0.000467167	0.000521383	0.000430003	0.000521391	0.000416701	0.000607703	0.000572196	0.000524998	0.000505738
4735	96.5	0.00551826	0.00243757	1165.4	3.27545			Unidentified	4		0.000420019	0.000437891	0.000372268	0.000421766	0.000299011	0.000436617	0.00029777	0.000333386	0.000203785	0.00035508	0.000385114	0.000296937	0.000341741	0.000339425	0.000200161	0.000414967	0.000234408	0.000317328	0.000364827	0.000354293	0.00041112	0.000455138	0.000278957	0.000266912	0.000208957	0.000280305	0.000266885	0.000338947	0.000300649	0.000261871	0.000488262	0.000307279	0.000350934	0.000494943	0.000358099	0.000483364	0.000369051	0.000437061	0.000224379
4738	118.5	0.000840213	5.5433e-05	1165.74	3.27545			Multiply Charged ion - not identified	4		0.000830343	0.000814543	0.000767184	0.000697087	0.000688101	0.00065356	0.000594232	0.000588274	0.000475249	0.000713829	0.000782185	0.000633246	0.0006651	0.000572751	0.000645158	0.000669677	0.000674826	0.000651212	0.000620919	0.000756471	0.00069462	0.000764957	0.000613164	0.000532351	0.000578493	0.000464909	0.000470201	0.000601178	0.000559005	0.000576739	0.000894507	0.000794435	0.000581761	0.000937776	0.000737765	0.000804018	0.000770816	0.000893689	0.000504838
4218	332	8.47741e-08	2.21846e-16	1001.12	3.27545			Multiply Charged ion - not identified	4		0.000712377	0.000795404	0.000706638	0.000622109	0.000592626	0.000914887	0.000672345	0.000754886	0.000651335	0.000904738	0.00108203	0.00144062	0.00134379	0.00121236	0.00130609	0.000862192	0.000789236	0.00094922	0.000992616	0.00078853	0.000944957	0.00121278	0.00118234	0.00108369	0.00140378	0.00112657	0.00174178	0.00159673	0.00153781	0.00153878	0.000664798	0.000594664	0.000566987	0.000572295	0.000567991	0.000706457	0.000910499	0.00104274	0.000926462
3631	1312.5	5.28593e-05	7.10588e-06	859.543	3.28379	C45H84O10;C46H79O8P;	KCl;HCOONa;	18:0-18:1-MGDG;;1-(8-[3]-ladderane-octanyl)-2-(8-[3]-ladderane-octanyl)-sn-glycero-3-phospho-(1'-sn-glycerol);"PA(21:0/22:6(4Z,7Z,10Z,13Z,16Z,19Z))";;	3		0.00113851	0.00104532	0.00186655	0.00134525	0.00102461	0.000990693	0.00130891	0.000990127	0.00164387	0.00142916	0.00152641	0.00167389	0.00211032	0.00184611	0.00216478	0.000761528	0.000789687	0.000926501	0.000931429	0.000698796	0.000520318	0.00122546	0.00120212	0.000875997	0.0011943	0.000882193	0.00108973	0.00124467	0.00133254	0.00117265	0.0010663	0.000350154	0.000908851	0.00120122	0.000924423	0.00128522	0.00142763	0.00126866	0.00120865
509	1314	6.57896e-08	1.46545e-05	222.076	3.30414	C11H11NO4;C11H8O4;	H;NH3;	6-Hydroxyindolelactate;;"1,2-Dihydroxy-8-carboxynaphthalene";"1,4-Dihydroxy-2-naphthoate";"3,7-Dihydroxynaphthalene-2-carboxylic acid";Droserone;Spirodilactone;;	3		0.000242031	0.000358777	0.000449559	0.000368903	0.000382496	0.000295833	0.000432999	0.000345668	0.000290761	0.000569135	0.00076012	0.000648362	0.000553306	0.000467081	0.000579273	0.000240922	0.000184129	0.000262496	0.000301407	0.000291621	0.000232789	0.000378818	0.00036051	0.000211426	0.000347134	0.000212519	0.000355562	0.000426948	0.000368856	0.000395889	0.000246159	0.000201387	0.000182279	0.000204887	0.000197356	0.000264423	0.00028442	0.000243633	0.000234481
3299	428	1.39367e-14	1.6488e-10	772.775	3.31382			Multiply Charged ion - not identified	4		0.00101751	0.000766075	0.00112023	0.00125747	0.000629869	0.000815308	0.00096216	0.000748921	0.000796141	0.00125733	0.00180188	0.00142455	0.00206352	0.001546	0.00177756	0.000778422	0.00100367	0.000999016	0.00113998	0.000898341	0.00110443	0.00135199	0.00147539	0.00100961	0.00139215	0.00134217	0.00164268	0.00181482	0.00168265	0.00184689	0.000607853	0.000310538	0.000210018	0.000434533	0.000498047	0.000590947	0.000480584	0.000807508	0.000528008
1891	69.5	6.53319e-07	3.02663e-20	516.198	3.32573	C25H35NO8;	K;	Unidentified	4		7.22132e-05	7.59052e-05	0.000110441	0.000625922	0.000250549	0.000229833	0.00079445	0.000892374	0.00095935	0.00166139	0.0015541	0.000928716	0.0014359	0.00134198	0.00147084	6.4496e-05	4.30531e-05	5.3273e-05	0.000296293	0.000233921	0.000224026	0.000836952	0.000516491	0.000519818	0.000799095	0.00054032	0.000223677	0.000765435	0.000504012	0.00102374	9.05221e-05	4.68789e-05	8.09375e-05	0.000196307	0.000176321	0.000281401	0.000263781	0.00045458	0.000103848
3298	262.5	3.65949e-06	0.00276997	772.633	3.34007			Unidentified	4		0.00106429	0.00110243	0.00112848	0.00121249	0.000880685	0.00144126	0.000911136	0.00105438	0.000786077	0.00127636	0.00150666	0.00117483	0.00180282	0.00172009	0.00179357	0.000899274	0.000701743	0.00113861	0.00132585	0.000989909	0.00112939	0.000993533	0.00144176	0.000785127	0.00138748	0.000126879	0.00133237	0.00200448	0.0018188	0.00210333	0.000430898	0.000589652	0.000320267	0.00055136	0.000500262	0.000578741	0.000796514	0.000910107	0.000495184
1751	308.5	0.000235343	0.799866	497.182	3.34294			Multiply Charged ion - not identified	4		0.000430074	0.000805435	0.000643679	0.000508507	0.000522149	0.000304099	0.000342529	0.000339546	0.000436507	0.0005922	0.000772364	0.00029561	0.000430281	0.000417109	0.000387508	0.000272283	0.000256623	0.000253986	0.00035556	0.00035275	0.000304171	0.000352892	0.000368194	0.000298402	0.00026943	0.000189855	0.000283128	0.000385852	0.00033279	0.000243629	0.000484608	0.000453629	0.000358135	0.000387115	0.000415512	0.000522249	0.000482913	0.000680653	0.000199905
4207	759	1.71907e-08	0.00138666	999.878	3.35244			Unidentified	4		0.000595761	0.00076639	0.000558379	0.000739969	0.000536412	0.00055045	0.000602788	0.000652382	0.000516912	0.000869031	0.000907082	0.000767226	0.000874833	0.000847369	0.000936521	0.000517145	0.000572534	0.000513033	0.000688113	0.000515371	0.000561358	0.000757401	0.000722169	0.00076744	0.000722988	0.000560517	0.000628706	0.000732504	0.000758747	0.000649797	0.000605791	0.000513697	0.000452139	0.000574958	0.000553855	0.000632553	0.000667479	0.000643597	0.000577431
4208	1326.5	2.5897e-12	2.6544e-06	1000.13	3.35244			Multiply Charged ion - not identified	4		0.00143333	0.00158491	0.00132693	0.00147423	0.00130447	0.0014576	0.00133187	0.00134058	0.00129985	0.00176385	0.00195531	0.00171951	0.0018984	0.00198599	0.00195922	0.00127691	0.00125368	0.00137827	0.00144454	0.00127004	0.0012323	0.00155526	0.00147595	0.00133386	0.00155116	0.00142677	0.00144061	0.00184588	0.00159836	0.00177874	0.00125776	0.00116904	0.00105055	0.0013195	0.0011766	0.00137305	0.00154716	0.00152471	0.00126999
2322	428.5	5.2893e-24	0.000423027	581.984	3.35837			Multiply Charged ion - not identified	4		0.0062535	0.00543779	0.00603215	0.00540921	0.0052194	0.00414139	0.0052041	0.00507158	0.00494871	0.00603866	0.00622339	0.00549504	0.00637343	0.0072566	0.00654482	0.00392028	0.00420509	0.00408478	0.00448486	0.0040738	0.00403099	0.00438605	0.00411102	0.00403947	0.00447129	0.00423966	0.00428183	0.00510783	0.00456956	0.00525846	0.00506907	0.0048699	0.00442831	0.00494513	0.0047026	0.00636405	0.00525682	0.00736363	0.00497681
1009	356	3.371e-13	6.2465e-18	335.134	3.3596	C18H23ClN2S;C15H18N4O5;C16H22N2O3;C12H18N4O3;C15H20N2O;	H;H;Na_Na;HCOONa;Na_HCOONa;	Thiazinamium chloride (USAN);;Mitomycin;Mitomycin C (JP15);;Ethyl piperidinoacetylaminobenzoate (JAN);Procaterol;;"4'-Deaza-1'-Aza-2'-Deoxy-1'-(9-Methylene)-Immucillin-H, (3r,4r)-N-[9-Deazahypoxanthin-9-Yl)Methyl]-4-Hydroxymethyl-Pyrrolidin-3-Ol";L-lysine-p-nitroanilide;;Anagyrine;Huperaine A;Rhombifoline;Sophoramine;Thermospine;Tinctorine;Tsukushinamine A;Verruculotoxin;;	3		0.00161851	0.00189976	0.00171874	0.00174233	0.00176112	0.0013669	0.00200908	0.00186239	0.00186036	0.00330077	0.00387791	0.00273845	0.00384501	0.00300213	0.00384947	0.00127548	0.00105986	0.000851913	0.00155136	0.00147948	0.00131813	0.00155007	0.00148845	0.00147908	0.00188734	0.00177748	0.0018982	0.00279536	0.00221793	0.00247233	0.00106689	0.000869668	0.000710906	0.00109362	0.00110703	0.00125476	0.00136375	0.00166261	0.0010704
3964	660	7.74999e-05	2.07811e-09	963.345	3.36212	C44H54N4O16;	HCOONa;	Unidentified	4		0.000286093	0.000281049	0.000318725	0.000321671	0.000256897	0.000325487	0.000249541	0.000272787	0.000232792	0.000312742	0.000287468	0.000292348	0.000341833	0.000372795	0.000301644	0.000253898	0.000305665	0.000331541	0.000293031	0.000240076	0.00028484	0.000322771	0.000282936	0.000242714	0.000386706	0.000290788	0.000388637	0.000430517	0.000476542	0.00031889	0.000278122	0.000223516	0.000208305	0.000231644	0.00021185	0.000270875	0.00029003	0.000260564	0.000305032
174	1019.5	0.0269969	3.50717e-12	142.533	3.36212			Multiply Charged ion - not identified	4		0.000429319	0.000398555	0.000457935	0.000370433	0.000307966	0.000447726	0.000336674	0.000378679	0.000287458	0.000500519	0.00047291	0.000530591	0.000630538	0.000587748	0.000524079	0.00032981	0.000387887	0.000456341	0.000414894	0.000343678	0.000399743	0.000492587	0.000554213	0.000485606	0.000564634	0.000390116	0.000593782	0.000613944	0.000671309	0.000598087	0.000343046	0.000348111	0.000342385	0.000303469	0.000298127	0.00037096	0.000481136	0.00051218	0.00037471
176	1057.5	0.00289692	6.27158e-15	142.607	3.36212			Multiply Charged ion - not identified	4		0.00104494	0.00102262	0.00111887	0.00100559	0.000814461	0.00102938	0.000856769	0.000985075	0.000836349	0.00120459	0.00118771	0.00142946	0.00158906	0.00146315	0.00160576	0.00093641	0.000971049	0.00118928	0.00110832	0.000992594	0.000935818	0.00128366	0.00128772	0.00118712	0.00144902	0.00116844	0.00143687	0.00161751	0.0015758	0.0016057	0.000891065	0.00090825	0.000836656	0.000793966	0.000728007	0.00102219	0.00117081	0.00127118	0.000955624
4055	1091.5	0.0247615	1.83232e-08	975.822	3.36212			Multiply Charged ion - not identified	4		0.000377116	0.000421828	0.000611946	0.000354368	0.000403252	0.000515243	0.000406149	0.000456728	0.00038615	0.000495663	0.000497339	0.000608078	0.00062006	0.000552053	0.000545981	0.000447791	0.000436167	0.000513992	0.000467339	0.000489176	0.000425317	0.000676572	0.00066432	0.000515009	0.000720362	0.000520816	0.000623588	0.000607493	0.000724898	0.000709075	0.000413607	0.000360316	0.000416843	0.00030256	0.000314678	0.00043876	0.000605375	0.000579645	0.000499595
175	1115	0.00631749	3.6141e-15	142.57	3.36212			Multiply Charged ion - not identified	4		0.000867555	0.000796697	0.000917557	0.000799543	0.000649778	0.00086519	0.000775789	0.00078896	0.000708641	0.00100701	0.0010152	0.00118588	0.00131065	0.00125156	0.00128918	0.000813078	0.000797624	0.000994039	0.000903563	0.000800604	0.000803955	0.00110366	0.00112167	0.000913932	0.00123483	0.000958645	0.00119119	0.00128999	0.00134133	0.00132575	0.00075992	0.000744879	0.000688847	0.000637905	0.000610113	0.0008477	0.000981181	0.000977083	0.000821233
4067	1480	0.0181162	5.32904e-06	977.074	3.36212	C29H42N6O19S5;	K;	Unidentified	4		0.000230285	0.000324728	0.000326171	0.000279072	0.000256974	0.000278389	0.00024895	0.000229627	0.000206064	0.000365315	0.000264422	0.000364551	0.000362358	0.000363061	0.000295161	0.00029531	0.000309259	0.000387523	0.000320352	0.000310955	0.000310773	0.000378188	0.000404944	0.000339558	0.000384558	0.0002745	0.000362606	0.000428504	0.00051719	0.000369739	0.00029397	0.0003056	0.00024549	0.000184861	0.000137291	0.000312176	0.000431577	0.000364012	0.000287941
3958	1508.5	0.00247195	2.56678e-12	962.595	3.36212			Multiply Charged ion - not identified	4		0.000398122	0.00030265	0.000338255	0.00032454	0.000198088	0.000362885	0.000382933	0.000311908	0.000322376	0.000475592	0.000379722	0.000471821	0.000486133	0.000533215	0.000438704	0.000323026	0.000434773	0.000330821	0.000438428	0.00024754	0.000408973	0.000430003	0.000413131	0.000303508	0.000519546	0.0004805	0.000496365	0.000507053	0.000531525	0.000510269	0.000304146	0.000265624	0.000281669	0.000235408	0.000234722	0.00025688	0.000385951	0.000303312	0.000353268
1101	529.5	4.99255e-17	0.252894	352.176	3.40055	C18H25NO6;C19H21N5O2;C17H23N5O2;C18H22O6;C19H18N4O2;	H;H;Na;NH3;NH3;	Anacrotine;Angularine;Jacobine;Retrorsine;Senecionine N-oxide;Usaramine;;Pirenzepine;;Quinazosin (USAN);Sunepitron (USAN);;CA4P;;Pimobendan (JAN/USAN/INN);;	3		0.000294636	0.000340954	0.000338134	0.000318357	0.00025788	0.000206827	0.000283636	0.00030538	0.000343203	0.000390751	0.000306394	0.000439891	0.000461258	0.000355505	0.000326194	0.000276256	0.000322002	0.000354085	0.000244738	0.000295185	0.00027585	0.000355182	0.000309996	0.000324873	0.000344564	0.000291336	0.000322909	0.000362755	0.000333077	0.000233773	0.000658703	0.000647726	0.000634163	0.000566915	0.000577245	0.000572072	0.000553228	0.000573863	0.000594024
807	947	3.56171e-06	2.60917e-06	296.161	3.40055	C17H23NO2;C14H18N2O4;	Na;NH3;	Tilidine (USAN);Tropanserin (USAN);;alpha-Ribazole;L-phenylalanyl-L-hydroxyproline;;	3		0.000266401	0.000274216	0.000364016	0.000342262	0.000210183	0.000282282	0.000400703	0.000352806	0.0003143	0.000431093	0.000341173	0.000506092	0.00050248	0.000526171	0.000345235	0.000226565	0.00030057	0.000360606	0.00022971	0.000235237	0.000310495	0.000329008	0.000307934	0.000299539	0.000235889	0.000287263	0.000497687	0.00033164	0.000315434	0.000373865	0.000247292	0.000225279	0.000271963	0.000200739	0.000236369	0.000258966	0.000304307	0.000289812	0.000192808
2598	851.5	2.55656e-17	1.66404e-15	622.75	3.40596			Multiply Charged ion - not identified	4		0.00849848	0.0081704	0.00891823	0.00983574	0.00845959	0.00924519	0.0113956	0.0100721	0.00946345	0.0115848	0.0110765	0.0117671	0.0132233	0.0131589	0.0128999	0.00847368	0.00855631	0.00873896	0.00952798	0.00849331	0.00997058	0.00996068	0.0102506	0.00980397	0.0110065	0.00971679	0.0113406	0.0119995	0.0118942	0.0124449	0.00687769	0.00639952	0.00612426	0.00688049	0.00656938	0.00756259	0.00826324	0.00904352	0.010834
2014	35	3.08446e-13	0.00464992	526.156	3.41017	C20H33N5O5S2;C22H25N7O5;C25H30ClN5O;C22H33N3O5S;	K;NaCl;KCl;KCl;	N-[1-(4-CARBAMIMIDOYL-BENZYLCARBAMOYL)-3-METHYLSULFANYL-PROPYL]-3-HYDROXY-2-PROPOXYAMINO-BUTYRAMID;;Edatrexate (USAN/INN);;4-[4-(1-Amino-1-Methylethyl)Phenyl]-5-Chloro-N-[4-(2-Morpholin-4-Ylethyl)Phenyl]Pyrimidin-2-Amine;;Formylmethionyl-leucyl-phenylalanine methyl ester;;	3		0.000377507	0.000684975	0.000501816	0.00025435	0.000306293	0.000153564	0.000211597	0.000264329	0.000323791	0.000400434	0.000551657	0.000168013	0.000333582	0.000256847	0.000270078	0.000203595	0.000188707	0.000140181	0.000196225	0.000162855	0.000172283	0.000144544	0.000149469	0.000134602	0.000165757	0.000118174	0.000142227	0.000195508	0.000154361	0.000176062	0.000168188	0.000143666	0.000135913	0.0001376	0.000135738	0.000137246	0.000122481	0.000131325	5.53476e-05
1001	53.5	2.49173e-09	1.67899e-21	334.14	3.44324	C16H19N3O5;C19H21NO3;C16H25NO4;C17H23NO3;C13H25NO5;C15H23NO2;C16H21NO;	H;Na;K;Na_Na;NaCl;HCOOK;Na_HCOONa;	Ethonam nitrate (USAN);Oglufanide (USAN);SCV-07;;(+)-Pronuciferine;Isothebaine;Nalorphine;Thebaine;;Esmolol;Serratanidine;;"3-Ethyl-1,3,4,6,7,11b-hexahydro-9,10-dimethoxy-2H- benzo[a]quinolizin-2-one";Atropine;"cis-1,3,4,6,7,11b-Hexahydro-9-methoxy-2H-benzo[a]quinolizine-3- carboxylic acid ethyl ester";Knightinol;L-Hyoscyamine;Littorine;Lycoramine;Mesembrine;"trans-1,3,4,6,7,11b-Hexahydro-9-metho…	3		0.000106865	0.000101696	0.000143992	0.000367832	0.000156391	8.85118e-05	0.000690148	0.000814332	0.000567781	0.0020303	0.00170295	0.00123536	0.00217887	0.00165489	0.00217627	7.68714e-05	4.98474e-05	3.99309e-05	0.000110595	9.2803e-05	9.41698e-05	0.000360469	0.000321167	0.000238141	0.00049426	0.000308552	0.000374214	0.000783866	0.000982167	0.000767008	0.000105642	6.54836e-05	6.00994e-05	9.81864e-05	0.000102844	0.000156552	0.000302782	0.000367612	0.000102991
1234	1648.5	9.77854e-13	0.000185644	373.114	3.44944			Unidentified	4		0.00252782	0.00333945	0.00286829	0.00291113	0.00292997	0.00146147	0.0025899	0.00250609	0.00247754	0.00381854	0.00469533	0.00305968	0.00386177	0.00333365	0.00359049	0.00142999	0.00134479	0.00118521	0.00168813	0.00169855	0.00140628	0.00174515	0.00150879	0.0014234	0.00159692	0.00142803	0.00144517	0.00247591	0.00174034	0.00203713	0.00185904	0.00168109	0.00164601	0.0019737	0.00193623	0.00219977	0.00229429	0.00231824	0.00148641
1128	1616	1.11062e-12	0.000220942	355.103	3.45321	C16H18O9;C9H24N4O6S;C10H16N3O8P;C11H18N4O4;	H;K;NH3;HCOOK;	Biflorin;caffeoylquinate;Chlorogenate;scopolin;;Guanacline sulfate (USAN);;2'-deoxy-5-hydroxymethylcytidine-5'-phosphate;5-Hydroxymethyldeoxycytidylate;5-Methylcytidine-5'-Monophosphate;;2-[3-Carboxy-3-(methylammonio)propyl]-L-histidine;Peptide 2-[3-carboxy-3-(methylammonio)propyl]-L-histidine;;	3		0.00116411	0.00154043	0.00122544	0.00127003	0.00140428	0.000675759	0.00128387	0.00113426	0.00113278	0.00174144	0.00208194	0.00139053	0.00167659	0.00147258	0.0015685	0.000651372	0.000604979	0.000538126	0.000806125	0.000770614	0.000729964	0.000769223	0.000657782	0.000607157	0.000723554	0.000704859	0.000624562	0.00109349	0.000708523	0.000955463	0.000766949	0.000818045	0.000764597	0.000834329	0.000912996	0.000949929	0.000962138	0.00105338	0.000645868
3294	67.5	7.35128e-11	0.0923457	772.267	3.45623	C34H47NO11;	NaCl_HCOONa;	Unidentified	4		0.000407384	0.000792275	0.000721786	0.000698128	0.000494793	0.000322729	0.000869408	0.000526698	0.000439248	0.000912137	0.00126479	0.00069976	0.0011471	0.000952512	0.000941251	0.000192903	0.000305853	0.000280241	0.000330434	0.000187248	0.000345708	0.000393598	0.000356356	0.000329061	0.000344818	0.000361531	0.000363736	0.000437113	0.000385215	0.000325569	0.000294217	0.000272336	0.000248527	0.000273204	0.000200713	0.000321399	0.000345926	0.000413173	0.00021752
1079	267	2.09451e-31	1.43336e-12	344.08	3.4791	C9H15N5O8;C16H17N3OS;C17H19NO2;C16H18ClN;	Na;Na_Na;KCl;HCOOK;	2-Amino-4-oxo-4-alpha-hydroxy-6-(erythro-1',2',3'-Tri- hydroxypropyl)-5,6,7,8-tetrahydroxypterin;;E3040;;"1-Methyl-6-(1,2,3,4-tetrahydro-6-methoxy-2-naphthyl)-2(1H)-pyridone";"2,3-Dimethoxy-[2-(4-Pyridinyl)-1-butenyl]phenol";Strobamine;;Clobenzorex (INN);;	3		0.00121738	0.00121186	0.00109642	0.00120791	0.00110274	0.000596155	0.00134454	0.00125526	0.00125032	0.00176148	0.00194122	0.00155596	0.00201487	0.00182156	0.00196939	0.000482377	0.000522786	0.000493378	0.000606317	0.000616068	0.000574089	0.000685692	0.00059676	0.000498329	0.000741439	0.000663684	0.000870215	0.000883763	0.000766156	0.000831192	0.000133852	0.000231333	0.000229343	0.000262655	0.000236548	0.000291608	0.0003096	0.000205521	0.000328763
140	177	0.000223984	0.0132411	137.863	3.48881			Unidentified	4		0.000339306	0.000479098	0.000393059	0.000331002	0.000300829	0.000351481	0.000284823	0.000345528	0.00021035	0.000394254	0.000387204	0.000338195	0.000359547	0.000315543	0.000234351	0.00031505	0.000348428	0.000314954	0.000376096	0.000322463	0.00027132	0.000391267	0.000340702	0.000299906	0.000276588	0.000237996	0.000272395	0.00031859	0.000354884	0.000262418	0.000412152	0.000432973	0.000349233	0.000397758	0.000330017	0.000455992	0.000414132	0.000416922	0.000302981
139	1171.5	0.0175221	0.382317	137.826	3.48881			Unidentified	4		0.000322847	0.000396486	0.00026546	0.0003199	0.000272577	0.00027187	0.000248605	0.000296787	0.000287794	0.000324533	0.000380644	0.000227479	0.000368477	0.000267074	0.000368589	0.00027891	0.000314744	0.000289254	0.000246513	0.000295677	0.000294776	0.000272579	0.000300555	0.000292558	0.000288735	0.000270317	0.000247521	0.000282813	0.00029585	0.000220022	0.000323013	0.000412607	0.000304795	0.000366375	0.000296421	0.000432431	0.000343283	0.000390782	0.000277313
141	1641	0.429563	0.958474	137.9	3.48881			Unidentified	4		0.000225136	0.000387674	0.000238958	0.000283277	0.000238809	0.000234087	0.000240545	0.000335328	0.000317816	0.000321325	0.000346846	0.000209097	0.000296162	0.000245158	0.000292135	0.000244801	0.000263621	0.000359337	0.000260385	0.000263538	0.000289974	0.000292156	0.000276623	0.000379323	0.000285719	0.000269515	0.000313096	0.00024779	0.000351566	0.000244601	0.000359232	0.000395856	0.000300172	0.000369893	0.000309999	0.000358953	0.000280252	0.000351989	0.000274023
3318	347.5	4.87933e-21	3.66057e-05	775.643	3.49855			Multiply Charged ion - not identified	4		0.000770261	0.000758964	0.000815398	0.000628544	0.000766634	0.000535438	0.000707836	0.000629475	0.000628072	0.000877099	0.00092661	0.000858717	0.000953614	0.000877376	0.00108654	0.000461328	0.00048809	0.000469795	0.000608391	0.000520703	0.000534326	0.000455964	0.000555726	0.000514945	0.000486941	0.000554813	0.000542094	0.000693586	0.000596687	0.000725421	0.00067709	0.000638574	0.000536012	0.000578646	0.00063657	0.000715818	0.000637962	0.000859122	0.000622014
494	175.5	6.04154e-10	9.26585e-15	218.103	3.50303			Unidentified	4		0.000295587	0.00049934	0.000301634	0.000748996	0.000527557	0.000401059	0.000758244	0.000639165	0.000645571	0.00106502	0.00148952	0.000997808	0.000746727	0.000781742	0.000827157	0.000269188	0.000281811	0.00023175	0.000496241	0.00045116	0.000337619	0.000434686	0.000383451	0.000436556	0.000577086	0.000571522	0.000675938	0.000925752	0.000639961	0.000776399	0.000335498	0.000315858	0.000151717	0.000233224	0.000313096	0.000340286	0.000503469	0.000484215	0.000356197
658	1716	0.0332582	0.000492406	265.144	3.50825	C15H20O4;C16H16N4;C10H18ClN3O2;	H;H;NH3;	(-)-Abscisic acid;(+)-abscisate;4-prenylphlorisobutyrophenone;Abscisate;Amaralin;Artemisiifolin;Ascosalitoxin;Baileyin;Chamissonin;Coronopilin;Florilenalin;gamma-carboxyethyl-hydroxychroman;Geigerin;Granilin;Hirsutic acid C;Hymenolin;Illudin S;Ludovicin A;Michelenolide;Phomenone;Pleniradin;Plenolin;Ridentin;Salonitenolide;Vermeerin;Vulgarin;;"4,4'-Stilbenedicarboxamidine dihydrochloride";;Methyl-…	3		0.00033631	0.000286359	0.000284723	0.000308253	0.000312313	0.000381969	0.000262743	0.000316437	0.000317274	0.000333347	0.000393492	0.000473564	0.000482567	0.000386933	0.000366377	0.000330028	0.000347326	0.000336002	0.000421782	0.000345263	0.000360014	0.00034974	0.000247315	0.000357009	0.000391659	0.000447126	0.000490641	0.00036239	0.000314704	0.000537716	0.000321051	0.000275324	0.000257516	0.000268156	0.000243979	0.00027931	0.000322237	0.000315694	0.000313051
4416	924.5	4.22553e-05	0.0869759	1060.02	3.51798			Multiply Charged ion - not identified	4		0.000596781	0.00041045	0.00113858	0.00054164	0.000536064	0.000297166	0.00060464	0.000382903	0.000458694	0.000282741	0.000486949	0.000390843	0.000513202	0.000494719	0.000623378	0.000216005	0.000192359	0.000195543	0.00021071	0.000136586	0.000124193	0.000348562	0.000421998	0.0003404	0.000449258	0.00022874	0.00036551	0.000296668	0.000389543	0.000463696	0.00020244	0.000146494	0.000130456	0.000352257	0.00015135	0.000359673	0.000370445	0.000174991	0.000184406
3485	1037	1.23468e-15	0.000361757	810.229	3.51798			Unidentified	4		0.00512401	0.00312571	0.00490821	0.00475792	0.00375421	0.0049001	0.00428124	0.00431672	0.00420587	0.00381167	0.00348898	0.00454352	0.00366658	0.00354533	0.0033607	0.00468043	0.00450066	0.00534887	0.00523576	0.00416959	0.00440002	0.00632771	0.00640996	0.00535103	0.00513527	0.00577422	0.00593068	0.00498903	0.00470324	0.00522916	0.00325544	0.00296507	0.00293486	0.0039837	0.00332086	0.00308065	0.00467154	0.00389986	0.00378144
4415	1155.5	0.000198094	0.114826	1059.89	3.5284	C63H122O6;	HCOOK;	TG(16:0/22:0/22:0)[iso3];TG(17:0/21:0/22:0)[iso6];TG(18:0/20:0/22:0)[iso6];TG(18:0/21:0/21:0)[iso3];TG(19:0/19:0/22:0)[iso3];TG(19:0/20:0/21:0)[iso6];TG(20:0/20:0/20:0);;	3		0.000552491	0.000336201	0.000875589	0.000341663	0.000424134	0.000240984	0.00048848	0.000403518	0.000419526	0.000267277	0.000365092	0.000185207	0.000363498	0.00043987	0.000629867	0.000165233	0.000173848	0.00011744	0.000207391	0.000123388	0.000112131	0.000285872	0.000432027	0.000276934	0.000262854	0.000177292	0.000250642	0.000268705	0.000353726	0.000411142	0.000150176	0.000139119	7.42675e-05	0.000217977	0.000116135	0.000310282	0.000314031	0.000139803	0.000218775
374	401.5	3.38921e-14	1.28454e-17	177.112	3.53739	C8H16O4;	H;	6,8-dihydroxy-octanoic acid;L-Cladinose;;	3		0.000638642	0.000692813	0.000673351	0.000624791	0.000675617	0.000528105	0.000789021	0.000698647	0.000725597	0.00125346	0.00157087	0.00106085	0.00146859	0.00121288	0.00147151	0.000506623	0.000395672	0.000386952	0.000543131	0.000518777	0.000463377	0.000533973	0.000592254	0.000518413	0.000682579	0.000701467	0.000702439	0.00102584	0.000875784	0.000951346	0.000404593	0.00030785	0.00027702	0.000422772	0.00038246	0.000444948	0.000491161	0.000595381	0.000409761
1219	291	4.74734e-13	1.8682e-17	370.171	3.54712			Unidentified	4		0.000596127	0.000587362	0.000636711	0.000568708	0.000777877	0.00052453	0.000787279	0.000641838	0.000723031	0.00127781	0.0014367	0.00100962	0.00132214	0.00113479	0.00129669	0.00049612	0.000454401	0.000299161	0.000522523	0.000552786	0.000500974	0.000563978	0.000597696	0.000495297	0.000642111	0.000641182	0.00070153	0.00102281	0.000831962	0.000896787	0.000394142	0.000302942	0.000250163	0.000420048	0.000372779	0.000446591	0.000491204	0.000589718	0.000347328
1108	431	8.16478e-13	2.69917e-16	353.145	3.54712			Unmatched Adduct	4		0.000798387	0.000972202	0.000999447	0.00092402	0.000868044	0.000677597	0.000946784	0.000913505	0.000927404	0.00176441	0.00207745	0.00146712	0.00199248	0.00154338	0.00201276	0.000616212	0.000530414	0.000463817	0.000776778	0.000662206	0.000602925	0.00082337	0.000725312	0.000676138	0.000901168	0.000862947	0.000921846	0.00141109	0.00114945	0.00120948	0.00051191	0.000376744	0.000352894	0.000564286	0.000484818	0.000674622	0.000695457	0.000828132	0.00048674
3539	681	4.61253e-20	5.97993e-18	829.997	3.54712			Multiply Charged ion - not identified	4		0.00131645	0.00114159	0.00137659	0.00150097	0.00129847	0.00126039	0.00151267	0.00139553	0.00130513	0.0019759	0.00195286	0.00189775	0.00204043	0.00211252	0.00202974	0.00124315	0.00120788	0.00121869	0.00144117	0.00127609	0.0012954	0.00143414	0.00141253	0.00137779	0.00160893	0.00147444	0.00175698	0.0019778	0.00169396	0.0020251	0.000976854	0.000895878	0.000848476	0.000927368	0.000932182	0.000989415	0.00119797	0.00133948	0.00130139
1767	269	3.59371e-23	0.00208713	498.234	3.56649	C29H31F2N3O;C20H42NO7P;C22H31N5O4;C24H37NO2;	Na;NaCl;HCOONa;NaCl_HCOONa;	Fluspirilene (USAN/INN);;"L-Alfa-Lysophosphatidylcholine, Lauroyl";PC(0:0/12:0)[U];PC(12:0/0:0);PC(6:0/O-6:0)[U];PC(O-10:0/2:0)[U];PC(O-6:0/6:0)[U];;Melagatran (INN);;"Anandamide (22:6, n-3)";;	3		0.000220458	0.000260357	0.000204824	0.000225436	0.000204412	0.000225621	0.000215494	0.000197808	0.000198221	0.0002553	0.000275103	0.000241331	0.000311186	0.000231678	0.000278196	0.000232857	0.000223243	0.000227338	0.000260238	0.000240574	0.000242003	0.000278063	0.000235053	0.000231694	0.000268551	0.0002536	0.00025241	0.000295503	0.000266089	0.000263981	0.00025156	0.000306555	0.000155035	0.000301998	0.000260802	0.000331359	0.000379806	0.000312034	0.000242644
1093	802.5	5.22322e-06	0.317172	350.16	3.5763	C18H23NO6;C16H19N5;	H;HCOONa;	Riddelline;;"1-Ter-Butyl-3-P-Tolyl-1h-Pyrazolo[3,4-D]Pyrimidin-4-Ylamine";;	3		0.000217009	0.000173773	0.000160466	0.000189931	0.000173946	0.000284006	0.000199589	0.000182676	0.000184885	0.000216565	0.000207888	0.00019679	0.000219973	0.000225806	0.000193699	0.000274784	0.000150526	0.000332582	0.000237172	0.000264005	0.000266014	0.000324601	0.000284909	0.000281087	0.000332632	0.000268594	0.000321644	0.000283524	0.000292814	0.000304785	0.000275089	0.000303474	0.000267592	0.000246726	0.000263045	0.000240871	0.000315859	0.000191763	0.000175544
1206	1668.5	2.05315e-15	3.74757e-09	369.119	3.58068	C17H20O9;C22H16F2N2;C17H14N8O;C19H20N2O3;C18H18N2O;C17H22O;	H;Na;Na;Na_Na;Na_HCOONa;NaCl_HCOONa;	O-Feruloylquinate;;Flutrimazole (INN);;Bis(5-Amidino-2-Benzimidazolyl)Methanone;;Bindarit (USAN/INN);Ditazole (INN);Dolasetron;Oxyphenbutazone;;Proquazone (USAN/INN);;Falcarinone;;	3		0.00286708	0.00357875	0.00299712	0.00246235	0.00239457	0.00143534	0.00255815	0.00220626	0.00244906	0.00399656	0.00469834	0.0032515	0.00397728	0.00349829	0.00374918	0.00162682	0.00132548	0.00113818	0.00167802	0.00153244	0.00137317	0.00145123	0.00150953	0.00136	0.0016087	0.00150057	0.00164172	0.0026899	0.00229013	0.00220961	0.00156593	0.00149485	0.0012545	0.00128912	0.00134654	0.00159682	0.00144574	0.00155965	0.000909045
789	1528	0.16539	0.575397	292.193	3.60149			Multiply Charged ion - not identified	4		0.000881497	0.000720994	0.000644512	0.00101567	0.000917379	0.00114586	0.00111333	0.000804398	0.000701476	0.00103509	0.00100624	0.000951265	0.000804671	0.00093585	0.000732338	0.000909424	0.000907306	0.000662628	0.00107611	0.000892574	0.00106609	0.000579043	0.000856714	0.000805253	0.000842578	0.00114858	0.000910977	0.00103045	0.000803076	0.000857144	0.000828531	0.000682023	0.000758776	0.000781788	0.000855232	0.000716346	0.00051374	0.000520242	0.000863295
2722	1546.5	1.89171e-05	3.20425e-08	651.272	3.60564	C32H48O9;	KCl;	23,24-dihydrocucurbitacin A;;	3		0.000149547	0.000130806	0.000177816	0.00020675	0.000142285	0.000196251	0.000205779	0.000195668	0.000156719	0.0002081	0.000196596	0.000209	0.000247563	0.000222678	0.000232711	0.000217426	0.000191559	0.000225051	0.000183951	0.000178322	0.000161896	0.000237735	0.000262349	0.000231456	0.000233339	0.000214795	0.000264823	0.00025379	0.000239727	0.000261109	0.000134667	0.000140707	0.000140873	0.000147444	0.000124433	0.000167519	0.000201884	0.000167009	0.000222503
1405	1158.5	6.94337e-05	0.178704	416.229	3.6314	C22H22N8;C18H35N3O4;	NH3;NaCl;	Bisantrene (USAN);;Leucyl-leucyl-norleucine;;	3		0.000339794	0.00025015	0.000291669	0.000320024	0.000279324	0.000355787	0.000279148	0.000277505	0.000220141	0.000342333	0.00035618	0.00026231	0.000365253	0.000364295	0.000287497	0.000304499	0.000340697	0.0002558	0.000183847	0.000330254	0.000328466	0.000251553	0.000215042	0.000228544	0.00027666	0.000197705	0.000350431	0.000329237	0.000280494	0.000272545	0.000220311	0.000203755	0.000245287	0.00021188	0.000278942	0.000211993	0.000200796	0.000220042	0.000283204
436	1551	1.01855e-12	0.000223161	197.081	3.64408	C10H12O4;	H;	2,3-Dihydroxy-p-cumate;"2',6'-Dimethoxy-4'-hydroxyacetophenone";5-Hydroxyconiferyl alcohol;Acetosyringone;Homoveratric acid;phlorisobutyrophenone;Xanthoxylin;;	3		0.00135553	0.0017966	0.00147401	0.00158764	0.00162937	0.000767133	0.0014566	0.00131251	0.00133085	0.00190804	0.00230644	0.00168962	0.00203122	0.00168985	0.00187588	0.000794413	0.000734453	0.000633846	0.00093718	0.000930037	0.000712186	0.000843248	0.000783788	0.00068316	0.000880635	0.000880516	0.000796972	0.0013372	0.000947842	0.00112937	0.000942986	0.000988072	0.00089525	0.00105604	0.00107739	0.00113191	0.0012099	0.00126354	0.000862176
342	1711	0.366727	0.205469	170.118	3.64408	C9H15NO2;C9H12O2;	H;NH3;	Aceclidine (USAN/INN);Octahydroindole-2-Carboxylic Acid;;3-Isopropylcatechol;"3-Phenyl-1,2-Propandiol";;	3		0.00104388	0.000801149	0.000726199	0.00119793	0.00131594	0.00145905	0.00119137	0.00137359	0.000833945	0.0014089	0.00148965	0.00144316	0.00124496	0.00132226	0.00259261	0.00104689	0.00108355	0.00133994	0.00115295	0.000956598	0.00118944	0.00106092	0.00114695	0.00132526	0.000825484	0.00118707	0.00169472	0.00218887	0.000941495	0.00201417	0.00179462	0.00156094	0.00117034	0.00120541	0.000695546	0.000861526	0.00122237	0.00112975	0.00099253
558	1716	0.397765	0.911125	233.186	3.64408	C11H21NO3;	NH3;	Unidentified	4		0.000963062	0.00073242	0.000569302	0.00101431	0.00128706	0.00150723	0.00117127	0.00119721	0.000772619	0.00121425	0.00124839	0.00123111	0.000776076	0.000997189	0.00163761	0.00108335	0.00109207	0.00122359	0.00109214	0.000975585	0.00113799	0.000938814	0.000875063	0.00134135	0.000769388	0.00111399	0.00149707	0.00188708	0.000757375	0.00176779	0.00158575	0.00135396	0.00116806	0.00116571	0.000684572	0.00074918	0.000835314	0.000848393	0.000943089
414	1780.5	0.214609	0.0903768	188.128	3.64408	C9H17NO3;C9H14O3;	H;NH3;	(E)-2-Butenyl-4-methyl-threonine;8-Amino-7-oxononanoate;Pivagabine (INN);;Furfural diethyl acetal;;	3		0.00332416	0.0026893	0.00260142	0.00371799	0.00396573	0.00449658	0.00370385	0.00423329	0.00261929	0.00440844	0.00484741	0.00488485	0.00415385	0.00420602	0.00834188	0.00327878	0.00335283	0.00381624	0.00346472	0.00289243	0.00343348	0.00339385	0.00358445	0.00415242	0.00267549	0.00363705	0.00509162	0.00658724	0.00303191	0.00621887	0.00528492	0.00456391	0.00355524	0.00386287	0.00212034	0.00285074	0.00383854	0.00347243	0.00293364
1312	855	0.0124563	0.586199	389.255	3.64901	C20H36O7;C24H34N2O;C21H29N3O3;	H;Na;NH3;	5,6-Dihydroxyprostaglandin F1a;;Bepridil;;Z-Tyr-Leu-NHOH;;	3		0.000242529	0.000202108	0.000281106	0.00027815	0.000258651	0.000352487	0.000324988	0.000236693	0.000202307	0.000285553	0.000297492	0.000314437	0.000233126	0.000281292	0.000251697	0.000336768	0.000250354	0.000210189	0.000322483	0.000276907	0.000325899	0.000217604	0.000217583	0.000223374	0.000214722	0.00032541	0.000254362	0.000323723	0.000235252	0.000221153	0.000252205	0.000167253	0.000211077	0.000209642	0.000243206	0.000221912	0.000192527	0.000198363	0.00025598
1119	71	0.000798581	7.27051e-19	354.145	3.65028	C18H17N7;C22H21NO2;C19H25NO3;C20H23NO2;C16H25NO4;C21H19N;C18H23NO;C19H21N;C16H22FNO;	Na;Na;K;Na_Na;NaCl;HCOONa;HCOOK;Na_HCOONa;Na_HCOONa;	Sri-9439;;Melochinone;;Belladine;Dopamantine (USAN/INN);Mitiglinide;;Dexoxadrol (USAN);Dioxadrol (USAN);Levoxadrol (USAN);;Esmolol;Serratanidine;;Intriptyline (USAN);;Bifemelane (INN);Orphenadrine;;Indriline (USAN);Nortriptyline;Pridefine (USAN);Protriptyline;;Melperone (INN);;	3		5.30096e-05	7.44534e-05	8.24457e-05	0.000270557	0.000252247	0.000192746	0.000319269	0.000274492	0.000333202	0.000632739	0.00060021	0.000248303	0.00053588	0.000296432	0.000454756	5.54025e-05	3.99114e-05	4.57536e-05	0.000194298	0.000231163	0.000178833	0.000387363	0.000293996	0.000302823	0.000288437	0.000170153	0.000204184	0.000308787	0.000226439	0.000320513	6.93552e-05	4.88124e-05	5.83758e-05	0.000224195	0.000218339	0.00028697	0.000335597	0.000345772	9.37548e-05
2648	622	1.53075e-14	0.42075	634.197	3.65339	C22H33N5O11;C27H33N3O9;C25H43NO8S;	Na_HCOONa;Na_HCOONa;NaClx2;	trans-zeatin-O-glucoside-7-N-glucoside;;2-{4-[(2s)-2-[({[(1s)-1-Carboxy-2-Phenylethyl]Amino}Carbonyl)Amino]-3-Oxo-3-(Pentylamino)Propyl]Phenoxy}Malonic Acid;;Choloyl-taurine;;	3		0.000949791	0.000577637	0.000791234	0.000868791	0.000690325	0.00112594	0.000819293	0.000703408	0.000699588	0.000576889	0.000581137	0.000824761	0.00083983	0.000834717	0.000613303	0.00083175	0.000838612	0.0011372	0.00124563	0.000889935	0.000914283	0.00104769	0.00112713	0.00108369	0.00100425	0.0011593	0.00140523	0.00105268	0.00106338	0.00109952	0.000784483	0.00063776	0.000649409	0.000649434	0.000797496	0.000558069	0.000763924	0.000719445	0.000842682
3652	739	1.69078e-06	0.000130734	867.67	3.65339	C48H97N2O6P;C49H92O6;	K;Na_HCOONa;	SM(d18:1/25:0);;TG(16:0/14:0/16:1(9Z))[iso6];;	3		0.000398967	0.000601972	0.000499882	0.000519498	0.00054047	0.000401901	0.000387465	0.000443994	0.000418347	0.000548068	0.000573965	0.000590573	0.000950232	0.000588754	0.000774933	0.000295016	0.000225944	0.000460413	0.000329848	0.000257187	0.000261247	0.00035304	0.000349804	0.000314712	0.000405375	0.00037491	0.000303197	0.000396929	0.000575085	0.000440618	0.000285134	0.000340526	0.000186524	0.00039222	0.000189809	0.000273116	0.00046107	0.000528955	0.000326917
4669	1138.5	1.31558e-08	0.108237	1155.39	3.65339			Unidentified	4		0.000516505	0.000656798	0.000582708	0.000470912	0.000494477	0.000463479	0.000516525	0.000448211	0.000504111	0.000578249	0.00067884	0.000620685	0.000389659	0.000466898	0.000775342	0.000318522	0.000376146	0.00033157	0.000410541	0.000424907	0.000482437	0.000436828	0.000420779	0.000276449	0.000322225	0.000408975	0.000513274	0.000648289	0.000480962	0.000640844	0.000387282	0.000356647	0.000238792	0.000338734	0.000261507	0.000393617	0.000415319	0.000310537	0.000210051
3644	1511	1.20834e-08	0.0345007	867.044	3.65339			Unidentified	4		0.000768887	0.000858894	0.0007859	0.00084722	0.000701615	0.000455062	0.00052964	0.000709282	0.00073535	0.000843715	0.000864665	0.000738686	0.000976556	0.000513663	0.000951817	0.00031286	0.000496297	0.000539517	0.000529274	0.000480667	0.000464364	0.000703144	0.000613228	0.000565422	0.000594217	0.000490611	0.000572476	0.000729965	0.000749488	0.000649255	0.000371858	0.000523611	0.000359924	0.000422945	0.000349717	0.000354118	0.000605266	0.000634416	0.000351522
2970	421	2.0382e-12	1.25995e-07	691.218	3.65362	C36H36N4O8;C32H36ClN3O9S;C35H34N4O6;	K;NH3;HCOOK;	Dehydroisocoproporphyrinogen;;Clothixamide maleate (USAN);;pheophorbide b;;	3		0.000251961	0.000171967	0.00019149	0.000207002	0.000208626	0.000218439	0.000305862	0.000229415	0.000254854	0.00029448	0.000265122	0.00038827	0.00029724	0.000296181	0.000267881	0.000182143	0.000144826	0.00020827	0.000243835	0.000189004	0.00018839	0.000307713	0.000326621	0.0002532	0.000319808	0.000249758	0.000296795	0.000314982	0.000239389	0.000280632	0.000208854	0.000182262	0.000182298	0.00019419	0.000193765	0.000208635	0.000258917	0.000263109	0.000291701
4681	688.5	6.00526e-09	0.328778	1157.06	3.66212			Unidentified	4		0.000564911	0.000670998	0.000553256	0.000580713	0.000529453	0.000476955	0.000519252	0.000597319	0.000607097	0.000441985	0.000614354	0.000543804	0.000684908	0.00066267	0.000630322	0.000409845	0.000386071	0.000371975	0.000456498	0.00038717	0.000357141	0.00024151	0.000472719	0.000281297	0.000528138	0.000596267	0.000569838	0.000549214	0.00033703	0.000560724	0.00038607	0.000258603	0.000248635	0.000309456	0.000307781	0.00025964	0.000419615	0.000493684	0.000271568
1452	360.5	5.31137e-06	7.66285e-11	428.205	3.66258	C22H31NO6;C23H27N5O2;C20H30N2O3S2;C24H26O6;C21H29NO4;C19H37NO2;	Na;Na;NH3;NH3;HCOONa;NaClx2;	Icacine;;Terbogrel (USAN/INN);;Pergolide mesilate (JAN);;1-Isomangostin;Mangostin;;(-)-phenylalanine jasmonate conjugate;;"(4E,8E,9Me-d19:2)sphingosine";;	3		0.000151677	0.000200653	0.000185402	0.000221954	0.00016911	0.000181997	0.0002418	0.000218676	0.000195053	0.000215962	0.000277905	0.000365652	0.000393527	0.000410675	0.000392258	0.000191545	0.000166964	0.000158148	0.000190891	0.000195767	0.000220566	0.000181692	0.000222474	0.000211218	0.000305847	0.000276579	0.000258537	0.000369235	0.000210302	0.000234611	0.000138267	8.63563e-05	7.57634e-05	8.34633e-05	9.11234e-05	0.000123388	0.000186284	0.000146996	0.000215188
4742	943	0.000290127	0.000919423	1166.23	3.66258			Unidentified	4		0.000384198	0.000230277	0.000236847	0.000371364	0.000336157	0.000235884	0.000372542	0.000252567	0.000382944	0.000461746	0.000384486	0.000380061	0.000443796	0.000353167	0.000355138	0.000180779	0.000222707	0.000294457	0.000285627	0.000186823	0.000291991	0.000333999	0.000368568	0.000308382	0.000298151	0.000307687	0.000463163	0.000368619	0.000472955	0.000414452	0.000263764	0.000305195	0.000225718	0.000266702	0.000178569	0.000289374	0.000249741	0.000396673	0.000246542
3651	1530	5.70937e-09	0.000467181	867.545	3.66258	C49H82O5;	NaClx2;	DG(22:6(4Z,7Z,10Z,13Z,16Z,19Z)/24:1(15Z)/0:0);"DG(24:1(15Z)/22:6(4Z,7Z,10Z,13Z,16Z,19Z)/0:0)";;	3		0.000700634	0.000901049	0.000827906	0.000917893	0.000744625	0.000539898	0.000658791	0.00072192	0.000919461	0.000968991	0.00101365	0.000937277	0.00128226	0.000954493	0.00112347	0.000450365	0.000603351	0.000710482	0.000567629	0.000522849	0.000488754	0.000659421	0.000613626	0.000641599	0.000763847	0.000587714	0.000605826	0.000695351	0.00064041	0.000805561	0.000539343	0.000539928	0.000290593	0.000536355	0.000343961	0.00060311	0.000622233	0.00072942	0.000431134
3665	1567.5	7.46169e-12	3.78959e-06	873.799	3.66258			Multiply Charged ion - not identified	4		0.00125296	0.00129047	0.00103869	0.00143177	0.00111098	0.00092402	0.0009715	0.00116897	0.00113323	0.00131479	0.00153989	0.00144447	0.00179239	0.0011839	0.00191296	0.000822688	0.00091766	0.00112055	0.000917001	0.000960597	0.000939091	0.00128699	0.00109741	0.0011796	0.00123713	0.00110736	0.00123908	0.00132939	0.00140119	0.00150057	0.000830117	0.000880588	0.000530288	0.000832068	0.000728157	0.00070799	0.000896545	0.00107605	0.000633458
4725	1628	3.5744e-19	1.81535e-12	1164.73	3.66258			Multiply Charged ion - not identified	4		0.00555764	0.00565586	0.00547862	0.00567741	0.00525093	0.00474565	0.00501355	0.00493265	0.00524864	0.00617026	0.00713134	0.0068787	0.00686233	0.0066555	0.00770274	0.00448538	0.00472118	0.00506503	0.00445427	0.00487598	0.00469894	0.005596	0.00550707	0.0043918	0.00557564	0.0054334	0.00619188	0.007009	0.00619973	0.00686693	0.00390203	0.00367842	0.00327414	0.00371911	0.00326351	0.0036446	0.00429938	0.00452415	0.00328754
4123	1732.5	1.70343e-13	2.46624e-08	990.621	3.66258			Multiply Charged ion - not identified	4		0.00351715	0.00384165	0.0035768	0.00369013	0.00326307	0.00253381	0.00316821	0.00340726	0.00319909	0.00408054	0.00390894	0.00409017	0.00474213	0.00433066	0.00481209	0.00228262	0.00240673	0.002695	0.00247147	0.0025621	0.00248383	0.0031453	0.00318542	0.00238764	0.0031121	0.00257674	0.00287976	0.00357852	0.00367818	0.00350877	0.00227159	0.00219299	0.00171294	0.00216894	0.00206845	0.0022986	0.00281287	0.00305745	0.00194745
4670	1769	6.04643e-15	3.1684e-07	1155.56	3.66258			Multiply Charged ion - not identified	4		0.00231147	0.00233647	0.00205018	0.00224597	0.00194284	0.00169792	0.00192078	0.00188074	0.00193607	0.00239589	0.00258621	0.00285694	0.00276596	0.00280407	0.00277016	0.00157724	0.00173056	0.00159835	0.00150814	0.00171955	0.00148348	0.00177228	0.00175699	0.00150939	0.00174415	0.00185241	0.00208133	0.00211187	0.00217926	0.00226641	0.00148215	0.00133864	0.00105109	0.00126211	0.00147648	0.00119317	0.00175997	0.00174306	0.00124322
3645	1814.5	7.19301e-12	0.00052757	867.169	3.66258			Multiply Charged ion - not identified	4		0.00107105	0.00123591	0.000991332	0.00130323	0.00106562	0.000750688	0.000850233	0.00105491	0.00100448	0.00113075	0.00111095	0.0014068	0.00143663	0.00126519	0.00144633	0.000681683	0.000741243	0.000904445	0.000883155	0.000798487	0.000737823	0.000787751	0.000828742	0.000794447	0.000967072	0.000736874	0.000832851	0.000903554	0.00103414	0.000986856	0.000683499	0.000666612	0.000547838	0.000683825	0.000489419	0.000631177	0.000893481	0.000737871	0.000600955
4723	1845	1.34015e-18	3.72759e-10	1164.56	3.66258			Unidentified	4		0.00277731	0.00280402	0.00276742	0.003019	0.00254381	0.00242824	0.00257392	0.00247984	0.00252014	0.0030965	0.00333969	0.00329957	0.00345659	0.00336326	0.00350099	0.00219786	0.00238222	0.00249337	0.00238501	0.00220957	0.0024535	0.00286051	0.00296786	0.00218423	0.002874	0.00274267	0.00306881	0.00363869	0.00311558	0.00324372	0.00198647	0.00169433	0.00151719	0.00159492	0.00155033	0.00172373	0.0020921	0.00230445	0.00160952
4396	1083	6.71464e-09	3.01007e-05	1051.93	3.66501			Unidentified	4		0.000226745	0.000265655	0.000289356	0.000181341	0.00020488	0.000137137	0.00018339	0.000185484	0.00018064	0.000364562	0.000516437	0.000296814	0.000433729	0.000417457	0.000332276	0.000100365	9.94434e-05	7.58213e-05	0.000122769	0.000144676	0.000101969	0.000172567	0.000157732	6.66939e-05	0.000188328	9.04793e-05	0.000131962	0.00022301	0.000209144	0.000229476	0.000109047	9.22766e-05	6.72456e-05	9.63372e-05	9.11407e-05	0.000132089	0.000167859	0.000196758	7.83492e-05
3671	1088	5.23923e-06	0.000191565	874.55	3.66609	C44H85NO11S;C48H82NO7P;C45H86NO8P;C42H79NO13;C44H82NO8P;	K;NaCl;KCl;HCOONa;Na_HCOONa;	C20 Sulfatide;;1-(8-[3]-ladderane-octanoyl)-2-(8-[3]-ladderane-octanyl)-sn-glycerophosphocholine;"PC(22:6(4Z,7Z,10Z,13Z,16Z,19Z)/dm18:1(11Z))";"PC(22:6(4Z,7Z,10Z,13Z,16Z,19Z)/dm18:1(9Z))";;22:0-18:2-PE;"PC(15:0/22:2(13Z,16Z))";"PC(22:2(13Z,16Z)/15:0)";PE(16:1(9Z)/24:1(15Z));"PE(18:0/22:2(13Z,16Z))";PE(18:1(11Z)/22:1(13Z));PE(18:1(9Z)/22:1(13Z));"PE(18:2(9Z,12Z)/22:0)";"PE(20:0/20:2(11Z,14Z))";PE(…	3		0.000572529	0.000718614	0.000608032	0.000664588	0.000400366	0.000473061	0.000484953	0.000568678	0.000571596	0.000754672	0.000718733	0.000749356	0.000815071	0.000798694	0.000784647	0.000598623	0.000461353	0.000572607	0.000570253	0.000600956	0.00048145	0.000808835	0.000765602	0.000511894	0.000785595	0.000416184	0.00074198	0.000652674	0.000686722	0.000796621	0.000516908	0.000422404	0.000372408	0.000321487	0.000332574	0.000321354	0.000501308	0.000633267	0.000396471
3654	1751.5	7.58236e-05	0.000516283	867.795	3.66628			Unidentified	4		0.000332662	0.000370167	0.000256325	0.000430584	0.000297124	0.000243014	0.000244591	0.000349146	0.000290248	0.000388683	0.000388327	0.00037064	0.000383562	0.000472667	0.000280307	0.000262172	0.000267982	0.000311651	0.000275823	0.000258164	0.000206581	0.000352031	0.000407502	0.000298956	0.000337219	0.000295099	0.000344562	0.000318067	0.00041242	0.000311299	0.000211785	0.000231182	0.000179634	0.000254739	0.000206327	0.000209867	0.000287712	0.000280655	0.000212004
3643	1210	1.05841e-06	0.0100125	866.919	3.66651			Unidentified	4		0.000334018	0.000364627	0.000431126	0.00041872	0.000316448	0.000244686	0.00021146	0.000315463	0.000269664	0.000307386	0.000398029	0.000375684	0.000468012	0.000416554	0.000380132	0.000142438	0.000287818	0.000211734	0.000281946	0.000186241	0.000249905	0.000285549	0.000340296	0.000235907	0.000315123	0.000216968	0.000283013	0.000283347	0.000361739	0.000266882	0.000192837	0.000209711	0.000169018	0.000240589	0.000204776	0.000207088	0.000209711	0.000253994	0.000174784
4148	1259.5	1.94468e-06	0.042469	992.051	3.66803			Unidentified	4		0.000441865	0.000471714	0.000353847	0.000532396	0.00050247	0.000313226	0.000387525	0.000446014	0.000398794	0.000612182	0.000502505	0.000484966	0.000551925	0.000532141	0.000821002	0.000283267	0.000255268	0.000299419	0.000202912	0.000388995	0.000315596	0.000375718	0.000382097	0.00031542	0.000308125	0.000367734	0.000256174	0.000456778	0.000430993	0.000490939	0.00032868	0.000125885	0.0001967	0.000248325	0.000378384	0.00027525	0.000219756	0.00035452	0.000263865
786	88	1.59573e-12	2.42323e-09	291.098	3.6685	C14H14N2O5;C14H20O4;C14H11NO5;C15H18O3;C9H20N4O2;C8H18N2O3S;C13H18O2;	H;K;NH3;Na_Na;KCl;HCOONa;HCOOK;	indole-3-acetyl-asp;N2-Malonyl-D-tryptophan;;Ubiquinol;;Flindersiamine;Tolcapone;;7alpha-Hydroxydehydrocostus lactone;Achillin;alpha-Santonin;Ambrosin;Aromaticin;beta-Santonin;Desacetoxymatricarin;Irofulven (USAN/INN);Loxoprofen (JP15);Santonin (JP15);Xanthatin;Xerantholide;Zaluzanin C;;N-Omega-Propyl-L-Arginine;;"S-Butyl-DL-homocysteine-[S,R]-sulfoximine";;Dexibuprofen (USAN/INN);Ibuprofen;;	3		0.000217753	0.000115284	0.000303719	0.000260646	0.000238215	8.88336e-05	0.000364531	0.000231918	0.000302258	0.000331914	0.000494788	0.00048619	0.000435282	0.000398381	0.000337118	8.57019e-05	4.58435e-05	4.07994e-05	0.000128002	4.27358e-05	5.40798e-05	0.000141443	8.11048e-05	0.000131568	0.000261642	0.000159589	0.000201121	0.000135851	0.000264987	0.000217742	0.00016174	0.00018153	0.000146257	0.000195652	0.000199222	0.000330261	0.000328289	0.000288496	0.000210888
3664	1530.5	1.43976e-07	0.000173761	873.675	3.6693	C52H94O6;	NaCl;	TG(16:0/16:1(9Z)/17:2(9Z,12Z))[iso6];TG(16:1(9Z)/16:1(9Z)/17:1(9Z))[iso3];;	3		0.000492696	0.000643162	0.000639228	0.000392038	0.000468607	0.000392833	0.000391111	0.000549032	0.000569113	0.000642673	0.0007194	0.000660981	0.000723504	0.000665672	0.000716027	0.000403733	0.000357559	0.000463001	0.000362405	0.000286378	0.000382339	0.000405545	0.000625955	0.000405937	0.000537805	0.000339746	0.000358876	0.000496901	0.000667823	0.000557093	0.000366923	0.000409374	0.000247701	0.000324171	0.000258795	0.000254144	0.000335491	0.000479273	0.000331874
4189	1738	2.32075e-12	1.29712e-08	998.341	3.67175			Multiply Charged ion - not identified	4		0.00479261	0.00499155	0.00475569	0.00518731	0.00427381	0.00387555	0.00391807	0.0042093	0.00402708	0.00530871	0.00536004	0.00553164	0.00641201	0.00585771	0.00644346	0.0033528	0.00363739	0.00392286	0.00376722	0.00368003	0.00387776	0.00461253	0.0051447	0.00379403	0.00470542	0.00416127	0.00478752	0.00514533	0.00493973	0.00551764	0.00339956	0.00325238	0.00246019	0.00310301	0.00286058	0.00323949	0.00373403	0.00407511	0.00267819
4299	1257.5	8.46742e-08	0.571397	1022.21	3.67836	C31H54N7O18P3S;	HCOOK;	(S)-3-Hydroxydecanoyl-CoA;(S)-Hydroxydecanoyl-CoA;3r-Hydroxydecanoyl-Coa;;	3		0.000370451	0.000369686	0.000359124	0.000362145	0.000278306	0.000277352	0.000262154	0.000338247	0.000309836	0.000230925	0.000300638	0.000384359	0.000324469	0.000240337	0.000301151	0.00024423	0.000250171	0.000283799	0.000211773	0.000213025	0.000265421	0.000287153	0.000414427	0.000295132	0.000355134	0.00022955	0.000307654	0.000258808	0.000326663	0.000340101	0.000181275	0.000230739	0.00021166	0.000220362	0.000214872	0.000243112	0.000306263	0.000246079	0.000174004
3275	487	2.36498e-16	0.0573569	763.24	3.68081	C37H45N4O7P;C38H40N2O7;	KCl;NaCl_HCOONa;	4-[(10s,14s,18s)-18-(2-Amino-2-Oxoethyl)-14-(1-Naphthylmethyl)-8,17,20-Trioxo-7,16,19-Triazaspiro[5.14]Icos-11-En-10-Yl]Benzylphosphonic Acid;;Calafatimine;Inhibitor Bea425;Thalsimine;;	3		0.0012103	0.00062238	0.00104864	0.00123323	0.000846702	0.00101287	0.00108476	0.000975124	0.000948028	0.00078663	0.000946338	0.00136605	0.00104697	0.00132167	0.000800486	0.000779764	0.00076385	0.000919038	0.00113463	0.00073762	0.000805811	0.00114176	0.0011249	0.000965037	0.00112778	0.00129866	0.00139935	0.00123628	0.00127788	0.00112526	0.000594752	0.000503132	0.00064171	0.000492339	0.000534904	0.000500845	0.000656742	0.000527177	0.000686103
4684	834.5	7.70933e-13	5.55199e-12	1158.08	3.68309			Multiply Charged ion - not identified	4		0.00219385	0.00284562	0.00216184	0.0019738	0.00208282	0.00106268	0.00215803	0.00285521	0.0024564	0.00446453	0.00448423	0.00373979	0.00481258	0.00574541	0.00532199	0.00115988	0.0011003	0.00128155	0.00103627	0.000621254	0.00109064	0.00135449	0.00114997	0.0010292	0.00125935	0.00114475	0.00148893	0.00196661	0.00232894	0.00236108	0.0020366	0.00184018	0.00166931	0.00158152	0.00126218	0.00208562	0.00239486	0.00381542	0.000996627
4316	788	6.38526e-12	3.32118e-10	1030.29	3.68318			Multiply Charged ion - not identified	4		0.00231648	0.00395796	0.00371556	0.00434411	0.0018432	0.00100191	0.00223114	0.00246418	0.00293138	0.00509364	0.00520319	0.00505242	0.00865662	0.00660965	0.00896463	0.000775838	0.000995729	0.00145538	0.000819407	0.00102301	0.00107765	0.00162202	0.00128057	0.00090378	0.00183225	0.00100624	0.00155847	0.00235458	0.00249584	0.00231679	0.00193607	0.00205861	0.00103563	0.00165996	0.00157596	0.00188056	0.00293701	0.00397539	0.00120698
3047	38.5	4.20583e-09	1.67634e-13	707.549	3.69011	C45H76O2;	NaCl;	Cholesteryl linoleate;;	2	CID: 5287939	0.000118517	0.000111324	0.000132437	0.000124351	9.55772e-05	0.000197229	0.000132787	0.000139218	0.000112183	0.000178508	0.000132104	0.000190134	0.000320074	0.000283279	0.000277591	0.000206674	0.000184405	0.000278797	0.00018953	0.000168292	0.000201226	0.00029522	0.00029403	0.00027149	0.000239595	0.000267266	0.000459558	0.000344732	0.000341723	0.000431138	0.000129894	8.3315e-05	6.42975e-05	0.000122894	0.000102655	0.00014726	0.000148297	0.000174994	0.000185323
2058	917.5	1.65626e-21	1.94093e-05	535.145	3.69011	C25H28O5;	NaCl_HCOONa;	3',5'-diprenylchalconaringenin;3'-geranylchalconaringenin;"6,8-Diprenylnaringenin";Abyssinone V;;	3		0.00203254	0.00238646	0.00190313	0.00171118	0.00169743	0.000789835	0.00138185	0.00146086	0.00144918	0.00174946	0.00203257	0.00218782	0.00211323	0.00169556	0.00199253	0.000805121	0.000774289	0.000749941	0.000862098	0.000774248	0.000806682	0.000830989	0.000741262	0.000607444	0.000833779	0.000872137	0.00100567	0.00109453	0.000964812	0.00109269	0.00061798	0.000570506	0.000548425	0.000584152	0.000526606	0.000588178	0.000640774	0.00074311	0.000581376
4313	818	6.83424e-12	1.07614e-10	1029.96	3.69084			Unidentified	4		0.00456084	0.00579947	0.00579376	0.00658711	0.0038854	0.00163849	0.00337526	0.00387259	0.00365958	0.00591834	0.00704674	0.00796793	0.00982259	0.0103797	0.0110281	0.00170236	0.0017002	0.00195137	0.00186738	0.00179992	0.00167516	0.00278784	0.00208199	0.00199486	0.00289978	0.00161647	0.00231821	0.00390505	0.00406526	0.00353609	0.00256195	0.00333984	0.00212505	0.00201639	0.00258134	0.00277319	0.00431103	0.00659519	0.00218828
4315	544	2.89142e-14	1.09284e-12	1030.18	3.69133			Unidentified	4		0.00274061	0.00510758	0.00476622	0.00532888	0.00295209	0.00153022	0.0033147	0.00422524	0.00373178	0.00482139	0.00721199	0.00665887	0.00850877	0.00889944	0.0116659	0.00132439	0.00148294	0.00178373	0.0012039	0.00106826	0.00127509	0.00209077	0.00219622	0.00143116	0.00235639	0.00132909	0.00197344	0.00322655	0.00256188	0.00308058	0.0026562	0.00255433	0.00202922	0.00160414	0.00125515	0.00217135	0.0039011	0.00432605	0.0016463
4309	152	3.04004e-07	1.15648e-07	1029.63	3.69171			Multiply Charged ion - not identified	4		0.00163013	0.00156677	0.00138257	0.00158591	0.00105468	0.000225753	0.00119958	0.00171935	0.00113815	0.0028686	0.00248409	0.0024871	0.00469178	0.00327875	0.00441944	0.000582434	0.00062205	0.000714328	0.000530844	0.000529147	0.000628125	0.000531931	0.00107468	0.000601656	0.00109714	0.000234677	0.000809802	0.00104519	0.00144026	0.00113308	0.00112229	0.00105724	0.000819321	0.000876966	0.00092361	0.00113467	0.000817508	0.00216378	0.000713156
4645	696.5	2.94474e-09	1.45424e-14	1147.2	3.69192			Multiply Charged ion - not identified	4		0.00615856	0.00635974	0.00597628	0.00493269	0.00422145	0.00534344	0.00567087	0.00575353	0.0048425	0.00941188	0.0106506	0.00937927	0.0151615	0.0118602	0.0126613	0.00427219	0.00529001	0.00638704	0.00436947	0.00447261	0.00550536	0.0059989	0.00592884	0.00491687	0.00576197	0.00514477	0.00591198	0.00907366	0.0076214	0.00997003	0.00407875	0.00438987	0.00456054	0.00445376	0.00482115	0.00581564	0.00607514	0.00781317	0.00395362
4335	240.5	3.42982e-09	4.69218e-14	1033.41	3.69629			Multiply Charged ion - not identified	4		0.00321798	0.00391612	0.00420579	0.00413044	0.00239773	0.00198532	0.00273084	0.0024122	0.00300836	0.00530918	0.00614853	0.00520484	0.0101219	0.00752252	0.00742894	0.00144884	0.00156653	0.0021475	0.00205689	0.00171614	0.00182194	0.00185682	0.00240808	0.00131737	0.00306133	0.00188771	0.00247806	0.00392164	0.00458281	0.00440208	0.00263378	0.00330494	0.00234086	0.00180984	0.00186417	0.00363994	0.00313468	0.00488495	0.00176965
4704	336.5	8.71608e-08	1.46266e-12	1161.83	3.69738			Multiply Charged ion - not identified	4		0.00170469	0.00183438	0.00209036	0.00245354	0.00163503	0.000912163	0.00163921	0.00209917	0.00182571	0.00327304	0.00336452	0.00299244	0.00523936	0.00445264	0.0053983	0.0013005	0.00134905	0.00133061	0.00106491	0.00107552	0.000872316	0.00141004	0.00161309	0.000844185	0.00137434	0.00127201	0.00178173	0.00234758	0.00221481	0.00202129	0.00169589	0.0020297	0.00132147	0.00113197	0.00144829	0.00195611	0.00210205	0.0038789	0.00115346
3339	699	0.126082	0.0762098	777.652	3.70075			Unidentified	4		0.000666193	0.000290045	0.000593692	0.000339868	0.000240197	0.000501828	0.000606073	0.000616044	0.000658154	0.000836904	0.000572009	0.000459975	0.000963871	0.00108342	0.000464551	0.000548501	0.000516844	0.000206293	0.000325102	0.000428414	0.00049934	0.000356699	0.000590321	0.000365345	0.000532648	0.000353363	0.000499515	0.000338237	0.000718225	0.000508494	0.000409439	0.000526792	0.000359032	0.000374837	0.000312959	0.000489238	0.000315324	0.000667461	0.000484564
3526	423	0.0115567	0.000152951	820.744	3.7009			Unidentified	4		0.000630429	0.00054395	0.000701626	0.000622684	0.000326673	0.000507865	0.000520665	0.000596831	0.000610028	0.00051967	0.000375818	0.000535862	0.000824385	0.00078794	0.00057516	0.000228999	0.000409132	0.000424268	0.00045237	0.000392062	0.000374509	0.000366598	0.000429351	0.000422866	0.000421463	0.000295304	0.000499981	0.000680772	0.000652865	0.000460974	0.000385868	0.000473704	0.00030855	0.00037298	0.000267092	0.000474786	0.000467382	0.000198357	0.000549862
4327	725.5	5.12581e-06	8.77884e-09	1032.96	3.70129			Multiply Charged ion - not identified	4		0.000885887	0.00136676	0.00147019	0.00138447	0.000503748	0.000667067	0.000813087	0.00073747	0.000983256	0.00138481	0.00201201	0.00199339	0.00302265	0.00232469	0.00283871	0.000387544	0.000594223	0.000756172	0.000636556	0.00061539	0.00058802	0.000801457	0.000879121	0.000586532	0.00105276	0.000332807	0.000746368	0.00118798	0.000873569	0.00134773	0.00119503	0.00114045	0.000625876	0.000948965	0.000695211	0.00129232	0.000973864	0.00174112	0.000429761
3338	486	0.000420115	1.85586e-05	777.6	3.70194	C44H84O5;	HCOOK;	DG(19:0/22:1(13Z)/0:0)[iso2];DG(20:1(11Z)/21:0/0:0)[iso2];;	3		0.000477583	0.000245532	0.000593649	0.00041942	0.000402425	0.000400611	0.000522183	0.000327116	0.00044584	0.000423064	0.000489562	0.0005464	0.000861538	0.000721967	0.000618116	0.000275661	0.000267453	0.000334162	0.000368838	0.000348804	0.000321053	0.000408283	0.00036275	0.00036881	0.000386291	0.000481567	0.000489685	0.000292765	0.000445571	0.000517949	0.000445317	0.000351692	0.000304803	0.000415265	0.000327589	0.000352063	0.000442255	0.000393305	0.000449998
3658	358.5	0.0132379	0.0241688	869.022	3.70418			Unidentified	4		0.00045351	0.000495224	0.000598242	0.000580752	0.000579627	0.000199373	0.000398743	0.0004827	0.000518856	0.000691854	0.000518426	0.000509221	0.000486935	0.000847891	0.000780875	0.000364194	0.000361988	0.000392801	0.000367264	0.000438741	0.000229385	0.000496092	0.000467988	0.000405872	0.000501251	0.000514204	0.000195428	0.000666073	0.000599964	0.000506177	0.000415882	0.000234211	0.000393073	0.000280447	0.000474663	0.000368057	0.000229939	0.00053998	0.000318244
1398	35.5	1.25534e-05	5.18555e-15	415.235	3.70598	C21H34O8;C22H30N4O4;C25H32N2O2;C21H36;	H;H;Na;NaCl_HCOONa;	methyl 5-hydroperoxy-6,8,9,11-bisepidioxy-12,14-eicosadienoate;"methyl 6,8-epidioxy-5,15-dihydroperoxy-9,11,13-eicosatrienoate";"methyl 9,11-epidioxy-12,15-dihydroperoxy-5,7,13-eicosatrienoate";;Tentoxin;;Dextromoramide (BAN);;5b-Pregnanediol;Pregnane;;	3		6.13934e-05	4.58464e-05	7.57686e-05	0.000307967	0.000153875	3.89568e-05	0.000587011	0.000525528	0.000408413	0.00172639	0.00153699	0.00116491	0.00170739	0.0013101	0.00145471	3.07553e-05	1.77347e-05	2.10756e-06	5.93004e-05	4.7316e-05	6.13829e-05	0.000204827	0.000174142	0.000141698	0.000381972	0.000252435	0.000324904	0.000606904	0.000568769	0.000412725	0.000131441	0.000108901	6.48578e-05	0.000136187	0.000150211	0.0001739	0.000260098	0.000278533	0.000136442
3581	570	4.36081e-10	1.16942e-07	845.59	3.71744			Multiply Charged ion - not identified	4		0.000629425	0.00100791	0.000815408	0.000622585	0.000579741	0.000657342	0.000558667	0.000516834	0.000525953	0.000761755	0.00097869	0.000854893	0.00129304	0.00090886	0.00113538	0.000489712	0.000573299	0.000308953	0.00045883	0.000494893	0.000427849	0.000500107	0.000388804	0.000441725	0.000388042	0.000387736	0.000425669	0.000653796	0.000490734	0.000819453	0.000620076	0.000546275	0.000510579	0.000579903	0.000555947	0.000644564	0.000548131	0.00068623	0.000516809
2508	934	1.5537e-06	5.76826e-05	610.214	3.71855	C23H43NO12P2;C28H32O14;C28H35N3O7;C24H39N5O6;	Na;NH3;HCOOK;NaClx2;	N-Acetyl-D-glucosaminyldiphosphodolichol;;"1,2-Bis-O-sinapoyl-beta-D-glucoside";"1,2-di-O-sinapoyl-beta-D-glucose";7-O-Methylvitexin 2''-O-beta-L-rhamnoside;;Virginiamycin M1;;Syringolin A;;	3		0.000310128	0.000315133	0.000382513	0.000307134	0.000286683	0.000220641	0.00027104	0.000239217	0.000248837	0.000372251	0.000456162	0.000220183	0.0003359	0.000369143	0.000228239	0.000214698	0.000161992	0.000171792	0.000295558	0.000219634	0.000212703	0.000241416	0.000237877	0.000207184	0.000298461	0.000221765	0.000253787	0.000325219	0.000343875	0.000265241	0.000146043	0.000139721	0.000164711	0.000145513	0.000135719	0.000224661	0.000237257	0.000231723	0.000110249
3579	844.5	0.00693955	2.1578e-05	845.339	3.7266	C38H58N2O15P2;C41H60O11;	H;NaClx2;	Codeine phosphate (JP15/USP);;Avermectin A1b monosaccharide;Avermectin B1a monosaccharide;;	3		0.000255205	0.000435683	0.000349531	0.000328809	0.000274778	0.000302496	0.000258409	0.000318609	0.000183952	0.00040543	0.000477666	0.000453117	0.000641655	0.000442132	0.000579769	0.000295411	0.000166012	0.000304173	0.00029531	0.000284351	0.000269057	0.000339177	0.00025792	0.000261937	0.000292853	0.00021274	0.000203875	0.00034771	0.000342529	0.000355319	0.000322203	0.000204696	0.000268463	0.000225337	0.000281779	0.000245513	0.000370727	0.000303679	0.000248642
4719	566.5	0.000318148	2.59672e-05	1163.33	3.73796			Unidentified	4		0.000698401	0.000500982	0.000458087	0.000890498	0.000668908	0.000382896	0.000420546	0.000716889	0.000724212	0.000936872	0.000788849	0.000411886	0.000542908	0.00126907	0.00142892	0.000429759	0.000388718	0.000221441	0.000550192	0.000247302	0.000461646	0.000524963	0.000438728	0.00045206	0.000451013	0.000276236	0.000426305	0.000462039	0.000548208	0.000869124	0.000594016	0.000387685	0.000409192	0.00032533	0.00038306	0.000540831	0.000642359	0.000929649	0.000336233
1499	903.5	9.24225e-10	0.00206186	440.203	3.74471	C20H31NO4;	Na_HCOONa;	Unidentified	4		0.000257975	0.00018208	0.000204324	0.000234322	0.000210381	0.000224568	0.000192293	0.000249736	0.000220063	0.00023498	0.00024003	0.000233864	0.000162266	0.000206544	0.000237416	0.000203941	0.000189159	0.000227536	0.000294169	0.000199844	0.000236864	0.000180417	0.000241404	0.000268254	0.000317209	0.000346424	0.00033733	0.000342463	0.000201388	0.000330239	0.000171496	0.000150134	0.000147358	0.00012702	0.000155556	0.000171551	0.000190843	0.00018375	0.000169358
4275	634.5	5.84863e-05	8.25811e-08	1019.73	3.75721	C63H98O6;C61H100O6;	HCOONa;Na_HCOONa;	TG(16:0/22:6(4Z,7Z,10Z,13Z,16Z,19Z)/22:6(4Z,7Z,10Z,13Z,16Z,19Z))[iso3];"TG(16:1(9Z)/22:5(7Z,10Z,13Z,16Z,19Z)/22:6(4Z,7Z,10Z,13Z,16Z,19Z))[iso6]";"TG(18:1(9Z)/20:5(5Z,8Z,11Z,14Z,17Z)/22:6(4Z,7Z,10Z,13Z,16Z,19Z))[iso6]";"TG(18:2(9Z,12Z)/20:4(5Z,8Z,11Z,14Z)/22:6(4Z,7Z,10Z,13Z,16Z,19Z))[iso6]";"TG(18:2(9Z,12Z)/20:5(5Z,8Z,11Z,14Z,17Z)/22:5(7Z,10Z,13Z,16Z,19Z))[iso6]";"TG(18:3(9Z,12Z,15Z)/20:3(8Z,11Z,1…	3		0.000623367	0.00102553	0.000929649	0.000842028	0.00034104	0.000541901	0.000363893	0.000392846	0.000627089	0.00109912	0.00147872	0.00101437	0.00205348	0.00145346	0.00172224	0.00028166	0.00056123	0.000636537	0.000454508	0.000485372	0.000484397	0.000419436	0.000719667	0.00046926	0.000495924	0.000291915	0.000436167	0.000942611	0.00107056	0.000821916	0.000453385	0.000563496	0.000435558	0.000483525	0.000451187	0.000578169	0.000646104	0.00108051	0.000298359
1474	420.5	1.1464e-14	0.0060999	433.114	3.76011	C21H25BrN2O3;C21H20O10;C21H28BrFO2;C19H17ClF3NO4;C19H16N4O4;C16H20N4O4S;C16H20N4O5;	H;H;Na;NH3;HCOONa;HCOONa;HCOOK;	Brovincamine (INN);;7-O-beta-D-glucosyl-apigenin;Apigenin 7-O-beta-D-glucoside;Apigenin-6-C-glucoside;Emodin 8-glucoside;Genistein 7-O-beta-D-glucoside;Genistein 8-C-glucoside;genistin;isovitexin;Pelargonidin 3-O-glucoside;sulfuretin 6-glucoside;Vitexin;;Haloprogesterone (USAN/INN);;Halofenate (USAN/INN);;Zidometacin (USAN/INN);;Biotinyl P-Nitroaniline;;Porfiromycin (USAN/INN);;	3		0.000268353	0.000263276	0.000313403	0.000243335	0.000208492	0.000159775	0.000214283	0.000212146	0.00023747	0.000181419	0.000201286	0.00018335	0.000213994	0.000169944	0.000197705	0.000177224	0.0001421	0.000164368	0.000173582	0.000137633	0.000145618	0.000156476	0.000165129	0.000199657	0.000167219	0.00020429	0.000209708	0.000149999	0.000128247	0.00016789	0.000152194	0.000134662	0.000106387	0.000117262	0.000114441	0.000136188	0.00014932	0.000122271	0.000165649
1365	708	5.25064e-11	2.57129e-06	404.156	3.76232	C21H26ClN3OS;C16H23N5O6;C22H18N4OS;C17H22O10;C16H23N7O2;C24H27N;C15H21N5O4;C17H27NO2;	H;Na;NH3;NH3;NaCl;KCl;HCOONa;NaCl_HCOONa;	Perphenazine;;cis-zeatin-7-N-glucoside;cis-zeatin-O-glucoside;O-beta-D-Glucopyranosyl-cis-zeatin;O-beta-D-Glucosylzeatin;trans-Zeatin-7-beta-D-glucoside;trans-zeatin-9-N-glucoside;trans-zeatin-O-glucoside;;Axitinib (USAN);;1-O-Sinapoyl-beta-D-glucose;1-sinapoyl-D-glucose;4-O-beta-D-Glucosyl-sinapate;;Eptapirone (INN);;Prenylamine (USAN/INN);;Isopentenyl adenosine;Riboprine (USAN/INN);;Padimate O …	3		0.000695275	0.000757981	0.000704657	0.000534119	0.000784626	0.000261001	0.000570997	0.000560436	0.000564563	0.000991527	0.00101466	0.000736523	0.000789917	0.000707225	0.000747998	0.000444253	0.000303864	0.000315589	0.000419002	0.000408028	0.000415383	0.000391577	0.000345162	0.0002255	0.000355888	0.000406264	0.000397217	0.000734913	0.000633373	0.000524394	0.000361137	0.000370361	0.00026551	0.000256742	0.000288765	0.000321487	0.000394658	0.000283996	0.000297262
4276	844.5	1.85761e-06	1.61588e-09	1019.84	3.76673			Multiply Charged ion - not identified	4		0.00106315	0.00203925	0.00153742	0.00125916	0.00115082	0.000930041	0.000884081	0.00116635	0.00112301	0.00185925	0.00265119	0.00218625	0.0033496	0.00255589	0.00302551	0.000721271	0.000964364	0.00112837	0.00112045	0.0011268	0.00104277	0.00129708	0.00116755	0.000878504	0.00147453	0.000877743	0.00100845	0.00193822	0.00201604	0.00186868	0.00121477	0.00094209	0.000636042	0.000951974	0.000601063	0.000996037	0.00156393	0.00219545	0.000633328
4642	622.5	1.37789e-06	6.62742e-10	1146.94	3.76795			Multiply Charged ion - not identified	4		0.00111496	0.00176685	0.00167149	0.00137188	0.00107662	0.00120901	0.000987574	0.00118088	0.000944191	0.00196476	0.00179621	0.00200223	0.00370551	0.00251784	0.00270533	0.000834351	0.00117523	0.00122996	0.0012426	0.000767095	0.0012183	0.00134232	0.00115865	0.00104223	0.00143132	0.000984323	0.00108281	0.0020514	0.00200257	0.00206053	0.0010653	0.00101923	0.00092112	0.000967634	0.000947062	0.00103884	0.00122674	0.00151839	0.000686009
2584	785.5	1.5617e-09	0.00015584	618.748	3.7725			Unidentified	4		0.000345922	0.000225183	0.000343771	0.000342066	0.000279879	0.00025347	0.000231443	0.000258263	0.000326438	0.000389441	0.000356295	0.00033241	0.000336227	0.000303204	0.000323155	0.000304102	0.000259606	0.0003033	0.000350702	0.00024565	0.000317561	0.000393182	0.000229689	0.000236499	0.000305438	0.000357497	0.000343357	0.000450762	0.000395453	0.000399576	0.000264393	0.000246515	0.000209411	0.000292684	0.000257101	0.000297028	0.00031671	0.000294247	0.00032518
274	945	0.216669	0.015279	155.107	3.77677	C9H14O2;	H;	2,6-nonadienoic acid;"2E,6Z-nonadienoic acid";2-nonynoic acid;"2Z,4E-nonadienoic acid";4-nonynoic acid;"5,7-nonadienoic acid";5-nonynoic acid;6-nonynoic acid;7-nonynoic acid;8-nonynoic acid;Boschnialactone;;	3		0.000493573	0.000413819	0.000406378	0.000446112	0.000279522	0.000462811	0.000487323	0.00032564	0.000354977	0.000604405	0.000616828	0.000593743	0.000548923	0.000419494	0.000599748	0.000470445	0.000445053	0.00043977	0.000452635	0.000371431	0.000405252	0.000464882	0.000406465	0.000454997	0.000379629	0.000430329	0.000541783	0.0006357	0.000503299	0.000537441	0.000528429	0.000423816	0.000440138	0.00051949	0.000291942	0.000465496	0.000484771	0.00038035	0.000398355
2575	516.5	1.12893e-10	2.4691e-06	618.247	3.777	C26H41NO10;C21H41N5O8;	Na_HCOONa;NaCl_HCOONa;	Oxeladin citrate (JAN);;N2'-Acetylgentamicin C1a;;	3		0.000305808	0.000276659	0.000239568	0.000281994	0.000268369	0.000286508	0.000243702	0.000239502	0.000236089	0.000301177	0.000291242	0.000406117	0.000379656	0.000299201	0.000295692	0.000320849	0.000305738	0.000292547	0.000266166	0.000262946	0.000252371	0.000354335	0.00021234	0.000270265	0.000325223	0.000289888	0.000378871	0.000357667	0.000340059	0.000460643	0.000194155	0.00025862	0.000178235	0.000233382	0.000275529	0.000282776	0.000283208	0.000266711	0.000361168
354	1877	0.0204995	0.0167461	172.133	3.77863	C9H17NO2;C9H14O2;	H;NH3;	Beta-Cyclohexyl-Alanine;Gabapentin;;"2,6-nonadienoic acid";"2E,6Z-nonadienoic acid";2-nonynoic acid;"2Z,4E-nonadienoic acid";4-nonynoic acid;"5,7-nonadienoic acid";5-nonynoic acid;6-nonynoic acid;7-nonynoic acid;8-nonynoic acid;Boschnialactone;;	3		0.00781012	0.00543389	0.00503476	0.0069986	0.00732826	0.00828975	0.00725382	0.00757508	0.0052171	0.00969272	0.0110164	0.0088716	0.00779008	0.00957674	0.00998003	0.00662832	0.00606064	0.00593881	0.00652845	0.0048658	0.0065238	0.00615807	0.0043641	0.00609116	0.00471275	0.00671426	0.00781269	0.0110264	0.00727686	0.00830193	0.00836939	0.00593519	0.00607498	0.00743141	0.00385178	0.00611388	0.00651568	0.00537398	0.00562671
2579	294	1.2628e-09	1.65301e-06	618.498	3.77896	C35H60N4O4;	NH3;	Unidentified	4		0.000440613	0.000308031	0.000333361	0.000308589	0.000351764	0.000334816	0.000368912	0.0003419	0.000396488	0.000466932	0.000384722	0.00049772	0.000472367	0.000484073	0.000442179	0.000458582	0.000364942	0.000384276	0.000373636	0.000449245	0.000364593	0.000369928	0.000401209	0.000342669	0.000367885	0.000325617	0.000482659	0.000468427	0.000617217	0.000527552	0.000320386	0.000278494	0.000348014	0.000286984	0.000319657	0.000320361	0.000462246	0.000353699	0.000478085
4700	1462	3.30723e-13	0.00015506	1160.56	3.78162			Unidentified	4		0.000447315	0.000759677	0.000661555	0.000650084	0.000560902	0.000294405	0.000613618	0.000615307	0.000412722	0.000742331	0.000827538	0.000783534	0.000936529	0.000811833	0.00103964	0.000258326	0.000386786	0.000420599	0.00040664	0.000336401	0.000380164	0.000312987	0.0004592	0.000458247	0.000564543	0.000386598	0.000645289	0.000565375	0.000537715	0.000573635	0.000302138	0.000233233	0.00020718	0.000256281	0.000231019	0.00028891	0.000336983	0.000375476	0.000264884
4699	511	9.26385e-16	0.00527834	1160.39	3.78196			Unidentified	4		0.000751505	0.000883241	0.00074424	0.00045873	0.000740566	0.000524281	0.000701228	0.000682854	0.000653551	0.000935906	0.00109866	0.000968073	0.00116528	0.000871841	0.000676674	0.000298715	0.000413355	0.000543061	0.000393402	0.000374249	0.000515482	0.000587543	0.000483089	0.000336772	0.000652418	0.000405113	0.000759209	0.000746648	0.000408153	0.000646276	0.000238179	0.000245455	0.000210576	0.000276015	0.000290065	0.000352179	0.000383686	0.000384372	0.000323857
4720	919.5	2.89011e-06	8.97363e-06	1163.45	3.78487			Unidentified	4		0.000368282	0.000578625	0.000570575	0.000496558	0.000274008	0.000322783	0.000286871	0.00057978	0.000507315	0.000554871	0.000485648	0.000677934	0.00084139	0.000679964	0.000923558	0.000233196	0.000232632	0.000325836	0.000340147	0.000267877	0.000227538	0.000322278	0.000376069	0.000323491	0.000279845	0.00030751	0.000403449	0.000427376	0.000494059	0.000496119	0.000438598	0.000458642	0.000210082	0.000364449	0.000337377	0.000429148	0.000514138	0.000433247	0.000310612
4163	605.5	1.6254e-18	0.00226983	994.48	3.7852			Multiply Charged ion - not identified	4		0.00096697	0.00116023	0.000923457	0.000999336	0.000734671	0.000457276	0.000815076	0.000965286	0.00103278	0.00129368	0.00123726	0.00126413	0.00166562	0.00125427	0.00164345	0.00036674	0.000556121	0.000262759	0.00052255	0.000513898	0.000417118	0.000703361	0.00064861	0.000406332	0.000420738	0.000467442	0.000678344	0.000690346	0.000628029	0.000643294	0.000322864	0.000299706	0.000274673	0.000314879	0.000256043	0.000309606	0.000280017	0.000520971	0.000217594
4698	369	1.28808e-12	0.00498579	1160.23	3.78906			Unidentified	4		0.000332405	0.000627273	0.000549744	0.000675179	0.000479617	0.000335359	0.000395936	0.000589439	0.000363651	0.000607052	0.000805971	0.000723502	0.000832562	0.000661248	0.000844527	0.000244738	0.000300439	0.000230499	0.000381901	0.000371944	0.000147445	0.000433628	0.000456731	0.000348574	0.000473292	0.000279186	0.000350975	0.000463878	0.000414855	0.000337136	0.000245226	0.000177076	0.000205425	0.000196752	0.000225233	0.000224537	0.000258299	0.000288497	0.000226997
4162	1237.5	5.11734e-21	9.97307e-10	994.337	3.78987			Unidentified	4		0.00037074	0.000546637	0.000465247	0.000438438	0.000396366	0.000234701	0.000411103	0.000424371	0.000414183	0.000543688	0.000646058	0.000589885	0.000567611	0.000693143	0.000661398	0.000271575	0.000277941	0.000286722	0.000194538	0.000242524	0.000193307	0.000313455	0.000334311	0.000245135	0.000329406	0.000236155	0.000352047	0.000353839	0.000387588	0.000343349	0.00016945	0.000156827	0.000133976	0.000147616	0.000148056	0.000114622	0.000262222	0.000171865	0.000152791
3431	972.5	7.35947e-09	0.0181458	801.465	3.80002	C44H70O9;C40H71O8P;	NaCl;Na_HCOONa;	Mycolactone;;"PA(17:0/20:4(5Z,8Z,11Z,14Z))";;	3		0.00248596	0.00101019	0.00168811	0.00222591	0.00176053	0.00139611	0.00261862	0.00168438	0.001677	0.00145175	0.00166531	0.00183837	0.00196647	0.00242155	0.00175972	0.00119867	0.00108524	0.00164369	0.00219883	0.0016595	0.00221727	0.0017105	0.00161348	0.00293137	0.00176164	0.0025093	0.00197513	0.00182254	0.00169683	0.00184697	0.00165037	0.0011776	0.000974356	0.000844145	0.00126402	0.0010743	0.00126911	0.0011417	0.00135413
3609	1184.5	0.00281762	0.0037574	852.844	3.81331			Unidentified	4		0.000273047	0.000452028	0.000217466	0.000292129	0.000320375	0.000303562	0.000275829	0.000265711	0.000245202	0.000377339	0.000411638	0.000245829	0.000571708	0.00037412	0.000472698	0.000269046	0.000218458	0.00025612	0.000245934	0.000214082	0.000163843	0.000330374	0.000261077	0.000255322	0.000325557	0.000254542	0.000247829	0.00038459	0.000318719	0.000218523	0.000192719	0.000234302	0.000228913	0.000294076	0.000289295	0.000215539	0.000240219	0.000355492	0.000152152
2371	21.5	2.91346e-23	0.00342794	593.187	3.81442	C28H32O14;C33H34N2O4S;C28H30ClNO10;C21H39O9P;	H;K;NH3;NaCl_HCOONa;	1,2-Bis-O-sinapoyl-beta-D-glucoside;"1,2-di-O-sinapoyl-beta-D-glucose";7-O-Methylvitexin 2''-O-beta-L-rhamnoside;;Profenamine hibenzate (JAN);;Novclobiocin 105;;Dolichyl b-D-glucosyl phosphate;Dolichyl phosphate D-mannose;;	3		0.000355176	0.0003267	0.000312683	0.000325255	0.000326512	0.000368298	0.000326665	0.000287331	0.000273816	0.000395105	0.000442784	0.000591842	0.000445278	0.000369732	0.000460178	0.000344813	0.000383187	0.000393978	0.000355042	0.000380536	0.000320257	0.000346152	0.000416514	0.000391041	0.000453708	0.000452145	0.000438884	0.000425636	0.000430204	0.000377052	0.000269689	0.000248735	0.000242754	0.000261807	0.000273937	0.000224434	0.00025919	0.000207241	0.00040942
3601	1267.5	0.000526915	2.3807e-05	852.093	3.81535			Multiply Charged ion - not identified	4		0.000417888	0.00069076	0.000564567	0.000436139	0.000365674	0.00042908	0.000356175	0.000463195	0.000319186	0.000715836	0.000795613	0.000575555	0.000762174	0.000648269	0.000904192	0.000307127	0.000295942	0.000317102	0.000473943	0.000427885	0.000402407	0.000401558	0.000462399	0.000320047	0.000423859	0.000399595	0.000387094	0.000655791	0.000431926	0.000543898	0.000372338	0.000378731	0.000237578	0.000423017	0.000299591	0.000501903	0.000383234	0.000499579	0.0002789
4733	415.5	9.33707e-08	3.57769e-05	1165.32	3.82056			Unidentified	4		0.000474838	0.000264245	0.000528743	0.000510901	0.000517567	0.000200905	0.000569148	0.000496967	0.000572386	0.000577908	0.000310854	0.000658062	0.000758953	0.000667918	0.000663677	0.000296506	0.000281773	0.000401955	0.000230994	0.000319324	0.000307351	0.000345362	0.000432085	0.000336788	0.000381995	0.000366507	0.000383419	0.000484949	0.000525309	0.00040536	0.000308469	0.000283365	0.000329792	0.000333519	0.000242528	0.000340183	0.000362862	0.000285132	0.000319659
1628	658.5	2.08972e-23	0.0101855	478.135	3.82095	C16H24N5O10P;C26H21N3O5;C22H25F2N3O2S;C20H25N3O7;C22H25NO3;	H;Na;Na_Na;NaCl;NaCl_HCOONa;	Pantoyl Adenylate;;"8-Benzyl-2-Hydroperoxy-2-(4-Hydroxy-Benzyl)-6-(4-Hydroxy-Phenyl)-2h-Imidazo[1,2-a]Pyrazin-3-One";;Lubeluzole (USAN/INN);;"2-N,6-N-Bis(2,3-dihydroxy-N-benzoyl)-L-serine amide";;Am 580;Pipoxolan (INN);Tamibarotene;;	3		0.000336837	0.00057496	0.000733194	0.000384314	0.000289006	0.000164736	0.000445057	0.000249523	0.000263244	0.000244437	0.000286346	0.000363277	0.000564299	0.000376048	0.000382121	0.000159588	0.000173724	0.000186504	0.000162234	0.000208323	0.00020001	0.000172438	0.000176939	0.000130205	0.000188129	0.00014974	0.000260227	0.000233029	0.000232526	0.000251041	0.000922149	0.00106388	0.000840577	0.000644689	0.000803502	0.000614274	0.000758641	0.000898537	0.000723601
4621	368	6.36774e-17	0.00179231	1138.82	3.82594			Multiply Charged ion - not identified	4		0.00236209	0.00245431	0.0027408	0.00235308	0.00161522	0.00070237	0.00219171	0.00159787	0.0020328	0.00364536	0.00333573	0.00214137	0.00297046	0.00304998	0.0036526	0.000516159	0.000630686	0.000598432	0.000744178	0.000580541	0.000656369	0.000852309	0.000833643	0.000592256	0.000920515	0.000751149	0.00024664	0.00108221	0.00109009	0.000963473	0.00072111	0.000900297	0.000813001	0.00124728	0.00048091	0.000982728	0.000998176	0.00166722	0.000693421
3950	699	0.0391587	9.46416e-06	961.503	3.82862	C55H74N4O6;C43H78N6O13;C42H78N2O14;	KCl;KCl;NaCl_HCOONa;	tetrahydrogeranylgeranyl-bacteriopheophytin;;Romurtide (JAN/INN);;Dirithromycin (USP/INN);;	3		0.00102954	0.000626356	0.00160265	0.00260508	0.000666624	0.00113438	0.00132512	0.00140901	0.00188533	0.00117865	0.00101552	0.00128238	0.00173505	0.00166243	0.00161559	0.000847373	0.000786051	0.00127202	0.00150272	0.00115535	0.00123336	0.00168954	0.00159114	0.00236829	0.00229601	0.00330441	0.00201468	0.0019316	0.00169265	0.00126175	0.000912155	0.000860462	0.000862116	0.00102965	0.000752122	0.00131783	0.00176544	0.00161426	0.00106421
4629	894	1.94401e-11	0.000194629	1142.57	3.83082			Multiply Charged ion - not identified	4		0.00154811	0.00127373	0.00154143	0.00191021	0.00121998	0.000765583	0.00130793	0.00142844	0.00105048	0.00181898	0.00136091	0.00175073	0.00180392	0.00187312	0.00180969	0.000577293	0.000577092	0.000756753	0.000782494	0.000696849	0.000739837	0.000435134	0.000814477	0.000674179	0.00095683	0.000799771	0.000725143	0.00111536	0.00116922	0.00103338	0.00137496	0.00143954	0.00059297	0.00140143	0.000813669	0.00103306	0.00148515	0.00241167	0.000897865
3041	736.5	1.57207e-17	0.0640429	707.219	3.83197			Unidentified	4		0.00126325	0.000958062	0.00129896	0.0014637	0.00128193	0.00107056	0.00101304	0.00130664	0.00109979	0.00118549	0.00117845	0.00142322	0.00123975	0.00124303	0.00112067	0.00119466	0.00141322	0.00163301	0.000962832	0.000972898	0.00106531	0.00114502	0.000958299	0.0010159	0.00109943	0.00101105	0.00116733	0.000891049	0.00104333	0.00107703	0.000779301	0.000689624	0.000649172	0.000689549	0.000627035	0.000500286	0.000598203	0.000557119	0.000653402
4731	464.5	2.43705e-12	0.00250883	1165.19	3.84105			Unidentified	4		0.000388679	0.000370792	0.000424634	0.000394712	0.000534174	0.000294031	0.00031195	0.000484584	0.000388939	0.00037261	0.000455676	0.000575042	0.000604701	0.000369031	0.000424519	0.000276952	0.000294299	0.000387727	0.00024904	0.000300106	0.000254121	0.000371551	0.000374274	0.000338919	0.000476343	0.000496508	0.00040875	0.000269031	0.000470282	0.000260066	0.000290628	0.000308955	0.000274555	0.000269002	0.000360801	0.000325854	0.000390483	0.000376842	0.000192782
4726	152	1.36003e-13	0.000419046	1164.82	3.84634			Unidentified	4		0.000751527	0.000323472	0.0007105	0.000894821	0.000639562	0.000373362	0.000554963	0.000791192	0.000594252	0.00074669	0.000609174	0.00092052	0.00100374	0.000912736	0.000876566	0.00028328	0.000451739	0.000641712	0.000500276	0.000517188	0.00046971	0.000606717	0.000660482	0.000488828	0.000715224	0.000579816	0.000682169	0.000614197	0.000672962	0.000683565	0.000476512	0.000440352	0.000195159	0.00041754	0.000439856	0.000376104	0.000581876	0.000517483	0.000507584
520	50	3.01053e-05	2.88258e-14	225.076	3.84767	C11H12O5;C9H14N2O;	H;NaCl;	(-)-5-(3,4,5-trihydroxyphenyl)-gamma-valerolactone;Sinapate;;2-Isobutyl-3-Methoxypyrazine;;	3		0.000302952	0.00021334	0.000303171	0.000503925	0.000393081	0.000246693	0.000781362	0.000543672	0.000368316	0.00103319	0.00101265	0.000842965	0.00116881	0.00133265	0.00111898	0.000288	0.000302569	0.000210937	0.000266188	0.000337999	0.000333217	0.000392342	0.000387563	0.000267222	0.000561198	0.000575713	0.000606759	0.000713188	0.000683935	0.000711465	0.000496432	0.000336457	0.000460476	0.000303137	0.000421703	0.000426536	0.000459054	0.000476569	0.000610098
4724	600	3.58653e-12	0.0205152	1164.69	3.84781			Unidentified	4		0.0004406	0.000341654	0.000305232	0.0004882	0.000469194	0.000299144	0.0003617	0.000473431	0.000438145	0.000363095	0.000570339	0.000574205	0.000549914	0.000495596	0.00047256	0.000381237	0.000284128	0.000397975	0.000272776	0.000324351	0.000173009	0.000403477	0.000448934	0.000257154	0.000219225	0.000186555	0.000422613	0.000475002	0.000516489	0.000334187	0.000344556	0.000175095	0.000272058	0.000281281	0.000199784	0.000286314	0.000446855	0.000355881	0.000365576
4728	981.5	3.15962e-11	0.00182412	1164.94	3.84885			Unidentified	4		0.000699674	0.000289131	0.000636979	0.000769575	0.000534247	0.000390342	0.000483254	0.000899302	0.000608459	0.000512983	0.000734666	0.000709661	0.000670831	0.000650924	0.000644919	0.000251386	0.000272409	0.00053082	0.000285474	0.000293632	0.000390831	0.000430798	0.000645354	0.000461397	0.000503606	0.000367344	0.00060395	0.000523408	0.000351018	0.000563769	0.000405926	0.000276708	0.00029078	0.000257854	0.000425805	0.000276631	0.000481255	0.000404029	0.000341288
4730	662.5	2.20092e-11	0.0438169	1165.07	3.84915			Unidentified	4		0.000906595	0.000716638	0.000843144	0.000948253	0.00100293	0.000517561	0.000472192	0.000826466	0.000663413	0.000981106	0.000921199	0.00110497	0.00146108	0.000805911	0.00128001	0.000501208	0.000526115	0.000453427	0.000661052	0.00056964	0.000607053	0.000609502	0.000909157	0.000570326	0.00081925	0.000660153	0.000877788	0.000858196	0.000916556	0.000742183	0.000415894	0.000408019	0.000507422	0.000476927	0.000492338	0.000261385	0.000734845	0.000426165	0.00041002
4408	1632	0.000533967	0.000221739	1056.92	3.85584			Unidentified	4		0.000322842	0.000433244	0.000434053	0.000465926	0.00036737	0.000328056	0.00045345	0.000326398	0.000438221	0.000407584	0.000500772	0.00037185	0.000447538	0.000500713	0.000582109	0.000246022	0.000259262	0.000286123	0.000259223	0.000306038	0.000338953	0.000291222	0.000375465	0.000348693	0.000430701	0.000317435	0.000413677	0.000510576	0.000411566	0.000386907	0.000303946	0.000316553	0.000237235	0.000297787	0.000173108	0.000354356	0.000298065	0.000321253	0.000317653
4412	1376	0.000105061	0.000134582	1057.3	3.85606			Unidentified	4		0.000466231	0.000401853	0.000428512	0.000480635	0.000289241	0.000253266	0.000341366	0.00033096	0.000392585	0.000628796	0.000400454	0.000442683	0.000520549	0.00048608	0.000598608	0.000382842	0.000245448	0.000273934	0.000381095	0.000278085	0.000291741	0.00034629	0.000363964	0.000254278	0.000281057	0.000372697	0.000337856	0.00048369	0.000416126	0.000369854	0.000240134	0.000304667	0.000246511	0.00028911	0.000242709	0.000338622	0.000386547	0.000374405	0.000285754
4413	1578.5	3.62027e-07	3.48715e-06	1057.42	3.85632	C48H76O18;	NaClx2;	Colubrin;Dehydrosoyasaponin I;Olaxoside;;	3		0.000298058	0.000274083	0.000327648	0.000289574	0.000284281	0.000250202	0.000385083	0.000334143	0.000336473	0.000357228	0.00037831	0.000297773	0.000460634	0.000264949	0.000439675	0.000247952	0.000235783	0.000201198	0.000224956	0.000208333	0.000217799	0.000282878	0.00030659	0.000242577	0.000316916	0.000282043	0.000263215	0.000314184	0.000316981	0.00030813	0.000229525	0.00019133	0.0002054	0.0002991	0.000208084	0.000220444	0.000288688	0.000282077	0.000255552
3430	806.5	1.29169e-05	0.0853333	801.247	3.85644	C35H46O13;	NaCl_HCOONa;	Unidentified	4		0.000312418	0.000246214	0.00036744	0.000286661	0.000333438	0.000245185	0.000329122	0.000296625	0.000302633	0.000194676	0.000190654	0.000299679	0.000330876	0.000387177	0.000351613	0.000220639	0.00018805	0.00030702	0.000297868	0.000185612	0.000236584	0.000222305	0.000246822	0.000258364	0.000227633	0.000319929	0.000278249	0.000269342	0.000253672	0.000294446	0.000197299	0.000198701	0.00023305	0.000233582	0.000231674	0.000285764	0.000209263	0.000258832	0.000323555
4411	1495	8.86561e-06	1.29348e-06	1057.17	3.85799			Unidentified	4		0.000417537	0.000355714	0.000475929	0.000406683	0.000446486	0.000394998	0.000467616	0.000410503	0.000366734	0.000581147	0.000690507	0.000460521	0.000622382	0.000613279	0.000532896	0.000340297	0.000333165	0.000301618	0.000330607	0.000340697	0.000248089	0.000350176	0.000453895	0.000344226	0.000475623	0.000423326	0.000379089	0.000380868	0.00049171	0.000375134	0.00031264	0.000262553	0.00021813	0.000295012	0.000182763	0.000329343	0.000365999	0.000368521	0.00041065
4409	1093	0.000110223	0.000452835	1057.05	3.85908			Unidentified	4		0.000412949	0.000468947	0.000470528	0.000483417	0.000398784	0.000280232	0.00046502	0.000294944	0.000476176	0.000433441	0.00062538	0.000518717	0.000748007	0.000677286	0.00074707	0.000285308	0.000326255	0.000294272	0.000321114	0.000354523	0.000282389	0.000236252	0.00039799	0.00036681	0.000436159	0.000356235	0.000427923	0.000601175	0.000495348	0.0005037	0.000271267	0.000327455	0.000270752	0.000382366	0.00027914	0.000385638	0.00039597	0.000361571	0.000225924
4406	1623.5	6.50507e-09	1.34561e-06	1056.67	3.86469			Unidentified	4		0.000266762	0.000304493	0.000351266	0.000335974	0.000268142	0.000188053	0.000294773	0.000362382	0.000307236	0.000400284	0.000447534	0.000293664	0.00048757	0.000385233	0.000276806	0.000193727	0.000219268	0.000182535	0.000239561	0.000176721	0.000216399	0.000242256	0.000220672	0.00023566	0.000184545	0.000242469	0.000223792	0.000298116	0.000294169	0.000325567	0.000169382	0.000146789	0.000202417	0.000238395	0.000197868	0.000206177	0.000251234	0.000233982	0.000255745
4407	1647.5	4.1484e-05	1.43744e-05	1056.8	3.86695	C57H114NO8P;	HCOOK;	PC(23:0/26:0)[U];PC(24:0/25:0)[U];PC(25:0/24:0)[U];PC(26:0/23:0)[U];PE(26:0/26:0)[U];;	3		0.00026548	0.000379449	0.000412764	0.000287245	0.000307383	0.000259417	0.000320709	0.000307837	0.000383528	0.000460087	0.000414321	0.000364752	0.00044382	0.000379657	0.000453751	0.000239129	0.000264627	0.000198859	0.000235872	0.000247822	0.000273511	0.000278188	0.000331657	0.000271804	0.000293318	0.00027938	0.000304387	0.000363789	0.000345854	0.000360752	0.00022232	0.000308168	0.00019262	0.000202246	0.000234067	0.000267496	0.00024641	0.000325016	0.00035652
985	1203	5.79014e-14	0.00877132	332.077	3.87432	C10H14N5O6P;C16H10O7;C18H13N3O;C14H15N3O3;C10H17NO5S;C10H18ClN3O2;C11H21NO3;C8H16FN3O2;	H;NH3;Na_Na;NaCl;HCOONa;HCOOK;NaClx2;NaCl_HCOONa;	dAMP;;Wedelolactone;;Rutecarpine;;Naphazoline nitrate (JP15);;Etamsylate (JAN/INN);;Methyl-CCNU;Semustine (USAN/INN);;Hexaminolevulinate (USAN);;4r-Fluoro-N6-Ethanimidoyl-L-Lysine;;	3		0.000356283	0.000867261	0.000956474	0.000364626	0.000264072	0.000209272	0.000324739	0.000496628	0.000292031	0.000241855	0.000265053	0.000384679	0.000398791	0.000505555	0.000744886	0.000174213	0.000214607	0.000206912	0.000197143	0.000392017	0.000277431	0.000290717	0.000223404	0.000137237	0.000261118	0.000162844	0.000328923	0.00017943	0.000262011	0.000329686	0.00159499	0.00157169	0.00114503	0.000500557	0.000943511	0.000804737	0.000836023	0.000934803	0.000496541
1305	288.5	7.32324e-10	0.395168	387.108	3.88414	C20H18O8;C19H16N4O4;C16H20N4O4S;C16H20N4O5;C16H14F3N3O2S;C18H20N2O4;C21H16N2;C18H17FN2O;C15H26O4;	H;Na;Na;K;NH3;NaCl;Na_HCOONa;Na_HCOONa;NaClx2;	2,3-Bis-Benzo[1,3]Dioxol-5-Ylmethyl-Succinic Acid;a glucosyloxyanthraquinone;Cleomiscosin A;Daphneticin;Diferulic acid;Glucosyloxyanthraquinone;;Zidometacin (USAN/INN);;Biotinyl P-Nitroaniline;;Porfiromycin (USAN/INN);;Lansoprazole;;"2-Amino-3-[4-Hydroxy-6-Oxo-3-(2-Phenyl-Cyclopropylimino)-Cyclohexa-1,4-Dienyl]-Propionic Acid";;Paranyline (USAN);;Fluproquazone (USAN/INN);;(10S)-Juvenile hormone I…	3		0.00196782	0.000547728	0.00129965	0.00174977	0.000865865	0.000700664	0.00112477	0.000694617	0.000911124	0.000778143	0.00155606	0.00099066	0.00106562	0.00134593	0.00170918	0.000558974	0.000722108	0.000781383	0.000648449	0.000515894	0.000770892	0.000588706	0.000810746	0.000784436	0.000816109	0.000947633	0.000822267	0.000644639	0.000647043	0.000904168	0.000997999	0.000734983	0.000735995	0.000685482	0.000578001	0.000571364	0.000819732	0.000801563	0.000848039
1252	617.5	1.28781e-19	0.764461	378.155	3.89645	C17H26ClN3O3;C19H20O7;	Na;NH3;	Batanopride (USAN);;"2,3-Dihydro-2-(4-hydroxyphenyl)-5,6,7,8-tetramethoxy-4H-1- benzopyran-4-one";Elephantopin;Goyazensolide;Vernodalin;;	3		0.000274561	0.000330132	0.000330979	0.000272276	0.000340855	0.000341782	0.000352442	0.000354188	0.000365171	0.000255969	0.000345479	0.000480564	0.000393434	0.000324625	0.000372022	0.00030162	0.000297093	0.000449951	0.00036846	0.000356723	0.000440652	0.000301699	0.000444801	0.00025238	0.000370652	0.000413279	0.00061633	0.000527026	0.000453591	0.000522589	0.000955994	0.00092985	0.000867561	0.000749109	0.000766184	0.000839444	0.000809578	0.00113593	0.000963131
4602	696	3.35446e-08	0.10775	1127.81	3.89765			Multiply Charged ion - not identified	4		0.00069183	0.00104617	0.000956934	0.00102255	0.000735436	0.000267937	0.000620358	0.000641582	0.000697727	0.00111906	0.00133379	0.000779765	0.000976899	0.00108501	0.0011877	0.00035933	0.000442212	0.000385448	0.000242166	0.000411466	0.000427009	0.00049019	0.000466315	0.000353646	0.00052065	0.000445616	0.000348105	0.000614709	0.00063292	0.000591721	0.00060831	0.000528768	0.000500858	0.000641559	0.000331636	0.000576904	0.000596235	0.000814653	0.000357588
912	1159.5	3.73571e-19	0.039098	316.082	3.90142	C9H19ClN3O5P;C14H16ClN3O2;C12H15N5O3;C16H10O6;C14H15N3O2;C11H16FN3O3;	H;Na;K;NH3;NaCl;NaCl;	Fotemustine (INN/BAN);;Triadimefon;triadimefone;;Entecavir;Queuine;;"2',7-Dihydroxy-4',5'-methylenedioxyisoflavone";Bowdichione;Irilone;Oxidized Acetyl Dithranol;;Indolidan (USAN/INN);indolmycin;;Carmofur (JP15/INN);;	3		0.0094673	0.0144894	0.0188687	0.00896388	0.00754157	0.00301643	0.00901903	0.0103707	0.00582935	0.00528462	0.00779538	0.0100225	0.0108518	0.0142012	0.015861	0.0030908	0.00305872	0.00353356	0.00352432	0.005136	0.00447011	0.00558968	0.00403665	0.00257388	0.00444811	0.00327834	0.00632525	0.00407207	0.00427386	0.00679495	0.0272697	0.028851	0.0210279	0.0139433	0.019454	0.0190332	0.0203644	0.0218955	0.0136215
2961	1537	2.33576e-11	0.720391	689.209	3.9097	C24H42O21;C34H34N4O4;	Na;NaCl_HCOONa;	1,1-kestotetraose;"1,3-alpha-D-Mannosyl-1,2-alpha-D-mannosyl-1,2-alpha-D-mannosyl-D- mannose";"1,6-kestotetraose";1F-alpha-D-Galactosylraffinose;3F-alpha-D-Galactosylraffinose;"6G,6-kestotetraose";alpha-D-Galactosyl-(1-6)-alpha-D-galactosyl-(1-6)-beta-D-fructosyl- (2-1)-alpha-D-glucoside;Cellotetraose;fagopyritol B3;Glycogen;Lychnose;Maltotetraose;Stachyose;;Protoporphyrin;Protoporphyrin IX;;	3		0.00805311	0.00322394	0.00443151	0.00652546	0.00623417	0.0037583	0.00417956	0.00414466	0.00587827	0.00501154	0.00420472	0.00527034	0.00570365	0.00448218	0.00530392	0.00406805	0.00488479	0.0077564	0.00354108	0.00508007	0.0042524	0.00421953	0.00598154	0.00360485	0.00338501	0.00589295	0.0045919	0.00361521	0.00334855	0.00459644	0.00278581	0.00252202	0.00239146	0.00331431	0.00316551	0.00302806	0.00313013	0.00203932	0.00226683
3164	1131.5	0.00082798	0.0758483	740.278	3.92801			Unidentified	4		0.000215406	0.000138309	0.00016083	0.000183641	0.0001631	0.000208975	0.000205401	0.000196477	0.000170018	0.000155496	0.000160186	0.000163515	0.000183503	0.000239019	0.000200791	0.000189622	0.000173307	0.000179362	0.000178858	0.000168816	0.000180473	0.000149659	0.000154065	0.000166217	0.000159688	0.000151196	0.000223588	0.000197775	0.000216481	0.000228251	0.000192856	0.00016223	0.000243723	0.000226583	0.000250891	0.000184701	0.000167285	0.000255771	0.00026383
1256	380	1.35915e-15	0.0085035	379.223	3.92842	C21H31F3O;C23H32O3;C20H36O4;C20H27NO5;C21H34O3;C22H30O;C19H34O2;C20H32O;	Na;Na;K;NH3;Na_Na;HCOONa;HCOOK;Na_HCOONa;	AACOCF3;;16-Dehydropregnenolone acetate;Estradiol valerate;;11-deoxy-PGF1a;11-deoxy-PGF1b;15S-HpEDE;PGE1 alcohol;PGF2alpha alcohol;;Buquinolate (USAN/INN);Carbocromen (INN);Phalaenopsine T;;17beta-Hydroxy-2alpha-(hydroxymethyl)-17-methyl-5alpha-androstan-3- one;17beta-Hydroxy-2alpha-(methoxymethyl)-5alpha-androstan-3-one;21-hydroxyallopregnanolone;"3alpha,12alpha-Dihydroxy-5beta-pregnan-20-one";"…	3		0.000226619	0.000150555	0.00014906	0.000222958	0.000151799	0.000187901	0.000285213	0.0002872	0.000231418	0.000184982	0.000295248	0.000456477	0.000256345	0.000267076	0.000263008	0.000163178	0.000156646	0.000183348	0.000179099	0.000174715	0.00021781	0.000185566	0.000158219	0.000222693	0.000189275	0.000223528	0.000315138	0.000270908	0.000220142	0.000246604	0.000464172	0.000382094	0.000492001	0.000285277	0.000406566	0.000298919	0.000297321	0.000432437	0.000622802
1002	283.5	6.51479e-21	5.23179e-09	334.165	3.92956	C18H23NO5;C17H21N5O;C18H20O5;C12H27NO3S;	H;Na;NH3;HCOONa;	Narcissidine;Pentopril (USAN/INN);Seneciphylline;Veprisinium;;9-Butyl-8-(3-Methoxybenzyl)-9h-Purin-6-Amine;9-Butyl-8-(4-Methoxybenzyl)-9h-Purin-6-Amine;Noberastine (USAN/INN);;2'-O-Methylodoratol;Sorgolactone;;Neramexane mesylate (USAN);;	3		0.00069458	0.000615442	0.000659362	0.000927146	0.000696657	0.000568814	0.00103926	0.00104956	0.000873174	0.00105678	0.00112902	0.00188415	0.0013009	0.00135231	0.00137046	0.000430498	0.000458847	0.000593331	0.000592901	0.000680739	0.000645423	0.000660823	0.000656966	0.000749611	0.000829713	0.00076513	0.00106669	0.00101251	0.000935505	0.000986541	0.00152672	0.00140634	0.00146842	0.00122794	0.00126368	0.00140595	0.00176596	0.00207071	0.00192031
3071	902	8.4098e-20	0.356537	712.246	3.92956			Unidentified	4		0.00211502	0.00138904	0.00189917	0.00185398	0.00174836	0.00218851	0.00200949	0.00165436	0.0017373	0.00173437	0.00163915	0.00187331	0.00162881	0.00200622	0.00135578	0.00181793	0.0019199	0.00222221	0.00194495	0.00179212	0.00200828	0.00207183	0.00206039	0.00180376	0.00181355	0.00237294	0.00265592	0.00212607	0.00218185	0.00210789	0.00261081	0.00262068	0.00281738	0.0026378	0.00275931	0.00249906	0.00293349	0.00272873	0.00309007
1879	1234.5	2.69535e-22	0.106176	515.155	3.92956	C18H30N2O13S;C18H33ClN2O5S;C21H28N2O5;C26H28O3;	H;Na_HCOONa;NaCl_HCOONa;NaCl_HCOONa;	S-Formylmycothiol;;Clindamycin;;Doxylamine succinate (USP);Trimethobenzamide;;BMS184394;;	3		0.0192146	0.0140579	0.0183869	0.0188052	0.0149136	0.0169854	0.0177069	0.016225	0.0151144	0.0155789	0.0164889	0.0173127	0.0162383	0.0190762	0.015199	0.0151835	0.0157554	0.0187234	0.0177076	0.0136986	0.0148015	0.0174303	0.0170635	0.0156059	0.0165843	0.0181605	0.0187803	0.0177655	0.0175636	0.0184196	0.024013	0.0230164	0.0251225	0.0248619	0.0232194	0.0233669	0.0287347	0.0252647	0.0274684
2876	1287	7.55692e-22	0.223903	677.209	3.92956	C29H42N4O8S2;	K;	Unidentified	4		0.00236618	0.00171514	0.00232566	0.00232926	0.00175121	0.00206094	0.00218182	0.00194967	0.00181585	0.0017354	0.00189928	0.00208875	0.00202403	0.00226584	0.00188439	0.00187406	0.00194304	0.00231658	0.00212781	0.00163799	0.00180082	0.00209251	0.00211726	0.00189671	0.00195997	0.00211717	0.00225418	0.00207385	0.00203427	0.00216779	0.00288296	0.00282495	0.00306003	0.0030563	0.00281608	0.0028639	0.00357148	0.00307833	0.00327996
1336	1058	1.35453e-15	0.148495	395.586	3.92977			Unidentified	4		0.000398203	0.000269582	0.000457549	0.000342162	0.000329607	0.000325471	0.000293285	0.000363808	0.000192243	0.000173861	0.000192868	0.000255853	0.000319236	0.000367509	0.000351036	0.000290551	0.000368749	0.000463483	0.000396626	0.000312932	0.000311898	0.000419802	0.000493064	0.000347584	0.000359001	0.000329057	0.000373038	0.000366965	0.000383627	0.000383974	0.000485717	0.000540901	0.000599751	0.000643849	0.00045255	0.000577934	0.000700012	0.00053291	0.000632362
3084	1092	1.40174e-13	0.458845	717.202	3.92977			Unidentified	4		0.000410213	0.000202337	0.000312379	0.000358373	0.000292201	0.000403953	0.000335275	0.000298721	0.000274857	0.000186052	0.000203375	0.000242177	0.00034655	0.000298773	0.000335535	0.000317688	0.000354327	0.000440287	0.000383188	0.000249875	0.000254975	0.000424184	0.000339697	0.000333449	0.000401922	0.000390368	0.000427269	0.000385492	0.00031396	0.000281672	0.000469574	0.000449965	0.000498498	0.000550771	0.000443122	0.000526157	0.000538472	0.000473875	0.000550565
3698	387	3.06232e-10	0.31696	893.686	3.95511	C53H92O6;	HCOONa;	TG(16:1(9Z)/16:1(9Z)/18:3(9Z,12Z,15Z))[iso3];"TG(16:1(9Z)/17:2(9Z,12Z)/17:2(9Z,12Z))[iso3]";"TG(18:2(9Z,12Z)/14:0/18:3(9Z,12Z,15Z))[iso6]";;	3		0.00058255	0.000501746	0.000559949	0.000506979	0.00042835	0.000380428	0.00027694	0.000313477	0.000439992	0.000301702	0.000477647	0.000504252	0.000529961	0.000469618	0.000544239	0.000442527	0.0003285	0.000430422	0.000458125	0.000326802	0.000422312	0.000474084	0.000485968	0.000459832	0.00045574	0.000341129	0.000455133	0.000373026	0.000431998	0.000518887	0.000325768	0.000289221	0.000252849	0.000261557	0.000156591	0.000317229	0.000289393	0.000410681	0.000242553
3697	465.5	1.92316e-05	0.672448	893.561	3.95533			Unidentified	4		0.000323506	0.000284483	0.00020593	0.000318214	0.000155713	0.00021728	0.000220086	0.000247767	0.000252572	0.000294645	0.000323885	0.000297414	0.000187668	0.00028744	0.000314994	0.000226034	0.000272331	0.000247244	0.000342944	0.000277675	0.000293465	0.000336703	0.000313416	0.000289868	0.000301621	0.000234386	0.000255352	0.000287724	0.000257243	0.000340803	0.000217713	0.000265946	0.000173536	0.000219487	0.000205499	0.000232455	0.000252129	0.00030147	0.000218742
3701	1222.5	4.19661e-08	0.927726	894.062	3.95687			Unidentified	4		0.00044835	0.000375199	0.00027301	0.000413594	0.000390275	0.000319318	0.000299117	0.000378987	0.000388095	0.000380639	0.000381935	0.000413103	0.000443993	0.000330908	0.000335787	0.000300775	0.000350389	0.000389575	0.000239181	0.000352829	0.000254995	0.00035623	0.000412148	0.000435245	0.000275009	0.000273347	0.00031166	0.000315357	0.000392112	0.000313306	0.000240673	0.000296766	0.000176509	0.000319727	0.000190669	0.000282251	0.000319497	0.000299189	0.000270481
4879	593	9.09965e-17	0.0912329	1190.91	3.95695			Unidentified	4		0.000745398	0.00075675	0.000803047	0.000769056	0.000692026	0.000529463	0.000557804	0.000491991	0.000656109	0.000783779	0.000705457	0.000724827	0.000923963	0.000695017	0.000699351	0.000660938	0.000590056	0.000669513	0.000609142	0.000629365	0.000659818	0.000724778	0.000709451	0.000570451	0.000662528	0.00058801	0.000595637	0.000813051	0.000701007	0.000759494	0.000509494	0.000439935	0.000465787	0.000354217	0.000472198	0.000436518	0.000465028	0.000535292	0.000396896
3700	695.5	7.41989e-11	0.796337	893.936	3.95695			Unidentified	4		0.000428509	0.000467033	0.000610707	0.000486524	0.000522363	0.000369094	0.000438325	0.000468464	0.000501267	0.000472241	0.000465652	0.000611311	0.000534945	0.000347941	0.000587499	0.000436423	0.000466177	0.000551133	0.000468741	0.00035595	0.000440785	0.000539713	0.000444745	0.000418981	0.000353505	0.000352048	0.000413957	0.000403108	0.000465077	0.000389002	0.000289473	0.000389673	0.000331121	0.000347901	0.000246298	0.000303015	0.000299196	0.000415287	0.000277566
4288	993.5	1.31069e-13	0.281094	1020.93	3.95717			Unidentified	4		0.00106597	0.00114349	0.00109224	0.00090705	0.000885482	0.0008117	0.000811805	0.000942943	0.000834379	0.00097902	0.00104416	0.000999853	0.00103512	0.000974066	0.0010015	0.000839849	0.000881873	0.000970023	0.000894523	0.000925925	0.000711439	0.00107139	0.00118148	0.000843884	0.000928112	0.000705699	0.000813262	0.0010788	0.000959383	0.000851406	0.000616659	0.000704652	0.000527571	0.000744952	0.000552645	0.000655077	0.000640187	0.000839863	0.000512411
3699	1237.5	1.6133e-11	0.608197	893.811	3.95717			Unidentified	4		0.000576624	0.000496107	0.000639192	0.000450984	0.000485637	0.000442737	0.000345085	0.000566865	0.000470487	0.000533842	0.000494086	0.000519871	0.000571756	0.000563406	0.000617926	0.000412851	0.00046646	0.000475758	0.000528679	0.000483424	0.000352146	0.000487637	0.000546695	0.000499432	0.000523657	0.000477462	0.000482303	0.000459321	0.000438745	0.000523659	0.000350104	0.000297847	0.000245947	0.000402942	0.00028226	0.000316666	0.000417555	0.000475426	0.000293858
3075	658.5	0.172697	0.0387215	713.423	3.95983	C34H65O13P;	H;	PI(12:0/13:0);;	3		0.000575705	0.000408299	0.000650963	0.000669984	0.000423488	0.000733961	0.000388586	0.000434429	0.000312281	0.000738569	0.000492759	0.000535664	0.00026986	0.000494911	0.000205291	0.000862272	0.000848756	0.000379904	0.000719994	0.000725706	0.000814776	0.000288648	0.00021769	0.000234826	0.000398857	0.000572167	0.000587863	0.000495349	0.000635673	0.000255244	0.000259399	0.000234358	0.000385903	0.000488247	0.000599237	0.000587997	0.000257614	0.000285223	0.000704815
4289	1355	3.99927e-15	0.30374	1021.07	3.96199			Multiply Charged ion - not identified	4		0.00214007	0.00204997	0.00226685	0.00215559	0.00199325	0.00183251	0.00159609	0.00195087	0.00188059	0.00220764	0.00188752	0.00227449	0.00242095	0.00209912	0.00259477	0.00167371	0.00186507	0.0021108	0.00176158	0.00184509	0.00166453	0.00213242	0.00236195	0.00199449	0.00207101	0.00167617	0.00179218	0.00196376	0.00207654	0.00207387	0.00149003	0.00153211	0.00114412	0.00153465	0.00125361	0.00147026	0.00160234	0.00164876	0.00114241
1152	351.5	0.127821	0.0759466	357.215	3.96236			Multiply Charged ion - not identified	4		0.000977439	0.000878094	0.00136247	0.00133126	0.000736275	0.00135535	0.000707851	0.000773969	0.000542665	0.00128225	0.000937702	0.000966696	0.000828863	0.000902004	0.000424347	0.00140858	0.00166808	0.000812268	0.00121573	0.00120326	0.00119101	0.000637277	0.000357287	0.00034237	0.000847702	0.000919882	0.000967118	0.00100481	0.00128426	0.00041213	0.000428963	0.000373543	0.000683075	0.000941192	0.000834614	0.00116587	0.0004385	0.000436435	0.00119688
4882	1143.5	1.64585e-19	0.186551	1191.08	3.96358			Multiply Charged ion - not identified	4		0.00169188	0.00136555	0.00154435	0.00144552	0.00148696	0.00137048	0.00134941	0.00127791	0.00118872	0.00164909	0.00140289	0.00165546	0.00176062	0.00167732	0.00169738	0.00120428	0.0013996	0.00150482	0.00131327	0.00142373	0.00114306	0.00139395	0.0015846	0.00126765	0.00140122	0.00131852	0.00135763	0.00156593	0.00139975	0.00152794	0.00109677	0.000996171	0.000905981	0.000983839	0.000929683	0.000961993	0.00106995	0.00119884	0.000888251
2674	5.5	5.88338e-19	1.58033e-07	639.193	3.97368	C34H36N2O6S;C30H36N2O11;C19H40N4O14S;C33H34N2O4S;C29H36O8;C22H36N6O6S;	K;K;NaCl;HCOOK;NaCl_HCOONa;NaCl_HCOONa;	WRR-204;;Hydrocodone bitartrate - acetaminophen;;Betamicin sulfate (USAN);;Profenamine hibenzate (JAN);;Bisphenol A glycidylmethacrylate;;Meobentine sulfate (USAN);;	3		0.000238759	0.000250258	0.000247904	0.000197247	0.00033684	0.000387559	0.000225595	0.000318078	0.000233823	0.000169432	0.000277197	0.00041882	0.000341407	0.000415842	0.000316802	0.000223002	0.000301576	0.000232623	0.000414307	0.000342265	0.00033837	0.000427509	0.000510163	0.000455723	0.000548898	0.000532457	0.000585746	0.000478866	0.000597171	0.000494116	0.000180452	0.000241204	0.000207328	0.000240684	0.000252698	0.000284191	0.000320565	0.000252714	0.000285786
3094	170.5	1.73393e-32	4.59629e-05	719.22	3.9904	C40H33F3N4O3;C35H36N4O5;	Na_Na;NaCl_HCOONa;	Unidentified	4		0.000642419	0.000483821	0.000552813	0.000701593	0.000528878	0.000349915	0.00071739	0.00063597	0.000582974	0.000657668	0.000709457	0.000544636	0.000662268	0.000790827	0.000644175	0.0002878	0.000361455	0.000388983	0.000428891	0.000282737	0.000340427	0.000414121	0.000429407	0.000342315	0.000418672	0.000433815	0.000446718	0.000451757	0.000350141	0.000513375	0.00140074	0.00143339	0.00143502	0.00162336	0.00139229	0.00137526	0.00228611	0.00165671	0.00161959
3596	195.5	2.56789e-24	0.722657	851.263	3.99732	C34H46Cl2N12O6P2;C30H52O26;C45H44O11;	H;Na;Na_HCOONa;	Chlorhexidine phosphanilate (USAN);;Amylopectin;beta-D-Fructofuranosyl O-alpha-D-galactopyranosyl-(1-6)-O-alpha-D-galactopyranosyl-(1-6)-O- alpha-D-galactopyranosyl-(1-6)-alpha-D-glucopyranoside;Cellopentaose;maltopentaose;verbascose;;Kuwanone H;;	3		0.000760129	0.000419689	0.00071028	0.000778366	0.000769177	0.000236353	0.000558912	0.000692117	0.000644571	0.000540047	0.000686029	0.000710488	0.000581856	0.0007035	0.000553299	0.000148402	0.000229987	0.000241596	0.000241938	0.000207682	0.000183973	0.000264749	0.000210078	0.000247293	0.000254791	0.000205924	0.000219283	0.00021051	0.000190397	0.000154565	0.000267097	0.000230473	0.000214689	0.00026415	0.000206394	0.000201152	0.000232209	0.000192132	0.000210374
1187	520.5	7.60596e-28	0.440153	364.176	3.99824	C18H23N5O2;C19H22O6;C20H18N4O2;C17H27N3O2;	Na;NH3;NH3;NaCl;	9-Butyl-8-(2,5-Dimethoxy-Benzyl)-9h-Purin-6-Ylamine;Fenetylline (INN);;Alectrol;Cynaropicrin;GA29-catabolite;GA3;GA34-catabolite;Gibberellin A29-catabolite;Gibberellin A3;Gibberellin A34-catabolite;Gibberellin A6;Hallactone A;Molephantin;Ponalactone A;Saupirin;Strigol;;1-(2-Amidinophenyl)-3-(Phenoxyphenyl)Urea;;"N'-(2s,3r)-3-Amino-4-Cyclohexyl-2-Hydroxy-Butano-N-(4-Methylphenyl)Hydrazide";;	3		0.000203066	0.000192993	0.000189701	0.000215175	0.000193537	0.000109591	0.00019366	0.000207656	0.000161381	0.00020429	0.000211432	0.000245292	0.00022233	0.000221896	0.000204284	9.55483e-05	8.77646e-05	0.000115614	9.90183e-05	0.000110117	0.00010764	0.00012461	9.32851e-05	0.000100392	0.000111799	9.46129e-05	0.000115095	0.000121987	9.52727e-05	0.000101517	0.00049554	0.000468429	0.00046072	0.00039604	0.000403988	0.00038732	0.000400872	0.000509203	0.000385171
1457	774	0.000591721	0.384004	430.244	3.99905	C22H31N5O4;C21H38ClN;	H;Na_HCOONa;	Unidentified	4		0.00277297	0.00235934	0.00190406	0.00235623	0.00280636	0.00284991	0.00197509	0.00207436	0.00171098	0.00272183	0.00312037	0.00346779	0.00309932	0.00327784	0.00194727	0.00263118	0.00277281	0.00234421	0.00326842	0.0031491	0.00282978	0.00174286	0.0015042	0.00194004	0.00214614	0.00263187	0.0025263	0.00257056	0.00183837	0.00244002	0.0021426	0.00143086	0.00185764	0.00149752	0.00206093	0.0016051	0.00135312	0.00238763	0.00192282
1042	538.5	2.51782e-19	0.0617857	339.134	4.00529	C19H18N2O4;C14H21F5O2;C22H20O2;C19H24O3;C11H19N3O6S;C20H22O2;C18H22O;	H;Na;Na;K;NH3;Na_Na;HCOOK;	Alamarine;caffeoylserotonin;Cimoxatone (INN);;"11,11,11,12,12-Pentafluoro-9Z-dodecenyl acetate";;"4,7,10,13,16,19-Docosahexaynoic acid";;" 19-Oxoandrost-4-ene-3,17-dione";"1,3,5(10)-estratrien-17-one-3,7,8-triol";"11alpha-Hydroxyandrosta-1,4-diene-3,17-dione";"14-Hydroxyandrosta-1,4-diene-3,17-dione";"17beta-Hydroxy-3-methoxyestra-1,3,5(10)-trien-16-one";"19-Oxoandrost-4-ene-3,17-dione";2-hydroxy…	3		0.000202112	0.000209811	0.000267355	0.000205666	0.000196063	8.51864e-05	0.00021338	0.000262474	0.000135655	0.000150618	0.000228908	0.000269241	0.000314917	0.000355491	0.000443814	8.37889e-05	7.3791e-05	7.73327e-05	9.89459e-05	9.09931e-05	7.37497e-05	0.000112791	6.05542e-05	3.85166e-05	8.37814e-05	8.15537e-05	0.000110729	9.04436e-05	6.88544e-05	0.000137712	0.000579117	0.000475821	0.000363584	0.000199873	0.000375989	0.000452845	0.000471742	0.000603054	0.0002582
1139	110.5	3.6324e-12	9.98262e-07	356.117	4.01108	C19H15ClN2O2;C20H22ClN;C19H23NO;	NH3;Na_Na;KCl;	Inabenfide;;Pyrrobutamine (BAN);;Cinnamedrine (USAN/INN);Diphenylpyraline (INN);;	3		0.000323139	0.000243487	0.000252675	0.000297407	0.000238783	0.000304611	0.000158941	0.000205052	0.000251986	0.00043052	0.000445554	0.0004335	0.00048064	0.000454466	0.000423525	0.000211701	0.00027649	0.000261409	0.000269864	0.000256754	0.000253256	0.000294121	0.000274803	0.000225787	0.000289072	0.000281346	0.000360723	0.000432619	0.000336298	0.000368626	0.000228056	0.000215963	0.000182216	0.000197436	0.000186789	0.000232687	0.000206004	0.000362392	0.000192553
987	771	5.74811e-20	1.17921e-07	332.15	4.02512	C18H21NO5;	H;	2-O-Acetylpseudolycorine;Ambelline;Pretazettine;Tazettine;;	3		0.000897445	0.00064956	0.000815201	0.00103334	0.000921469	0.000369461	0.00106762	0.00119843	0.00113099	0.00125173	0.00127714	0.00142641	0.00129328	0.00153212	0.00127486	0.000255744	0.000333826	0.000359558	0.000344888	0.000354269	0.000338106	0.00039297	0.000334515	0.000364392	0.000461141	0.000383637	0.000559876	0.000518512	0.000461976	0.000531422	0.00038144	0.000410821	0.000342991	0.000262849	0.000317739	0.000259674	0.000415164	0.000556308	0.000466226
593	1479	1.37614e-07	2.87419e-05	245.139	4.03817	C13H13N3O;	NH3;	Unidentified	4		0.0002863	0.000304208	0.000286949	0.000296395	0.000279973	0.000237914	0.000347712	0.000242004	0.000212617	0.000391022	0.00036221	0.000375256	0.000425053	0.000413127	0.000328102	0.000248361	0.000269843	0.000265753	0.000323701	0.000232433	0.000262177	0.000278026	0.000319004	0.000240063	0.000262832	0.00031122	0.000238715	0.000395239	0.00036141	0.000267607	0.000318526	0.00022294	0.000240855	0.000228774	0.000184409	0.00020693	0.000212105	0.000245714	0.000200556
2254	1129.5	4.73528e-13	1.23412e-07	569.321	4.04787	C31H48O4;	HCOOK;	(22R)-1alpha,22,25-trihydroxy-26,27-dimethyl-23,23,24,24-tetradehydro-24a,24b-dihomovitamin D3 / (22R)-1alpha,22,25-trihydroxy-26,27-dimethyl-23,23,24,24-tetradehydro-24a,24b-dihomocholecalciferol;"(22R)-1alpha,22,25-trihydroxy-26,27-dimethyl-23,24-tetradehydro-24a,24b-dihomo-20-epivitamin D3 / (22R)-1alpha,22,25-trihydroxy-26,27-dimethyl-23,24-tetradehydro-24a,24b-dihomo-20-epicholecalciferol";"…	3		0.000229133	0.000289015	0.000244857	0.000262427	0.000236395	0.000230717	0.000212281	0.000208212	0.000211749	0.000294918	0.000350679	0.00043337	0.000414995	0.000441276	0.00053061	0.000275385	0.00024088	0.000253636	0.00021842	0.000249936	0.000219199	0.000241883	0.000249854	0.000198139	0.000262512	0.00026409	0.00036355	0.000345879	0.000283056	0.000360696	0.000152916	0.000171563	0.000164691	0.00013876	0.000115431	0.000154218	0.00016185	0.000224429	0.000166602
2032	15	3.42713e-25	0.00373914	529.192	4.05594	C24H32O13;C26H32N2O7;C27H28N2O5;C24H32N2O6;C25H30N2O5;C24H34O5;	H;Na_Na;HCOONa;HCOOK;Na_HCOONa;NaCl_HCOONa;	Deoxyloganic acid tetraacetate;;Bopindolol malonate (JAN);;[1-(1-Benzyl-3-Hydroxy-2-Oxo-Propylcarbamoyl)-2-Phenyl-Ethyl]-Carbamic Acid Benzyl Ester;;Dimetacrine tartrate;;Quinapril;;"1,3,7-Trioxo-5beta-cholan-24-oic Acid";"3,12,15-Trioxo-5beta-cholan-24-oic Acid";"3,6,12-Trioxo-5alpha-cholan-24-oic Acid";"3,6,12-Trioxo-5beta-cholan-24-oic Acid";"3,7,12-trioxo-5alpha-cholan-24-oic Acid";"3,7,23-Tr…	3		0.00057484	0.000345685	0.000416209	0.000613643	0.000638971	7.77183e-05	0.000592815	0.000605284	0.000526728	0.000884101	0.000712103	0.000699085	0.000784032	0.000890616	0.000717893	4.42594e-05	3.45558e-05	4.85274e-05	5.79153e-05	7.28451e-05	4.24374e-05	7.4e-05	4.48807e-05	2.88009e-05	5.81922e-05	3.71526e-05	6.24898e-05	3.75907e-05	5.69289e-05	4.88163e-05	0.000214638	0.000191291	0.000259767	0.00021276	0.000190511	0.000224242	0.000235101	0.00027584	0.000255888
3034	683	2.52116e-11	0.418881	706.236	4.05631	C33H45NO11;	KCl;	Unidentified	4		0.000772728	0.000221357	0.000412406	0.000353278	0.000243886	0.000439006	0.000504471	0.000348488	0.000387145	0.000247057	0.000271523	0.000426267	0.000333271	0.000358957	0.000261604	0.000533897	0.000258163	0.000494109	0.000627104	0.00054608	0.000611124	0.000367889	0.000487765	0.000361738	0.000332509	0.000715477	0.000661091	0.000575597	0.000395373	0.000316299	0.000164212	0.000181181	0.000330205	0.000269862	0.000195558	0.000215233	0.000234331	0.000220728	0.000243573
2851	1333.5	2.93628e-07	0.885899	672.202	4.05633	C32H37NO12;	Na_Na;	Unidentified	4		0.000745302	0.000223955	0.000499744	0.000313131	0.000315311	0.000479886	0.000424222	0.000529974	0.000508677	0.000298528	0.000318766	0.000504249	0.000316237	0.000423244	0.000428011	0.000564538	0.000363977	0.000404259	0.00032096	0.000274219	0.000320837	0.000537551	0.000437012	0.000338402	0.000399938	0.000596453	0.000880337	0.000396858	0.000447719	0.000288863	0.000141265	0.000208701	0.000162236	0.00029221	0.000298976	0.000241283	0.000279184	0.000217781	0.000303244
2866	279	3.08242e-16	0.0714157	675.193	4.05778	C33H36N2O11;C24H40N2O10S;	K;NaCl_HCOONa;	Unidentified	4		0.00140337	0.000661351	0.000893258	0.000583304	0.00083802	0.000792872	0.000722059	0.000876393	0.000892969	0.000635445	0.000489559	0.00116618	0.000851119	0.000584592	0.00057488	0.000858769	0.000717598	0.00103314	0.000891861	0.000692817	0.000741447	0.000785244	0.000896316	0.000629204	0.000554338	0.000845827	0.000937002	0.000759377	0.000456112	0.000657136	0.000261704	0.000209841	0.00040039	0.000296492	0.000261854	0.000269998	0.000482316	0.000279135	0.000427545
321	1050	1.66038e-19	0.0148027	163.039	4.07815	C9H6O3;C4H12N2;	H;KCl;	3 Hydroxycoumarin;4-hydroxycoumarin;hydroxy coumarin;Umbelliferone;;Putrescine;;	3		0.000576058	0.00102395	0.0012032	0.000554166	0.000503264	0.000192373	0.000612382	0.000581142	0.000267779	0.000262236	0.000428073	0.000543548	0.000574745	0.000849989	0.00102067	0.00021767	0.000223568	0.000206053	0.000239503	0.000251715	0.000277994	0.000329905	0.000262665	0.00017157	0.000236273	0.000205191	0.00037398	0.000190361	0.000257142	0.000432651	0.00191186	0.00200779	0.00154044	0.000942191	0.00137744	0.00124119	0.00123916	0.00153015	0.000937648
4793	639	0.597158	3.58668e-10	1179.65	4.07916			Unidentified	4		0.00114784	0.00186203	0.0022415	0.00232257	0.00118101	0.00193574	0.0023481	0.00246277	0.00204159	0.00263078	0.00204853	0.00236841	0.00417098	0.00308792	0.00355289	0.00156997	0.0015758	0.00153126	0.00170326	0.000758114	0.00213391	0.00288368	0.00329969	0.00305273	0.00325326	0.00250144	0.0029747	0.00277188	0.00358785	0.00407313	0.00156379	0.00171575	0.00152834	0.00229844	0.00175924	0.00252879	0.00280915	0.00270296	0.00266256
[truncated: 1,388 more rows]
[truncated: 47 more columns]
