# Supplementary material for: Rapid UHPLC-MS metabolite profiling and phenotypic assays reveal genotypic impacts of nitrogen supplementation in oats
Source: Metabolomics. 2019 Mar 12;15(3):42. doi: 10.1007/s11306-019-1501-x (PMC6476850; doi:10.1007/s11306-019-1501-x)
Supplement: Supplementary file 4 — Supplementary material 4 (XLSX 1321 KB) [file 11306_2019_1501_MOESM4_ESM.xlsx]

## Sheet: Table S4
										Sample Number	49	50	51	37	38	39	25	26	27	13	14	15	1	2	3	52	53	54	40	41	42	28	29	30	16	17	18	4	5	6	55	56	57	43	44	45	31	32	33
										Plot	850	811	791	823	806	785	830	794	769	839	800	777	846	817	766	849	814	787	825	808	781	833	795	770	835	803	775	844	820	765	848	813	788	827	807	782	832	797	774
										Variety	Balado	Balado	Balado	Balado	Balado	Balado	Balado	Balado	Balado	Balado	Balado	Balado	Balado	Balado	Balado	Gerald	Gerald	Gerald	Gerald	Gerald	Gerald	Gerald	Gerald	Gerald	Gerald	Gerald	Gerald	Gerald	Gerald	Gerald	Mascani	Mascani	Mascani	Mascani	Mascani	Mascani	Mascani	Mascani	Mascani
										Nutrient N level	Control	Control	Control	1	1	1	2	2	2	3	3	3	4	4	4	Control	Control	Control	1	1	1	2	2	2	3	3	3	4	4	4	Control	Control	Control	1	1	1	2	2	2
										Harvest Weight (g)	5.07	5.02	5.06	5.04	5.09	5.01	5.06	5.03	5.01	5.09	5.03	5.05	5.04	5.06	5.01	5.06	5.08	5.01	5.05	5.08	5.03	5.1	5	5.1	5.08	5.01	5.02	5.04	5.03	5.05	5.03	5.02	5.03	5.01	5	5.01	5.05	5.09	5.02
										Sample Code	IBER_49	IBER_50	IBER_51	IBER_37	IBER_38	IBER_39	IBER_25	IBER_26	IBER_27	IBER_13	IBER_14	IBER_15	IBER_1	IBER_2	IBER_3	IBER_52	IBER_53	IBER_54	IBER_40	IBER_41	IBER_42	IBER_28	IBER_29	IBER_30	IBER_16	IBER_17	IBER_18	IBER_4	IBER_5	IBER_6	IBER_55	IBER_56	IBER_57	IBER_43	IBER_44	IBER_45	IBER_31	IBER_32	IBER_33
										Extraction Batch	2	3	1	4	4	3	1	2	1	4	4	3	4	2	3	2	4	2	4	3	3	2	1	4	2	3	3	4	1	2	2	1	1	1	1	1	1	3	1
		Friedman test p-values								Extract Mass (mg)	101.47	99.21	98.93	100.87	99.48	98.66	100.35	98.21	98.38	101.53	101.21	100.71	98.41	101.03	101.31	98.78	101.15	100.65	100.53	101.17	99.5	100.33	99.71	101.6	101.59	99.2	101.63	99.68	100.35	101.71	99.99	100.86	98.97	98.34	100.7	98.73	98.64	100.45	100.53
Peak No	PLS Median Rank	Variety	N-Level	m/z	RT (mins)	MF	Adduct	Metabolites	MSI identification level	PubChem CID	117_InnoVoat_N2_Exp_IBER_49	043_InnoVoat_N2_Exp_IBER_50	018_InnoVoat_N2_Exp_IBER_51	049_InnoVoat_N2_Exp_IBER_37	096_InnoVoat_N2_Exp_IBER_38	107_InnoVoat_N2_Exp_IBER_39	158_InnoVoat_N2_Exp_IBER_25	070_InnoVoat_N2_Exp_IBER_26	081_InnoVoat_N2_Exp_IBER_27	097_InnoVoat_N2_Exp_IBER_13	129_InnoVoat_N2_Exp_IBER_14	114_InnoVoat_N2_Exp_IBER_15	064_InnoVoat_N2_Exp_IBER_1	120_InnoVoat_N2_Exp_IBER_2	046_InnoVoat_N2_Exp_IBER_3	141_InnoVoat_N2_Exp_IBER_52	126_InnoVoat_N2_Exp_IBER_53	052_InnoVoat_N2_Exp_IBER_54	133_InnoVoat_N2_Exp_IBER_40	110_InnoVoat_N2_Exp_IBER_41	168_InnoVoat_N2_Exp_IBER_42	027_InnoVoat_N2_Exp_IBER_28	016_InnoVoat_N2_Exp_IBER_29	061_InnoVoat_N2_Exp_IBER_30	050_InnoVoat_N2_Exp_IBER_16	152_InnoVoat_N2_Exp_IBER_17	150_InnoVoat_N2_Exp_IBER_18	102_InnoVoat_N2_Exp_IBER_4	086_InnoVoat_N2_Exp_IBER_5	123_InnoVoat_N2_Exp_IBER_6	137_InnoVoat_N2_Exp_IBER_55	085_InnoVoat_N2_Exp_IBER_56	163_InnoVoat_N2_Exp_IBER_57	037_InnoVoat_N2_Exp_IBER_43	159_InnoVoat_N2_Exp_IBER_44	017_InnoVoat_N2_Exp_IBER_45	014_InnoVoat_N2_Exp_IBER_31	074_InnoVoat_N2_Exp_IBER_32	164_InnoVoat_N2_Exp_IBER_33
243	510	4.34143e-11	0.675448	290.934	0.404643	C12H8S3;	Na_Na;	Unidentified	4		0.000666178	0.000638498	0.000656576	0.000626114	0.000676912	0.00104457	0.00059952	0.00071187	0.000647492	0.0005429	0.000567384	0.000736167	0.000643149	0.000663053	0.000625842	0.000898595	0.000740148	0.00100306	0.00102634	0.00108492	0.000959651	0.000973584	0.000897567	0.000915438	0.000848538	0.0011385	0.00114141	0.000771541	0.000912588	0.00103855	0.00110453	0.000887478	0.000830132	0.000963688	0.000941747	0.000760668	0.000838854	0.00101669	0.00104474
700	616.5	8.05877e-14	0.459634	516.898	0.404712			Unidentified	4		0.00238711	0.00215495	0.00230957	0.00228395	0.00236701	0.00339473	0.00194839	0.0022955	0.0024205	0.00206144	0.00208242	0.00242401	0.00220786	0.00238851	0.00221815	0.00306456	0.00283928	0.00363869	0.00385121	0.00368628	0.00348718	0.00366197	0.00322807	0.00354408	0.00309837	0.00393519	0.00390378	0.00267301	0.00315085	0.0035306	0.00362391	0.00346449	0.00299798	0.0033163	0.00354588	0.00295034	0.00286449	0.00380758	0.00352766
660	786.5	0.00239447	0.746058	500.92	0.404713			Unidentified	4		0.0032457	0.00318414	0.00300834	0.00366743	0.00309805	0.00375188	0.00327232	0.00320066	0.00349008	0.00342315	0.00358047	0.00360955	0.00345089	0.00404833	0.00334767	0.00363004	0.00333563	0.00425951	0.00396959	0.00394502	0.00359081	0.00383512	0.00330691	0.00351715	0.00306538	0.00369371	0.00384257	0.00339436	0.00318898	0.00397836	0.00374964	0.00346591	0.00311894	0.00324675	0.00366629	0.00298254	0.00303394	0.00358506	0.0036737
237	626	4.50011e-13	0.350657	288.937	0.404737			Unidentified	4		0.00479095	0.00465588	0.00452201	0.004376	0.00457678	0.00741352	0.00427635	0.00477454	0.00447024	0.00375699	0.00389871	0.00523927	0.00431345	0.00478128	0.00433783	0.00575582	0.00544464	0.00713817	0.00766829	0.00770091	0.00661841	0.00742497	0.00644279	0.00678128	0.00657318	0.00818129	0.00844381	0.00566208	0.00673305	0.00705645	0.00736238	0.00694472	0.0059245	0.00725689	0.00699152	0.00636036	0.0060232	0.00778622	0.00760788
523	649.5	3.68263e-13	0.377884	402.917	0.404742			Unidentified	4		0.00405264	0.00386768	0.00376499	0.00370925	0.00381855	0.00612389	0.00361865	0.00394128	0.00373635	0.00332184	0.0033209	0.00422624	0.00369293	0.00384142	0.00360428	0.00488108	0.00468995	0.00585911	0.00613478	0.00634144	0.00571047	0.00592268	0.0052743	0.00562502	0.00513438	0.00671278	0.00697189	0.00458542	0.00526627	0.00616783	0.00616082	0.00550151	0.00499842	0.00589474	0.00592876	0.00513971	0.00482338	0.00612701	0.00630145
478	866.5	0.000776431	0.480869	386.94	0.404742			Unidentified	4		0.00823285	0.00766016	0.00746519	0.00878792	0.00785703	0.00977524	0.00732562	0.00711689	0.00860119	0.00860733	0.00869215	0.00909739	0.00817049	0.00945678	0.00859878	0.00892451	0.00798156	0.010345	0.0104889	0.00948641	0.00899226	0.00955613	0.0085595	0.00817144	0.0081015	0.00961044	0.0101435	0.00845017	0.00808007	0.0101707	0.00951342	0.00843964	0.00781402	0.00745384	0.00942374	0.00757674	0.00766182	0.00883498	0.00903787
35	886	0.0134286	0.502782	130.984	0.404742			Unidentified	4		0.00189053	0.00189131	0.00176765	0.00193684	0.00174162	0.00229748	0.00183311	0.00174741	0.00193286	0.00188358	0.00187042	0.00207601	0.0019338	0.00218608	0.00187461	0.00185335	0.0018885	0.00239226	0.0023494	0.00231189	0.001849	0.0022199	0.00199909	0.00201406	0.00189853	0.00211134	0.0023605	0.00183645	0.00200204	0.00227925	0.00233258	0.00207904	0.00186144	0.0019818	0.00183908	0.00183979	0.00193053	0.00207937	0.00220469
215	896	0.000447147	0.399151	272.959	0.404742			Multiply Charged ion - not identified	4		0.0284783	0.0264192	0.0254845	0.0288747	0.0265841	0.0334447	0.0276363	0.026347	0.0278399	0.0267693	0.0278842	0.0303922	0.0273506	0.0333694	0.0287456	0.0295694	0.027136	0.0346776	0.0350319	0.0335345	0.0326601	0.0337512	0.0299788	0.0303097	0.0279245	0.0334787	0.0355391	0.0283366	0.0297419	0.0339258	0.0329229	0.0322365	0.0273073	0.0292446	0.0320338	0.0273368	0.0264367	0.0326135	0.0333593
12	870.5	0.00382791	0.944289	114.989	0.404772			Unidentified	4		0.00122051	0.001225	0.001088	0.00131737	0.00114042	0.00148028	0.00134956	0.00118529	0.00130137	0.00113144	0.00119846	0.00118349	0.00123431	0.00143019	0.00116371	0.00133853	0.00132911	0.00156911	0.00165313	0.00141232	0.00140847	0.0014236	0.00113811	0.00128331	0.00121129	0.00147419	0.00160585	0.00122294	0.00138119	0.00136217	0.0014432	0.00138555	0.00133176	0.00117773	0.00143981	0.00110606	0.00110841	0.00155552	0.00147509
97	904	0.00179787	0.414304	158.979	0.413547			Unidentified	4		0.0326832	0.0329541	0.0310419	0.0341744	0.0317494	0.038515	0.0318082	0.0316429	0.0336748	0.0316532	0.033545	0.0354783	0.0331458	0.0364669	0.0340771	0.0347925	0.0333196	0.0405607	0.0407672	0.0396944	0.0356954	0.0391384	0.0334555	0.0352698	0.0328128	0.0387504	0.0415496	0.0338415	0.034233	0.0390894	0.0379786	0.0368145	0.0320406	0.0334524	0.0365872	0.0313967	0.0328365	0.0372822	0.0371517
100	864	0.00333739	0.347081	159.98	0.413603			Multiply Charged ion - not identified	4		0.00408431	0.00417547	0.00392132	0.00428924	0.00408614	0.00441892	0.00409316	0.00388712	0.00418753	0.00406549	0.00443999	0.00454372	0.00410314	0.00440779	0.00447567	0.00441361	0.00420976	0.00521271	0.00540629	0.00516044	0.0039335	0.0047581	0.00432573	0.00440012	0.00424757	0.00499552	0.00542822	0.00441683	0.00414038	0.00473444	0.00499944	0.00473949	0.00409358	0.00420444	0.00462616	0.00384975	0.00419804	0.00474019	0.00460428
403	695	0.0755468	0.166331	356.92	0.414846	C6H10O8S;	NaClx2;	1,4-Dideoxy-O2-Sulfo-Glucuronic Acid;"3,6-Anhydro-D-Galactose-2-Sulfate";;	3		0.00163756	0.00199773	0.00186181	0.00162005	0.00157185	0.00191893	0.00169742	0.00153318	0.00163699	0.00173608	0.00169761	0.00171509	0.00160585	0.00177087	0.00187258	0.00159774	0.00158091	0.00181607	0.00206185	0.00208201	0.00173829	0.00171624	0.00153394	0.00147413	0.00150086	0.00168027	0.0017438	0.00154432	0.00151368	0.00208345	0.00173989	0.00161409	0.00147041	0.00144745	0.00177085	0.00145386	0.00157973	0.00157642	0.00160393
189	554	0.110408	0.643139	242.94	0.422431	C8H8Cl2O2;C3H5ClN2O6;C8H7ClO2;C6H6N2O2S;	K;Na_Na;KCl;KCl;	Unidentified	4		0.0069403	0.00676993	0.00545982	0.00586365	0.00676769	0.00606035	0.00656677	0.00658816	0.00569449	0.00674065	0.00737872	0.00585817	0.00648685	0.00717184	0.00713218	0.00699752	0.00650005	0.00629269	0.00793291	0.00623696	0.00661108	0.00594951	0.00506551	0.00551272	0.00582172	0.00680999	0.00650171	0.00521273	0.00614538	0.00598538	0.00739827	0.00577766	0.00525403	0.00509985	0.00640259	0.00505778	0.00556432	0.00543812	0.0055484
192	820	0.452907	0.996428	244.938	0.422673	C5H6O4;	NaClx2;	(E)-Glutaconate;"2,5-Dioxopentanoate";2-Methylmaleate;"4,5-Dioxopentanoate";Acetylpyruvate;glutaconate;Itaconate;Mesaconate;;	3		0.0010477	0.00156008	0.00106374	0.00114063	0.00107102	0.00119582	0.00129815	0.00105508	0.00106819	0.00111431	0.00114897	0.00113518	0.00102876	0.00124029	0.00115794	0.00115283	0.00107419	0.00119231	0.00129935	0.00117098	0.00100364	0.00125566	0.000984473	0.00114555	0.000933229	0.00118867	0.00132964	0.0010688	0.001016	0.00115121	0.00119404	0.00116182	0.00106146	0.00103442	0.00106156	0.000980942	0.00111355	0.00120348	0.0011206
327	623	0.00760406	0.348726	326.901	0.430928			Unidentified	4		0.00325241	0.00374245	0.00318685	0.00320247	0.00331117	0.00319189	0.00290516	0.00315199	0.00310623	0.00329939	0.00347161	0.00326607	0.00300885	0.00328769	0.00327423	0.00320233	0.00296132	0.00335853	0.00361408	0.00327989	0.00285153	0.00326164	0.00271788	0.00286172	0.00257922	0.00311976	0.00325317	0.00274902	0.00257266	0.00320461	0.00348103	0.00311499	0.00295815	0.00275222	0.00282268	0.00261507	0.00327344	0.00277553	0.00284411
29	420.5	1.19051e-06	0.0415439	128.96	0.431087			Unidentified	4		0.0244075	0.0285734	0.0247795	0.0199973	0.0230428	0.0215095	0.0222001	0.0222862	0.0237332	0.0242018	0.0257935	0.0240125	0.0233726	0.0237852	0.0259672	0.02132	0.0195352	0.0216334	0.0237346	0.0229267	0.0192	0.0201164	0.0178558	0.0193485	0.0185049	0.0212137	0.0230878	0.0199182	0.0165045	0.0222538	0.0219779	0.0214975	0.0196541	0.0182044	0.0186039	0.0181535	0.0191541	0.016137	0.017755
583	512	3.89912e-05	0.289308	455.09	0.43133	C20H22N2O7S;C22H22O7;C15H22N6O5S;C19H26O8;C20H22N4O4;C11H16N8O8;C20H24N2O3;	Na;NaCl;NaCl;KCl;KCl;HCOONa;NaClx2;	Sivelestat (USAN/INN);;Deoxypodophyllotoxin;;Ademetionine (INN);S-Adenosyl-L-methionine;;Ibuprofen acyl glucuronide;;"2,5-O,O-BIS-(3',3-AMIDINOPHENYL)-1,4:3,6-DIANHYDRO-D-SORBITOL";"2,5-O,O-BIS-{4',4''-AMIDINOPHENYL}-1,4:3,6-DIANHYDRO-D-SORBITOL";"2-O-(3'-AMIDINOPHENYL)-5-O-(4''-AMIDINOPHENYL}-1,4:3,6-DIANHYDRO-D-SORBITOL";"2-O-(4'-AMIDINOPHENYL)-5-O-(3''-AMIDINOPHENYL)-1,4:3,6-DIANHYDRO-D-SORBIT…	3		0.00117659	0.00105998	0.00116075	0.00144715	0.000973856	0.00167365	0.00102406	0.000745262	0.000647831	0.00110012	0.000740264	0.00114636	0.00116078	0.0010955	0.000929057	0.000906453	0.00125386	0.00149537	0.00153997	0.00167548	0.00139183	0.0019924	0.00158048	0.000833332	0.00140405	0.00155675	0.0018933	0.00143418	0.00141206	0.00164587	0.000947434	0.00163816	0.00125371	0.00154532	0.00160885	0.00140876	0.00129348	0.00224677	0.00178443
1438	292.5	1.25987e-11	2.34893e-08	873.273	0.447544			Unidentified	4		0.000893579	0.0016226	0.00101612	0.00091102	0.000782003	0.000906353	0.00111063	0.00099579	0.00117206	0.00179903	0.00205414	0.00143572	0.00169605	0.00170256	0.00236591	0.000666698	0.00063507	0.00054274	0.000862865	0.000852908	0.000519915	0.000774837	0.000565918	0.000686623	0.000845264	0.000678143	0.000759413	0.0011821	0.00104127	0.00151436	0.00113495	0.000912493	0.000701632	0.000916795	0.000917214	0.000961074	0.00105589	0.00121734	0.000725675
1154	582	1.00396e-06	0.0213642	713.225	0.447682	C32H52Br2N4O4;C39H38N2O6;C27H51O12P;	H;HCOOK;NaClx2;	Demecarium bromide (USP/INN);;Phaeantharine;;PI(18:1(9Z)/0:0);;	3		0.000617571	0.000710246	0.000522966	0.000687353	0.000450949	0.000591002	0.000527241	0.000428822	0.00064045	0.000756755	0.000735499	0.000718657	0.000636833	0.000835829	0.000844402	0.000630935	0.00054044	0.000538224	0.000713776	0.000721118	0.000603253	0.000595422	0.000593084	0.000551292	0.000707334	0.000688846	0.00078794	0.000622571	0.000502266	0.000797255	0.000458293	0.000579578	0.000542478	0.000533277	0.000641436	0.000561789	0.000768437	0.000714352	0.000702777
998	537.5	5.59844e-08	0.373639	633.128	0.447803	C20H32N6O12S2;C26H31ClN2O8S;C28H30N4O6;	Na;HCOONa;NaClx2;	Glutathione disulfide;Oxidized glutathione;Oxiglutatione (JAN/INN);;Amlodipine besilate (JAN);;Lurtotecan (USAN);;	3		0.00370966	0.00307451	0.00304085	0.00327615	0.00318524	0.00335904	0.0033301	0.00331165	0.00337064	0.00292875	0.00317744	0.00357414	0.00288676	0.00364688	0.00315963	0.00284305	0.00286636	0.00339777	0.00323035	0.00338212	0.00267357	0.00303878	0.00285637	0.00296998	0.00274376	0.00371123	0.00388037	0.00250214	0.00242114	0.00302645	0.00305656	0.00290346	0.0026161	0.00257928	0.0026875	0.00234166	0.00279754	0.00280846	0.00308448
24	358.5	0.00410737	0.218642	118.931	0.447852			Salt Peak - Na, K, Cl, HCOOH complex	4		0.00108901	0.00121501	0.000785402	0.00103711	0.000989529	0.000939165	0.00105052	0.00102032	0.000957746	0.000927332	0.00114743	0.00102462	0.00103486	0.00123639	0.00100023	0.000703384	0.000864145	0.00102479	0.000982261	0.00103244	0.000951306	0.00074879	0.000666258	0.000895886	0.000674424	0.00080739	0.000912779	0.000820976	0.000733692	0.00085943	0.000992655	0.00128959	0.00108614	0.000780926	0.00111651	0.000835724	0.000642515	0.000945112	0.000714199
1076	470	1.42913e-07	0.00135486	665.213	0.447893	C24H42O21;C37H40O9;C28H48Cu2N8;C35H36N4O6;C28H38N8O4;	H;K;Na_Na;NaCl;NaClx2;	1,1-kestotetraose;"1,3-alpha-D-Mannosyl-1,2-alpha-D-mannosyl-1,2-alpha-D-mannosyl-D- mannose";"1,6-kestotetraose";1F-alpha-D-Galactosylraffinose;3F-alpha-D-Galactosylraffinose;"6G,6-kestotetraose";alpha-D-Galactosyl-(1-6)-alpha-D-galactosyl-(1-6)-beta-D-fructosyl- (2-1)-alpha-D-glucoside;Cellotetraose;fagopyritol B3;Glycogen;Lychnose;Maltotetraose;Stachyose;;Resiniferatoxin;;Cu-Bicyclam;;Harderop…	3		0.000853323	0.000768953	0.000597605	0.000863652	0.000616786	0.000839176	0.00093601	0.000806021	0.000719481	0.000961601	0.00104915	0.000887447	0.000851105	0.00118965	0.00110022	0.000859995	0.000854974	0.000872915	0.00101526	0.00107926	0.000815687	0.0010219	0.000640197	0.000927926	0.000893445	0.00116079	0.00101201	0.000733294	0.000851422	0.000949383	0.000845199	0.000706197	0.000773966	0.000732384	0.000814743	0.000599467	0.000663258	0.0010612	0.00105418
36	286	1.71673e-10	4.96424e-15	131.046	0.447924	C4H8N2O3;C4H5NO3;	H;NH3;	3-Ureidopropionate;Glycylglycine;L-Asparagine;N-carbamoyl-D-alanine;N-Carbamoylsarcosine;;Maleamate;;	3		0.00543859	0.00490655	0.00631062	0.00436037	0.00440518	0.00383292	0.0060792	0.00464244	0.00522357	0.00611233	0.00662116	0.00741161	0.00909771	0.00847843	0.00993406	0.00355372	0.00324113	0.00438017	0.00364873	0.00353019	0.00355473	0.00360053	0.003295	0.00330775	0.00365839	0.00534265	0.00652506	0.00584108	0.00564858	0.00583962	0.00350535	0.00374037	0.00400475	0.0026362	0.00311254	0.00305314	0.00348283	0.00327813	0.00298143
273	225	1.233e-08	9.74273e-15	302.101	0.447942	C14H19NO5;C9H19N5O3;C13H17NO3;C10H21NO4;	Na;NaCl;HCOONa;HCOOK;	Unidentified	4		0.00488256	0.00528142	0.00545133	0.00517903	0.00437541	0.00634383	0.00641153	0.00601694	0.00559523	0.00600507	0.00666321	0.00950397	0.00877593	0.00877982	0.00993328	0.00503271	0.0050038	0.00622569	0.00627047	0.00649668	0.00552398	0.00642943	0.00570644	0.00559763	0.00646158	0.00756343	0.0094758	0.00750215	0.00832015	0.0088117	0.00435433	0.00433071	0.00389125	0.00352855	0.00337195	0.00369531	0.00412827	0.00503588	0.00521428
610	673	3.26182e-06	0.000173493	471.076	0.447947			Unidentified	4		0.0143523	0.0189052	0.0157816	0.0143557	0.0136924	0.0145845	0.014872	0.0137521	0.014681	0.0160911	0.0180477	0.0168311	0.0187108	0.0171942	0.0186177	0.013528	0.0121713	0.0139719	0.0148727	0.0154152	0.0123948	0.0137519	0.0117929	0.0130189	0.0124207	0.0146565	0.0160647	0.0146898	0.013315	0.015753	0.014704	0.0140619	0.0121742	0.0122622	0.0121015	0.0122313	0.0135348	0.0138448	0.0122942
162	112	0.000347097	1.41605e-07	214.049	0.448417	C5H14NO6P;C10H11NO3;C7H15NO4;C9H9NO;C6H13NO2;	H;Na;K;HCOONa;HCOOK;	Glycerylphosphorylethanolamine;sn-glycero-3-Phosphoethanolamine;;(3-Arylcarbonyl)-alanine;"5,6-Dihydroxy-3-methyl-2-oxo-1,2,5,6-tetrahydroquinoline";Actarit (JAN/INN);Betamipron (JAN/INN);Cichorine;Gentioflavine;Methylhippuric acid;o-methylhippurate;Phenylacetylglycine;;validamine;;2-Indanone oxime;3-Methyloxindole;Indole-3-carbinol;;(3R)-beta-Leucine;1-nitrohexane;4-Amino Hexanoic Acid;6-Aminohe…	3		0.00229072	0.00236425	0.00221807	0.00249742	0.00216112	0.00262297	0.00279418	0.00231925	0.00245785	0.00253998	0.00302942	0.00301673	0.00356636	0.00360057	0.00364738	0.00227415	0.00322779	0.00281303	0.00288848	0.00395582	0.00356398	0.00341493	0.0033148	0.00254217	0.00290608	0.00372951	0.00383001	0.00398127	0.0036807	0.00469258	0.00264107	0.00215502	0.00172883	0.00217217	0.00248656	0.00195046	0.00235971	0.0026304	0.00374498
211	761.5	0.00293915	0.0981086	269.088	0.448807	C11H18N2O3;C10H16N2O;	Na_Na;Na_HCOONa;	Unidentified	4		0.000591352	0.000607965	0.000540908	0.000630816	0.000565224	0.000820709	0.000648299	0.000602036	0.000575119	0.000631088	0.000619105	0.000559007	0.000638688	0.000800263	0.000721546	0.000663365	0.000573852	0.000810139	0.000801014	0.000831016	0.00073379	0.000721465	0.000631261	0.000628625	0.000703641	0.000830605	0.000978062	0.000733175	0.00072196	0.000858118	0.000740736	0.000563331	0.000524224	0.000505756	0.000554964	0.000535116	0.000536049	0.000643543	0.00059876
1148	586	3.18323e-13	7.56322e-08	711.22	0.449456	C24H42O21;	HCOOH;	1,1-kestotetraose;"1,3-alpha-D-Mannosyl-1,2-alpha-D-mannosyl-1,2-alpha-D-mannosyl-D- mannose";"1,6-kestotetraose";1F-alpha-D-Galactosylraffinose;3F-alpha-D-Galactosylraffinose;"6G,6-kestotetraose";alpha-D-Galactosyl-(1-6)-alpha-D-galactosyl-(1-6)-beta-D-fructosyl- (2-1)-alpha-D-glucoside;Cellotetraose;fagopyritol B3;Glycogen;Lychnose;Maltotetraose;Stachyose;;	3		0.0100919	0.0129643	0.0100236	0.0108103	0.00993934	0.0119441	0.0107099	0.010055	0.0101548	0.0119059	0.013242	0.0130785	0.0122038	0.0129065	0.0140258	0.00989093	0.0095806	0.0122106	0.0119575	0.0118121	0.00996811	0.0119823	0.010477	0.0111266	0.0107478	0.0145235	0.0142589	0.0127613	0.0117877	0.0145697	0.0110141	0.00926155	0.00883485	0.0101973	0.00987237	0.00968828	0.0107638	0.0112439	0.0118308
598	765.5	1.31067e-06	0.000785755	461.151	0.456238	C24H26ClFN4O;C23H32O5;C22H31ClO3;C20H29FO3;	Na;KCl;HCOOK;NaCl_HCOONa;	Sertindole;;"11alpha,17beta-dihydroxyandrost-4-en-3-one diacetate";"11beta,21-Dihydroxypregn-4-ene-3,20-dione 21-acetate";17-phenyl-trinor-PGF2alpha;"6beta,17beta-Dihydroxyandrost-4-en-3-one diacetate";;"12alpha-(Chloromethyl)-12-hydroxy-pregn-4-ene-3,20-dione";;Fluoxymesterone;;	3		0.00185918	0.00167125	0.00162972	0.0015765	0.00145347	0.0017377	0.00177512	0.00154823	0.0016938	0.00199468	0.00208239	0.00237566	0.00203372	0.00230166	0.00210019	0.00146557	0.00164073	0.00207788	0.00197087	0.002157	0.00175777	0.00179529	0.00158598	0.00163305	0.00164304	0.0021878	0.00232841	0.00182268	0.0017588	0.0020064	0.00145232	0.0014472	0.00137159	0.0011582	0.00148509	0.00137081	0.00139534	0.0015792	0.00188058
127	667	0.175297	0.0134614	181.072	0.456275	C6H14O6;C5H12O4;	H;HCOOH;	D-Mannitol (JP15);D-Sorbitol;Galactitol;L-Iditol;L-Sorbitol;Mannitol;;D-Apiitol;;	3		0.00205024	0.00224307	0.00233906	0.00222071	0.00174357	0.0024676	0.00279849	0.00223057	0.00199867	0.00184446	0.00233149	0.0028619	0.0022448	0.00263579	0.00229885	0.00237734	0.00236124	0.00282671	0.00251819	0.00237322	0.00213261	0.00226774	0.00209443	0.00216857	0.00203008	0.00291242	0.00306249	0.00254129	0.00294854	0.00303776	0.00257845	0.00229975	0.00205286	0.00236598	0.00239363	0.00197434	0.00222207	0.00252104	0.00300687
150	52.5	0.00414476	2.11147e-05	197.067	0.456315	C5H12O5;C6H14O7;	HCOOH;H;	D-Xylitol;L-Arabinitol;L-Arabitol;Ribitol;Xylitol;;Dextrose (USP);;	3		0.00271852	0.00231786	0.00260454	0.00237758	0.00180214	0.00209601	0.00256387	0.00204384	0.00193504	0.00191492	0.0024165	0.003076	0.00207581	0.00219499	0.00180077	0.00251514	0.00249427	0.00285122	0.00189218	0.00217325	0.00205732	0.00197602	0.00154896	0.00188178	0.0015279	0.00236443	0.00246975	0.00148846	0.00191242	0.00194229	0.00328065	0.00333207	0.00274262	0.00243789	0.00293613	0.0023344	0.00225924	0.00235582	0.00258162
125	119	1.38804e-05	4.4306e-05	179.056	0.456318	C6H12O6;C5H10O4;	H;HCOOH;	2-Deoxy-D-gluconate;2-deoxygluconate;3-Deoxyarabinohexonic acid;Aldohexose;allo-inositol;Allose;alpha-D-Galactose;alpha-D-Glucose;alpha-D-Mannose;alpha-L-Sorbopyranose;beta-D-Fructose;beta-D-Galactose;beta-D-Glucose;beta-D-Hamamelopyranose;beta-D-Mannose;D-2-Keto-3-Deoxygalactonate;D-Allose;D-Altrose;D-Fructose;D-Fuconate;D-Galactose;D-Glucose;D-Gulose;D-Hamamelose;D-Hexose;D-Idose;D-Mannose;D-Ps…	3		0.0114708	0.012305	0.0111942	0.0128848	0.0118307	0.0118886	0.0120066	0.0104639	0.010341	0.00948737	0.00961945	0.00938343	0.00828876	0.0100698	0.00823249	0.0100628	0.00914087	0.0109741	0.011268	0.011952	0.0098626	0.0106855	0.0091333	0.00905185	0.0101482	0.0120699	0.0107744	0.00833809	0.00773215	0.00854981	0.0108922	0.0111744	0.0123235	0.0108347	0.010788	0.0121329	0.0101959	0.0122317	0.0150621
38	152	0.00202791	3.44454e-11	132.03	0.456603	C4H7NO4;C4H4O4;	H;NH3;	2-hydroxysuccinamate;L-Aspartate;L-Iso-Aspartate;;Formylpyruvate;Fumarate;Maleic acid;;	3		0.00215312	0.00180371	0.0023569	0.00159765	0.0019295	0.00251131	0.00191354	0.00231688	0.0023265	0.00244245	0.00254472	0.00256898	0.00305943	0.00355434	0.00347924	0.00197566	0.00178588	0.002957	0.00221202	0.00245497	0.0021861	0.0021946	0.00217612	0.00215263	0.00265583	0.00301078	0.00347708	0.00299657	0.00288809	0.00303732	0.0020138	0.00199451	0.00238073	0.00152026	0.00141115	0.00160047	0.00193935	0.00175649	0.00191853
73	721	2.64221e-13	1.12349e-07	146.046	0.457521	C5H9NO4;C5H6O4;	H;NH3;	(2S, 3S)-3-methylaspartate;2-Oxo-4-hydroxy-5-aminovalerate;3-Methyl-Aspartic Acid;Isoglutamate;L-4-Hydroxyglutamate semialdehyde;L-Glutamate;L-threo-3-Methylaspartate;N-(Carboxymethyl)-D-alanine;N-Acetylserine;N-Hydroxy-N-Isopropyloxamic Acid;N-Methyl-D-aspartic acid;O-Acetyl-L-serine;;(E)-Glutaconate;"2,5-Dioxopentanoate";2-Methylmaleate;"4,5-Dioxopentanoate";Acetylpyruvate;glutaconate;Itaconate…	3		0.00637908	0.00610881	0.00684103	0.00575089	0.00561399	0.00726404	0.00712903	0.00640243	0.00594867	0.00664895	0.00693696	0.0071855	0.00759711	0.00809474	0.00806836	0.00623065	0.00616475	0.00811179	0.00714817	0.0074516	0.00621607	0.0073054	0.00571272	0.00606285	0.00662162	0.00842234	0.00889767	0.00813263	0.00822826	0.00820344	0.00520571	0.00519533	0.00543456	0.00459913	0.00464021	0.00447125	0.00517916	0.005197	0.00467813
967	594	0.164454	0.0222933	623.1	0.464237	C17H27N3O17P2;C26H28O15;C26H31ClN2O8S;C19H25N8O9P;C24H27ClN6O2S;	NH3;Na_Na;NaCl;HCOOK;NaCl_HCOONa;	UDP-GlcNAc;UDP-N-acetyl-D-galactosamine;UDP-N-acetyl-D-glucosamine;UDP-N-acetyl-D-mannosamine;Uridine diphosphate-N-acetylgalactosamine;;Carlinoside;Neocarlinoside;;Amlodipine besilate (JAN);;"2'-Deoxycytidine-2'-Deoxyadenosine-3',5'-Monophosphate";;Promethazine teoclate (JAN/INN);;	3		0.00123171	0.000917303	0.000845548	0.000881184	0.00118076	0.00122591	0.00106885	0.000909687	0.00102909	0.000928147	0.000899331	0.000887952	0.000708361	0.000910327	0.000710518	0.000726782	0.00100542	0.00118654	0.000994256	0.00102946	0.000967514	0.000980311	0.000746498	0.000955989	0.000765441	0.00103796	0.00100417	0.000766715	0.000661568	0.000937523	0.00105181	0.00115532	0.00107895	0.000865743	0.00106043	0.000683541	0.000827974	0.000882947	0.00113418
105	199	1.67366e-16	0.427123	162.077	0.464583	C6H13NO4;C6H10O4;	H;NH3;	1-deoxygalactonojirimycin;"2,5-Dideoxy-2,5-Imino-D-Glucitol";3-Deoxy-D-Glucosamine;"4,6-Dideoxy-4-Amino-Beta-D-Glucopyranoside";Bicine;Deoxymannojirimycin;D-Fucosamine;DMDP;D-Quinovosamine;Migalastat (USAN);;(5-L-Glutamyl)-L-glutamate;(R)-4-Dehydropantoate;"2,2-Dimethylsuccinic acid";2-Aceto-2-hydroxybutanoate;2-Dehydropantoate;3-Hydroxy-3-methyl-2-oxopentanoic acid;3-Hydroxy-5-oxohexanoate;4-Hyd…	3		0.00309254	0.00369651	0.00328979	0.00245004	0.00251376	0.00115348	0.00297016	0.00250913	0.00299778	0.00304855	0.0031977	0.00208091	0.00312927	0.00266186	0.00335273	0.00139307	0.00123553	0.00164049	0.0010785	0.00138628	0.00146804	0.00130505	0.00145612	0.00137648	0.00122107	0.00166159	0.00177034	0.00146987	0.00120017	0.00135443	0.00152159	0.00167683	0.00125129	0.00139354	0.00168795	0.00134718	0.00122636	0.00138433	0.00149085
614	186	8.94899e-12	3.80349e-19	473.162	0.464625	C23H34O3;	NaClx2;	11beta-Hydroxy-6alpha,11-dimethylpregn-4-ene-3,20-dione;"16-Butyl-3-methoxy-estra-1,3,5(10)-triene-16beta,17beta-diol";17abeta-Hydroxy-D-homoandrost-4-en-3-one propionate;17beta-Hydroxy-7alpha-methylandrost-4-en-3-one propionate;Pregnenolone acetate;;	3		0.00547328	0.00604769	0.00765537	0.00537911	0.00443141	0.00388396	0.00655443	0.00538278	0.00571184	0.0078686	0.00868021	0.00863496	0.0134901	0.0121487	0.0156667	0.003393	0.00301146	0.00427118	0.00398792	0.00342626	0.00347324	0.00396334	0.00302193	0.00342144	0.00407583	0.00535569	0.00733893	0.00713422	0.00695067	0.00702886	0.00372111	0.00338372	0.0039636	0.00275711	0.00260161	0.00323484	0.00374538	0.00416932	0.00331905
1037	277	5.87018e-06	2.03087e-14	644.217	0.464632	C30H41N3O8;C34H40ClNO4;	KCl;HCOOK;	Unidentified	4		0.00157642	0.00212443	0.00221827	0.00209643	0.00131715	0.0020382	0.00246922	0.00222079	0.00190637	0.0025492	0.0029001	0.00370007	0.00372448	0.00349904	0.00417183	0.00192069	0.00176334	0.00195733	0.00218468	0.00199574	0.00184337	0.00340627	0.00200483	0.00201654	0.00250351	0.00277915	0.00352873	0.00327813	0.00324637	0.00349644	0.00139867	0.00109822	0.00129648	0.00137732	0.00100017	0.00130079	0.0017328	0.00188701	0.00208078
1602	326	0.00200781	2.07698e-13	986.333	0.464647			Unidentified	4		0.000455455	0.000696943	0.000652898	0.000615749	0.000399608	0.000632767	0.000648288	0.000418997	0.000571953	0.000966746	0.0010268	0.00101774	0.00125603	0.00115254	0.00173379	0.000449397	0.000445452	0.00055877	0.000572559	0.000661943	0.000507568	0.000747149	0.000582433	0.000567205	0.000698542	0.000762006	0.000769273	0.000975244	0.000941532	0.000852787	0.000441882	0.000347234	0.000326311	0.000498434	0.000350695	0.000454093	0.000554166	0.000670316	0.000594039
1372	190	2.84419e-09	3.98683e-18	815.278	0.464772	C35H56O14;	NaClx2;	Unidentified	4		0.000858778	0.00133374	0.00163843	0.000970247	0.000769585	0.000764147	0.00127877	0.00106592	0.00120125	0.00197844	0.00242593	0.00185913	0.00281838	0.0025925	0.00384216	0.000532023	0.00058315	0.000822938	0.000622457	0.000739813	0.000492409	0.000704864	0.000577286	0.000578729	0.000773701	0.00129049	0.00143008	0.00140733	0.0014439	0.00148592	0.000720313	0.000575281	0.000640411	0.000574874	0.000588446	0.000718908	0.000805464	0.000923436	0.000684526
597	373.5	0.000208521	0.0269415	461.047	0.464848			Unidentified	4		0.00564788	0.00695782	0.00571002	0.00524236	0.00549769	0.0053437	0.0057502	0.00530852	0.00543772	0.00604018	0.00597796	0.00526939	0.00604145	0.00620953	0.00528598	0.00522916	0.00473848	0.00506071	0.00518964	0.00562175	0.00513675	0.00446188	0.0040173	0.00430878	0.00377289	0.00443062	0.00513263	0.00460356	0.00420091	0.00526086	0.00603682	0.0061586	0.0051079	0.00476305	0.00574088	0.00476429	0.00447189	0.00567638	0.00492735
289	375	1.83646e-11	1.37693e-07	312.095	0.46554	C11H17N3O2;C10H21NO2;	Na_HCOONa;NaCl_HCOONa;	2-Prolyl-5-Tert-Butyl-[1,3,4]Oxadiazole;;10-amino-decanoic acid;2-amino-decanoic acid;3S-aminodecanoic acid;9-amino-decanoic acid;n-Decanohydroxamic acid;;	3		0.000785688	0.000887947	0.000764421	0.0005725	0.000609385	0.000664035	0.000887624	0.000634731	0.000653217	0.000812918	0.000896491	0.000722932	0.000957559	0.000831181	0.000817305	0.000671321	0.000674311	0.000720533	0.000752618	0.000742598	0.000661806	0.000612667	0.000544547	0.000509258	0.000626578	0.000763059	0.000863373	0.000851367	0.000674294	0.000790716	0.000568919	0.000612863	0.000542531	0.000397276	0.000447592	0.000454201	0.000405062	0.000446593	0.000421412
1743	661	8.70309e-05	4.40535e-09	1053.34	0.465833			Unidentified	4		0.00234641	0.00301932	0.00274163	0.00319087	0.00253893	0.00321962	0.00314752	0.00288224	0.00285849	0.00336591	0.00356292	0.00338917	0.0033227	0.00346726	0.00392352	0.00257333	0.00244188	0.00268024	0.00307353	0.00267901	0.00257393	0.00350387	0.00276082	0.00306665	0.00271803	0.00415223	0.00392514	0.0034793	0.00308505	0.00373154	0.0027745	0.00190769	0.00206462	0.0031441	0.00231405	0.00271586	0.00376084	0.00318826	0.00362693
595	673	0.00269903	9.17803e-07	460.167	0.465974	C22H23F2N7O;C25H25N7;C23H33NO4;C23H24FN3O2;	Na;K;KCl;HCOONa;	Unidentified	4		0.000511028	0.000541338	0.000724767	0.000472953	0.000485673	0.000534141	0.000517206	0.000439683	0.000479355	0.000517046	0.000444929	0.00059175	0.000628097	0.000677588	0.000710585	0.00043558	0.000317854	0.000577585	0.000429106	0.000430064	0.000394344	0.000458856	0.000376463	0.000430536	0.000375874	0.000736986	0.000723089	0.00063315	0.000571674	0.000646622	0.000339598	0.000391861	0.000394673	0.000201062	0.000304379	0.000381562	0.000394774	0.000442931	0.000402675
482	535	0.000569001	8.45322e-05	387.114	0.466618	C12H22O11;	HCOOH;	1-alpha-D-Galactosyl-myo-inositol;2-alpha-D-Glucosyl-D-glucose;2-O-beta-D-Glucopyranosyl-beta-D-glucopyranose;3-b-Galactopyranosyl glucose;"alpha,alpha-Trehalose";"alpha,beta-trehalose";alpha-Cellobiose;alpha-D-Aldosyl beta-D-fructoside;"alpha-D-Glucosyl-(1,3)-D-mannose";alpha-kojibiose;alpha-Maltose;beta-Cellobiose;beta-gentiobiose;beta-Lactose;beta-Maltose;Cellobiose;D-Fructosyl-D-fructofuranos…	3		0.207172	0.282597	0.245362	0.232254	0.199188	0.217527	0.251588	0.212301	0.223159	0.279482	0.297295	0.265169	0.30767	0.300002	0.321048	0.188454	0.16802	0.238471	0.210809	0.271479	0.185047	0.211016	0.222134	0.193428	0.185022	0.240837	0.251507	0.234119	0.220399	0.243143	0.20817	0.193942	0.216845	0.23752	0.192634	0.234712	0.205203	0.286407	0.268097
769	847	2.68522e-05	0.0205256	549.167	0.467415	C27H32N2O8;C22H32N6O5S;C29H33ClN2O3;C26H36O8;C26H30N2O6;	K;NaCl;NaCl;KCl;HCOOK;	Raucaffricine;;"4-Oxo-2-Phenylmethanesulfonyl-Octahydro-Pyrrolo[1,2-a]Pyrazine-6-Carboxylic Acid [1-(N-Hydroxycarbamimidoyl)-Piperidin-4-Ylmethyl]-Amide";;Loperamide oxide (INN);;13-cis-retinoyl-beta-D-glucuronide;all-trans-Retinoyl-beta-glucuronide;;Acetaminophen - oxycodone mixt;;	3		0.0303663	0.0258816	0.0266549	0.0330454	0.0281185	0.0318	0.033152	0.0299087	0.0297725	0.0281028	0.0309743	0.0331272	0.0279422	0.0366944	0.0309573	0.0256574	0.0257209	0.0318877	0.0304773	0.0287734	0.0262619	0.0314073	0.0275048	0.0284678	0.0262399	0.0391682	0.0368587	0.0269402	0.0256332	0.0301681	0.0289494	0.0266195	0.0252365	0.0263517	0.0276558	0.0242588	0.0284727	0.0296975	0.0337685
1561	524	0.00167576	0.223588	965.216	0.47232			Unidentified	4		0.001378	0.00107347	0.00089003	0.00134732	0.00113076	0.0014235	0.00131595	0.00132663	0.00126392	0.00124176	0.00132061	0.00109729	0.0010625	0.00151026	0.00104477	0.00114718	0.00107776	0.000986312	0.00112761	0.00117424	0.00101813	0.00112224	0.00107151	0.00108048	0.000796547	0.00119487	0.00101565	0.00082632	0.000891179	0.00103202	0.00128627	0.00129732	0.00103428	0.00114566	0.00123022	0.00105006	0.00103977	0.00116687	0.00134883
186	650	2.04672e-05	0.00426586	239.077	0.472616	C8H16O8;C10H10FN3S;C10H16N2O2;	H;NH3;Na_Na;	Unidentified	4		0.00365028	0.00310402	0.00298041	0.00353296	0.0034195	0.00452067	0.00383759	0.00358106	0.00366143	0.00316134	0.00353038	0.00358609	0.00371433	0.00426974	0.00356056	0.00369052	0.00373882	0.0044296	0.00440071	0.00427854	0.00395562	0.00416088	0.00383471	0.00405928	0.00387643	0.00474342	0.00476377	0.00392799	0.00414603	0.00492396	0.00360402	0.00358317	0.00377765	0.00330964	0.00378376	0.0035896	0.00346676	0.00331345	0.00427698
711	499.5	0.000944892	8.2948e-11	524.162	0.472713	C28H29N3O4S;C26H31N3O4S;C20H33NO7;	Na;Na_Na;NaCl_HCOONa;	3-(1h-Indol-3-Yl)-2-[4-(4-Phenyl-Piperidin-1-Yl)-Benzenesulfonylamino]-Propionic Acid;;1-[2-(3-Biphenyl)-4-Methylvaleryl)]Amino-3-(2-Pyridylsulfonyl)Amino-2-Propanone;;Candoxatrilat;;	3		0.000641422	0.00128064	0.000851052	0.000865809	0.000581635	0.000657237	0.00107687	0.000941416	0.000954585	0.00176545	0.00187524	0.0014801	0.00214331	0.00154666	0.00244739	0.000668902	0.000701793	0.000577933	0.000908919	0.000764327	0.000735755	0.000791716	0.000593825	0.000576385	0.000867513	0.00103706	0.00110985	0.00164301	0.00132066	0.00141008	0.000573462	0.000565335	0.000503445	0.000653844	0.000634272	0.000823258	0.000812465	0.00101505	0.000776663
648	667	1.86465e-10	8.91556e-13	488.162	0.472829	C25H30ClN5O;C22H33N3O5S;C21H31N3O3S;	K;K;HCOOK;	4-[4-(1-Amino-1-Methylethyl)Phenyl]-5-Chloro-N-[4-(2-Morpholin-4-Ylethyl)Phenyl]Pyrimidin-2-Amine;;Formylmethionyl-leucyl-phenylalanine methyl ester;;"N-{3-[(7ar,12as,12bs)-7-Oxo-1,3,4,6,7,7a,12a,12b-Octahydroindolo[2,3-a]Quinolizin-12(2h)-Yl]Propyl}Propane-2-Sulfonamide";;	3		0.00608296	0.00701523	0.00782601	0.00639363	0.00592033	0.0069513	0.00793313	0.00649646	0.00668767	0.00855965	0.0106291	0.00855092	0.0121427	0.010427	0.0108878	0.0062362	0.00562944	0.0076316	0.00717121	0.0071838	0.00620016	0.00789079	0.00614279	0.00624731	0.00708274	0.00925446	0.00924692	0.00903115	0.00955129	0.00916902	0.00523161	0.00446887	0.00512832	0.00440472	0.00450181	0.00464789	0.00555963	0.00644041	0.00523319
1698	630.5	0.000310538	6.6172e-08	1025.34	0.472838			Unidentified	4		0.00158172	0.00253965	0.00206197	0.00204104	0.00129832	0.00160652	0.00207844	0.00171068	0.00170089	0.00262504	0.00301866	0.00201262	0.00304977	0.00259412	0.00348905	0.00144254	0.0010194	0.00132939	0.00163501	0.00156459	0.00117001	0.00188845	0.00155184	0.00158506	0.00147954	0.00202472	0.00211393	0.00231064	0.00197177	0.00211635	0.00222503	0.00118431	0.00119795	0.0016573	0.00137378	0.00180702	0.00184636	0.00239908	0.00176984
239	442	7.59488e-06	1.85119e-05	289.068	0.472883	C9H12N6O4;C10H16O4;C11H12N4;	Na;Na_HCOONa;Na_HCOONa;	8-Azaadenosine;;"3,6-dioxo-decanoic acid";4E-Decenedioic acid;4Z-Decenedioic acid;"6,9-dioxo-decanoic acid";Decenedioic acid;;Heteropyrithiamine;;	3		0.000543058	0.000773069	0.000726823	0.000622799	0.00055014	0.000734942	0.000707369	0.000604739	0.00057535	0.000714347	0.000853022	0.000770865	0.000815882	0.000811841	0.000743778	0.000521618	0.000602268	0.000778634	0.000659924	0.000579203	0.000613985	0.00054916	0.000548969	0.000518632	0.00078851	0.000704057	0.00080235	0.000874735	0.000818691	0.000703557	0.000441721	0.000558969	0.00042936	0.000433648	0.000515375	0.000488496	0.000484959	0.000424882	0.000452868
1931	776.5	4.87339e-06	0.000816421	1145.28	0.47289			Unidentified	4		0.000993326	0.00175978	0.00105814	0.00129521	0.00109186	0.000842832	0.000956343	0.000986983	0.000953256	0.00144218	0.00152563	0.00108458	0.00185616	0.00145002	0.00134197	0.000939083	0.000711117	0.000613318	0.000983	0.00100171	0.000863889	0.000792902	0.00068773	0.000957068	0.000547212	0.00094033	0.00104757	0.0011113	0.00092878	0.00125298	0.000892894	0.00108395	0.000947078	0.0011307	0.000960636	0.00118105	0.00096694	0.00141809	0.00108863
1352	585	8.80358e-06	0.00282796	803.163	0.472928			Unidentified	4		0.004413	0.00620217	0.00484427	0.00484648	0.00425799	0.00456897	0.00500626	0.00466303	0.00466455	0.00592337	0.00601948	0.00480131	0.00611932	0.00583648	0.00540087	0.00407684	0.00376773	0.00393332	0.00446277	0.004905	0.00400489	0.00405242	0.00334652	0.00366981	0.00354053	0.00422863	0.00442912	0.00456473	0.00398789	0.00495597	0.00485421	0.00465608	0.00422882	0.00424383	0.00475136	0.00444857	0.00425999	0.00495865	0.00466427
617	180.5	0.548256	2.91906e-17	474.146	0.473524	C21H31N3O5S;C21H22N4O6S;C22H29N3O4S;C27H26FNO3;C23H36Cl3N;C21H24F3N3S;C23H34ClN;C20H31NO2S;	K;NH3;Na_Na;Na_Na;Na_Na;HCOONa;NaClx2;NaCl_HCOONa;	FMLP;;ICI D1694;Raltitrexed (JAN/USAN/INN);;Lafutidine (JAN/INN);;HR 780;;"3beta-Chloro-N,N-bis(2-chloroethyl)-androst-5-en-17beta-amine";;Trifluoperazine;;SR 31747;;Cetiedil;;	3		0.00376803	0.00319285	0.00409244	0.00340375	0.00299921	0.00369763	0.00390468	0.00384165	0.00395808	0.00512367	0.00478838	0.00429853	0.00597057	0.00619411	0.00654521	0.0033018	0.00291075	0.00415615	0.00387643	0.00400076	0.00339211	0.0038261	0.00287814	0.00328882	0.00407293	0.00508766	0.00567546	0.00539458	0.00490646	0.00523572	0.00329302	0.00352943	0.00372701	0.00324561	0.0030992	0.00334286	0.00373421	0.00375112	0.00372442
729	342	9.92658e-05	0.0315974	533.172	0.473927	C29H33FO6;C29H32O6;C26H33FO7;C29H33ClN2O2;C26H36O7;C25H32ClFO5;	K;NaCl;NaCl;NaCl;KCl;HCOONa;	Unidentified	4		0.000888464	0.000877832	0.000640528	0.000820657	0.00056557	0.00131456	0.000838035	0.000889615	0.000978747	0.000969918	0.000896888	0.00247821	0.00102528	0.00116205	0.00121737	0.00126488	0.00112405	0.00126301	0.00112549	0.00106558	0.00111501	0.00104063	0.00112184	0.00101393	0.00109738	0.00136224	0.00233902	0.00157995	0.0013378	0.00159567	0.000852953	0.000957758	0.00105441	0.000576086	0.000768455	0.000856737	0.00050756	0.000871605	0.00117441
784	136	5.57531e-05	9.53682e-12	556.164	0.474069	C27H29N7O2;C23H39NO5S;	KCl;NaClx2;	Unidentified	4		0.00330065	0.00311893	0.0035472	0.00385017	0.0031806	0.00504037	0.00430822	0.00396102	0.00374743	0.00421286	0.00438428	0.00542369	0.00568018	0.0060393	0.00588518	0.00421401	0.00430039	0.0051245	0.0051994	0.00555492	0.00485204	0.00553223	0.00459248	0.00471042	0.00532142	0.00592372	0.00747266	0.00620297	0.00641104	0.00677858	0.00388349	0.00368902	0.00384108	0.00353769	0.00359054	0.0034858	0.00382629	0.00463472	0.00633864
1462	770	6.81615e-07	2.21754e-06	891.283	0.474219			Unmatched Adduct	4		0.00950508	0.00884922	0.00915145	0.0111228	0.00872763	0.00969926	0.0107225	0.00930284	0.00932958	0.0100446	0.0111483	0.0113096	0.00993782	0.012195	0.0115106	0.00795279	0.0074498	0.0088719	0.00953113	0.00892402	0.00772488	0.0107679	0.00869505	0.00917127	0.00840259	0.0134763	0.0117036	0.00948995	0.00859396	0.0103377	0.00858297	0.00743709	0.00752278	0.00897769	0.0078295	0.00837594	0.0107237	0.0103336	0.0117722
158	523.5	0.0102303	0.211796	209.067	0.480428	C7H14O7;C9H14N2O;	H;Na_Na;	alpha-D-Mannoheptulopyranose;beta-D-Sedoheptulopyranose;L-Glycero-D-Manno-Heptopyranose;Sedoheptulose;;2-Isobutyl-3-Methoxypyrazine;;	3		0.0011966	0.00110625	0.00116722	0.00080547	0.000975146	0.00145948	0.00117265	0.00113079	0.000964652	0.00109202	0.00122581	0.00115008	0.000995213	0.00152816	0.00114305	0.00134774	0.00127196	0.00173003	0.00141836	0.00124502	0.000960894	0.0014276	0.00100738	0.00086307	0.00116072	0.00185547	0.00160475	0.00107847	0.00127035	0.00122191	0.00137604	0.00178727	0.00179539	0.00116239	0.00141735	0.00123739	0.00127587	0.00125422	0.00161303
568	683.5	3.02412e-12	1.08612e-07	447.135	0.480468	C20H30N2O5S;C18H24N6O5;C25H26O4;C22H27FO5;C25H27ClN2;C22H30O5;C21H29ClO3;	K;Na_Na;NaCl;NaCl;NaCl;KCl;HCOOK;	Benfuracarb;;Abacavir succinate (USAN);;"6,8-Di-DMA-chrysin";6-Geranylchrysin;8-Geranylchrysin;;Fluocortin (INN);Fluprednidene (INN);;Meclizine;;Methylprednisolone (JP15/USP/INN);;19-Chloro-3beta-hydroxyandrost-5-en-17-one acetate;3beta-(Acetyloxy)-5beta-methyl-6beta-chloroestr-9-en-17-one;Clostebol acetate (BAN);;	3		0.00130283	0.00151615	0.00128875	0.00113141	0.00114289	0.00102703	0.00140298	0.00143386	0.0013243	0.00160381	0.00156445	0.00157067	0.00147347	0.00202296	0.00174069	0.000965983	0.00101041	0.000953404	0.000954128	0.00095092	0.000938587	0.000816036	0.000868362	0.000934973	0.000781745	0.00134235	0.00121881	0.00140745	0.00118292	0.00111273	0.000922289	0.000885244	0.000832793	0.00067313	0.000678177	0.000747024	0.000839151	0.00103093	0.000867902
673	781	0.00345631	0.540107	507.156	0.480868	C27H30O6;C25H27FN4O3;C24H34O7;C17H34N6O5S;C24H26ClFN4O;C25H32N2O2;	NaCl;NaCl;KCl;KCl;HCOONa;NaClx2;	Unidentified	4		0.0047369	0.0051659	0.00510702	0.00531398	0.00472984	0.00548029	0.00525232	0.004698	0.0047237	0.0054203	0.00569841	0.00510456	0.00552541	0.00657296	0.00571836	0.00469639	0.00499458	0.0056097	0.00529752	0.0056009	0.00500698	0.00496808	0.00417313	0.00507008	0.00440871	0.00636743	0.00572257	0.00487258	0.00485316	0.00583574	0.0061686	0.00574087	0.00517987	0.00540267	0.00561859	0.00475634	0.00586996	0.00551155	0.00725801
858	517.5	0.000193296	1.92152e-05	581.193	0.48095	C33H36O7;C27H34N2O7;C34H28N4;C28H38N2O4;C26H43O5P;C24H40O6S;	K;HCOOK;Na_HCOONa;NaClx2;NaClx2;NaCl_HCOONa;	Morellin;;Lofentanil oxalate (USAN);Moexipril;;UCL 1684;;Cephaeline;;"1alpha-hydroxy-24-(dimethoxyphosphoryl)-25,26,27-trinorvitamin D3 / 1alpha-hydroxy-24-(dimethoxyphosphoryl)-25,26,27-trinorcholecalciferol";;Sulfolithocholic acid;;	3		0.00174196	0.00221973	0.00217257	0.00224651	0.00207279	0.0028809	0.00236264	0.00239686	0.00217126	0.00248138	0.00249511	0.00223403	0.00243238	0.00284648	0.00254449	0.00243371	0.0022922	0.00266639	0.00298779	0.00290572	0.00257967	0.00267175	0.00239583	0.00267666	0.00259936	0.00339058	0.00326929	0.00275788	0.00251056	0.00327993	0.0024411	0.0022335	0.0024067	0.00227106	0.00254941	0.00215437	0.00223838	0.0023511	0.00324358
695	264.5	1.1951e-10	0.33378	513.086	0.481047	C24H20N6O3;C21H29O8P;C28H24O5;C17H23FN4O6S;C21H29BrO4;C24H22N4O2;C23H27ClN2O2;	KCl;KCl;KCl;HCOOK;Na_HCOONa;NaClx2;NaClx2;	Unidentified	4		0.00110939	0.00126453	0.000934877	0.000754654	0.000797795	0.000993099	0.000968316	0.000923904	0.000905596	0.00141204	0.000849831	0.00100663	0.000931143	0.000994421	0.00078948	0.000815943	0.000547694	0.0008516	0.000942731	0.000971093	0.000803106	0.000817865	0.000779536	0.000839887	0.000749566	0.000812995	0.00105491	0.000797798	0.000686048	0.000948812	0.000737507	0.00078063	0.000617662	0.000611664	0.000511311	0.000527734	0.000527639	0.000519383	0.000646865
110	355.5	0.026031	0.0469465	165.04	0.481173	C5H10O6;C7H10N2;	H;Na_Na;	Apionic acid;Arabinonic acid;D-Xylonate;L-Arabinonate;Ribonic acid;;"2,4-Diaminotoluene";;	3		0.00395903	0.00364582	0.00377744	0.00401096	0.00349359	0.00408449	0.00391421	0.00358883	0.00337352	0.00329964	0.0035307	0.00370814	0.00331309	0.00419904	0.00343925	0.00377793	0.00410648	0.00481856	0.00414233	0.00440463	0.00378321	0.0039932	0.00340394	0.00357921	0.00350169	0.00472575	0.00451853	0.00334124	0.00349802	0.00402942	0.00448923	0.00443428	0.00430708	0.00373499	0.00411173	0.00349712	0.00380129	0.00393806	0.00501272
209	660.5	6.16208e-14	0.413757	267.072	0.481287	C14H12N4S;C9H16O9;C11H16N2O3;C7H12N4O3;C5H12N8;C10H14N2O;	H;H;Na_Na;HCOONa;HCOOK;Na_HCOONa;	5-Phenylsulfanyl-2,4-Quinazolinediamine;;2(alpha-D-Mannosyl)-D-glycerate;2-O-alpha-mannosyl-D-glycerate;3-Deoxy-D-glycero-D-galacto-2-nonulosonic acid;;Butalbital (USP/INN);Talbutal (INN);Vinbarbital (INN);Vinylbital (INN);;"3,6,8-Trimethylallantoin";;Mitoguazone (INN);;(R)-6-Hydroxynicotine;(S)-6-Hydroxynicotine;2'-Hydroxynicotine;Bupicomide (USAN/INN);Nicotine-1'-N-oxide;Nikethamide (INN);Pseud…	3		0.00765886	0.00807237	0.0067012	0.00740373	0.00736762	0.00670857	0.00662583	0.00751461	0.00716977	0.00792934	0.00742179	0.00702825	0.0071243	0.00765638	0.00675898	0.00563819	0.00497376	0.00613984	0.00604704	0.00688587	0.00601755	0.00598853	0.0051404	0.00513424	0.0056623	0.00664452	0.00570148	0.00533076	0.00510821	0.00607844	0.0085829	0.00867168	0.00809755	0.0077037	0.00853702	0.00726781	0.00771361	0.00766728	0.00757785
141	457.5	1.1313e-08	0.160898	193.035	0.481291	C6H10O7;C8H10N2O;	H;Na_Na;	2-Dehydro-D-gluconate;3-Dehydro-L-gulonate;3-keto-D-gulonate;4-Deoxyglucarate;5-Dehydro-D-gluconate;beta-D-Glucopyranuronic acid;D-Fructuronate;D-Galacturonate;D-Glucuronate;D-Glucuronic acid;D-Mannuronate;D-Tagaturonate;fructuronate;Galacturonic acid;Iduronic acid;L-Guluronic acid;L-Iduronic acid;Pectic acid;;4-(Hydroxymethyl)Benzamidine;;	3		0.0011968	0.00115691	0.00122572	0.00126619	0.000804557	0.00188928	0.00115037	0.00134119	0.00117601	0.0010205	0.00103955	0.00120263	0.00101634	0.00119188	0.000976023	0.00157947	0.00144768	0.00202379	0.00188874	0.00191722	0.00172145	0.0016823	0.00127939	0.0017442	0.00165488	0.00125248	0.00193953	0.00131971	0.00158264	0.00167395	0.0014611	0.00148025	0.00136188	0.00161237	0.00161305	0.00123262	0.00129793	0.00133924	0.00172267
735	768.5	0.000426195	3.72094e-06	537.167	0.481293	C26H32N2O8;C25H37ClO8;C26H32F2O7;C29H28N4O3;C25H36O8;	K;K;Na_Na;NaCl;KCl;	Unidentified	4		0.00956476	0.0109824	0.0108229	0.0112007	0.00947438	0.00957378	0.0106626	0.0104046	0.00971124	0.0109706	0.0118558	0.0113543	0.0124696	0.0136799	0.0136237	0.00860668	0.0084159	0.00969561	0.00956172	0.0100214	0.00854905	0.010116	0.00844774	0.00844844	0.00877951	0.0112955	0.0111633	0.010953	0.0107947	0.0111924	0.00958577	0.00814493	0.00811079	0.00977584	0.00875941	0.00888448	0.011392	0.0109036	0.0140365
773	311	0.0027924	0.035412	551.186	0.481325	C17H36N4O14S;C33H30N4O2;C27H34F2O7;C25H34O8;	H;K;Na_Na;Na_HCOONa;	Unidentified	4		0.000702198	0.000628896	0.000584182	0.00101522	0.000865148	0.00100127	0.000952312	0.000864888	0.000722632	0.00092591	0.000945771	0.00102706	0.000704691	0.00107828	0.000899843	0.000512074	0.000594298	0.000982508	0.000781618	0.000754234	0.000690802	0.000719766	0.000680173	0.000819893	0.000788432	0.0012426	0.00110488	0.000460397	0.000453355	0.000674411	0.000639725	0.000668865	0.000669125	0.000750467	0.000699524	0.000668861	0.00067522	0.000635373	0.000657663
95	92.5	4.04972e-05	3.14604e-11	157.037	0.481392	C4H6N4O3;	H;	Allantoin;;	2	CID: 204	0.00184796	0.00157512	0.0030836	0.00245772	0.00180717	0.00228344	0.00310338	0.00266976	0.00251486	0.00238367	0.00228493	0.00346302	0.00395313	0.00390208	0.0043888	0.00158719	0.00142566	0.00246749	0.00244321	0.00198755	0.00180271	0.00184121	0.00205541	0.00166664	0.00212157	0.00235072	0.00373063	0.00290856	0.00314484	0.00339999	0.00219354	0.00203454	0.0024001	0.00170155	0.00275649	0.00204384	0.00269579	0.00311781	0.00309978
128	745	1.19762e-05	1.05228e-09	182.046	0.481395	C8H9NO4;C8H6O4;C6H11N3;	H;NH3;NaCl;	(2r)-Amino(3,5-Dihydroxyphenyl)Acetic Acid;"3,5-Dihydroxy-phenylglycine";3-Carboxy-4-methoxy-N-methyl-2-pyridone;3-Hydroxy-4-hydroxymethyl-2-methylpyridine-5-carboxylate;4-Pyridoxate;5-formyl-3-hydroxy-2-methylpyidine-4-carboxylate;5-Methoxy-3-hydroxyanthranilate;;3-Formylsalicylic acid;4-Formylsalicylic acid;4-Hydroxyphenylglyoxylate;Benzoquinoneacetic acid;Phthalate;Terephthalate;;3-Methylhista…	3		0.00136368	0.0021562	0.00169417	0.00159906	0.00149636	0.00193928	0.00178727	0.00165794	0.00152729	0.00228708	0.00244333	0.00211294	0.00276519	0.00224323	0.00274872	0.00150472	0.00140798	0.00168872	0.00184577	0.00199489	0.00178214	0.00192257	0.0017683	0.0017288	0.00182998	0.0019409	0.00219155	0.00256203	0.00221129	0.00253153	0.00147462	0.00147121	0.00122186	0.00137883	0.0011582	0.00139878	0.00155797	0.00165461	0.00129791
148	708	0.0367586	0.00511712	195.051	0.481425	C6H12O7;C8H12N2O;	H;Na_Na;	2-Carboxy-D-arabinitol;D-Altronate;D-Gluconic acid;Galactonic acid;Gluconic acid;Gulonic acid;;2-Methoxy-3-Isopropylpyrazine;;	3		0.00922421	0.0095224	0.00962631	0.00965636	0.00890437	0.00908406	0.00949902	0.00920565	0.00832012	0.00881314	0.00954052	0.00989157	0.0100714	0.0116963	0.0100056	0.00832336	0.0084986	0.0101757	0.00937521	0.00966019	0.00822188	0.00954453	0.00787871	0.00822663	0.00887366	0.0106982	0.0109257	0.00955669	0.00988415	0.0101274	0.00887614	0.00829723	0.00776907	0.00829292	0.00813379	0.00788407	0.009879	0.00884683	0.0123919
942	657	2.36469e-19	0.453108	609.188	0.482088	C34H30N2O9;C28H34F2O7;	H;Na_HCOONa;	Unidentified	4		0.0116595	0.0124984	0.0106717	0.0119056	0.0115045	0.00979694	0.0109652	0.011431	0.0107623	0.0124375	0.0125277	0.0106932	0.0114042	0.0119887	0.0122028	0.00845236	0.00773113	0.00853903	0.00977056	0.00955545	0.0082371	0.0090452	0.00758479	0.00849666	0.0081061	0.0102213	0.00940752	0.00860214	0.00770642	0.00926919	0.0132303	0.0128679	0.0114883	0.012382	0.0131879	0.0122868	0.0126177	0.0129041	0.0125093
1128	531.5	3.7895e-06	0.02682	699.22	0.48253	C28H38N8O10S;C32H44N2O8;C29H42N4O6S;	Na;NaClx2;NaCl_HCOONa;	Unidentified	4		0.00246561	0.00165368	0.00216191	0.00274132	0.0020935	0.00157365	0.00266322	0.00232857	0.00219108	0.00161699	0.00220874	0.00219657	0.0022726	0.0030583	0.00161426	0.00133797	0.00126349	0.00171095	0.00170659	0.000545567	0.00134072	0.00170687	0.00140714	0.00140574	0.00143818	0.00131577	0.00184195	0.00150351	0.00139202	0.00167689	0.00152966	0.00121365	0.000454836	0.00148588	0.00143245	0.00136142	0.00160248	0.00165772	0.00221992
525	545	0.279444	0.00212008	404.104	0.488765	C22H21NO3;C19H25NO4;	NaCl;KCl;	Unidentified	4		0.00129677	0.00352594	0.00325377	0.00260481	0.00236427	0.00256309	0.00406224	0.0033695	0.00132829	0.00531693	0.00370199	0.00310911	0.00355364	0.00233824	0.00372861	0.00123724	0.00257288	0.00170975	0.00240693	0.00137499	0.00237968	0.00176449	0.00223091	0.00201532	0.00677244	0.00236348	0.0037815	0.00305295	0.00383115	0.00240086	0.00274853	0.00328627	0.00121889	0.00363721	0.00489938	0.00377197	0.00474832	0.00330727	0.00367008
732	584.5	5.78532e-08	0.145715	535.152	0.489202	C18H32O18;C24H32FO9P;C25H35ClO8;C32H26N4O2;C23H32Cl2NO6P;C25H31FO8;C28H31ClN2O3;C25H34O8;C23H27FN4O2;	H;Na;K;K;NH3;NaCl;NaCl;KCl;NaCl_HCOONa;	1,4-beta-D-Glucan;;Triamcinolone acetonide phosphate (USAN);;7Z-punaglandin 4;punaglandin 4;punaglandin 5;;Conivaptan;;Estramustine phosphate (USAN);;Triamcinolone diacetate;;Rhodamine 6G;;6-dehydrotestosterone glucuronide;Hydrocortisone succinate;;Risperidone;;	3		0.00110822	0.00110706	0.00116646	0.0012113	0.00123302	0.00192783	0.0010322	0.00111329	0.000746149	0.00109271	0.00108384	0.000502006	0.000886551	0.00115654	0.000995002	0.00149026	0.00147434	0.00182564	0.00165875	0.0020338	0.00152207	0.00155391	0.0015442	0.00178004	0.00148962	0.00168751	0.00166069	0.00164412	0.00152925	0.00162466	0.00163794	0.00128692	0.00103756	0.00136595	0.00165723	0.00131075	0.00157306	0.00162402	0.00206654
1526	464.5	9.75932e-06	0.66509	951.305	0.489461	C44H54N4O16;C46H54O16;	NaCl;Na_HCOONa;	Precorrin 6X;precorrin-6A;;Bimosiamose (USAN);;	3		0.0019576	0.00131473	0.00198436	0.0023112	0.00198043	0.00162269	0.00191241	0.00188283	0.0017091	0.00131428	0.00242349	0.000800047	0.00134355	0.00104804	0.0022253	0.00144777	0.00122401	0.00138431	0.00157357	0.0017217	0.00116198	0.00167606	0.00140171	0.00155042	0.00153918	0.00170443	0.000669077	0.00162854	0.00138908	0.00163923	0.00247211	0.00214355	0.00184247	0.00157545	0.00148257	0.00238418	0.00247655	0.00238462	0.00218921
527	118.5	0.0327757	0.368981	405.08	0.489502	C17H20O10;C14H23N2O7P;C16H18O8;	Na;Na_Na;HCOONa;	O-Sinapoylglucarolactone;;N-[O-Phosphono-Pyridoxyl]-Isoleucine;Vitamin B6 Complexed with 2-Amino-Hexanoic Acid;;1-Caffeoyl-4-deoxyquinic acid;4-Methylumbelliferyl-Alpha-D-Glucose;4-p-Coumaroylquinic acid;p-Coumaroyl quinic acid;trans-5-O-(4-coumaroyl)-D-quinate;;	3		0.000557641	0.000761341	0.00072949	0.00137189	0.00167749	0.00123793	0.000620384	0.000480963	0.000514467	0.000964823	0.000808998	0.00124321	0.000787548	0.000775412	0.00114152	0.000716209	0.000787385	0.00155056	0.00134564	0.00176056	0.000907271	0.00105476	0.000721575	0.00205497	0.000665442	0.00149869	0.00239865	0.000981997	0.000768163	0.00111595	0.00218501	0.00125629	0.00189093	0.000983281	0.00185149	0.000972462	0.000820022	0.00230818	0.000800242
440	820.5	1.41155e-18	0.0563822	377.085	0.48967	C12H22O11;	Cl;	1-alpha-D-Galactosyl-myo-inositol;2-alpha-D-Glucosyl-D-glucose;2-O-beta-D-Glucopyranosyl-beta-D-glucopyranose;3-b-Galactopyranosyl glucose;"alpha,alpha-Trehalose";"alpha,beta-trehalose";alpha-Cellobiose;alpha-D-Aldosyl beta-D-fructoside;"alpha-D-Glucosyl-(1,3)-D-mannose";alpha-kojibiose;alpha-Maltose;beta-Cellobiose;beta-gentiobiose;beta-Lactose;beta-Maltose;Cellobiose;D-Fructosyl-D-fructofuranos…	3		0.158403	0.16567	0.158504	0.17443	0.162953	0.189822	0.168518	0.165983	0.157625	0.171232	0.160868	0.144515	0.162598	0.176669	0.160381	0.163057	0.15909	0.179181	0.185626	0.189904	0.170033	0.182716	0.155589	0.168029	0.144986	0.184303	0.18001	0.161709	0.156634	0.176257	0.215217	0.21576	0.204673	0.218374	0.237157	0.212208	0.220278	0.228184	0.26047
218	717.5	7.55794e-07	0.330828	279.039	0.489711	C13H10N2O4;C10H14N2O5;C8H10NO7P;C12H8N2O2;C7H14N2O2S;C9H14O2;	Na;K;NH3;HCOONa;Na_HCOONa;NaCl_HCOONa;	Thalidomide;;"1-Beta-Ribofuranosyl-1,3-Diazepinone";3-Deazacytidine;5-Methyl-2'-Deoxypseudouridine;Telbivudine (USAN/INN);Thymidine;;Pyridoxal-5'-Phosphate-N-Oxide;;Isophenoxazine;;Aldicarb;;"2,6-nonadienoic acid";"2E,6Z-nonadienoic acid";2-nonynoic acid;"2Z,4E-nonadienoic acid";4-nonynoic acid;"5,7-nonadienoic acid";5-nonynoic acid;6-nonynoic acid;7-nonynoic acid;8-nonynoic acid;Boschnialactone;;	3		0.00057692	0.000620496	0.000479962	0.000713859	0.000656501	0.000917941	0.000538424	0.000594052	0.000554884	0.000578367	0.000605386	0.000649393	0.000562566	0.000553655	0.000610959	0.000768288	0.000827747	0.00101503	0.000753556	0.00082782	0.0008637	0.000568924	0.000698137	0.000757092	0.000772958	0.000925075	0.00095497	0.000770305	0.000966162	0.000798391	0.000903189	0.0009106	0.00100418	0.000631316	0.000855705	0.000569321	0.000548447	0.000732346	0.00105352
221	271	5.0935e-05	0.173194	281.088	0.489817	C15H14N4S;C10H18O9;C12H18N2O3;C11H16N2O;	H;H;Na_Na;Na_HCOONa;	Unidentified	4		0.00392225	0.00389433	0.00347435	0.00410948	0.00379249	0.00303204	0.00387447	0.00404804	0.00346805	0.00421683	0.00393061	0.00397206	0.00384066	0.00428789	0.00399492	0.00249727	0.00260879	0.00308379	0.00283853	0.00351597	0.00278803	0.00340527	0.00276289	0.00286952	0.00317393	0.00343457	0.00303998	0.0032131	0.00314777	0.00602817	0.00482239	0.00524411	0.00465961	0.00401252	0.00455579	0.00397088	0.00474296	0.00482236	0.00816552
1072	651.5	2.62161e-08	7.93533e-05	661.175	0.490064	C29H36O16;C36H32N2O7;C22H36N8O11;C28H34O14;	Na;NaCl;KCl;HCOONa;	Orobanchoside;Plantamajoside;Suspensaside;;Oxantel pamoate (USAN);;Pentigetide (USAN/INN);;Poncirin;;	3		0.00119165	0.000686965	0.000883455	0.000953439	0.000984977	0.00124728	0.00101963	0.00125075	0.000939502	0.000868504	0.00077096	0.00112814	0.000695366	0.000978087	0.000730496	0.00109471	0.00106511	0.00119514	0.00135923	0.00123855	0.0011055	0.00188978	0.00133554	0.00143904	0.00111565	0.00150136	0.00165581	0.000937893	0.0011155	0.0012198	0.00110587	0.00114078	0.00101782	0.000891094	0.00119269	0.000937343	0.00120497	0.00114941	0.00137404
1173	759	1.13269e-18	0.000748257	719.202	0.490319			Unidentified	4		0.0998717	0.112776	0.10326	0.119471	0.105808	0.120982	0.111766	0.106505	0.102634	0.121893	0.117681	0.0935226	0.112422	0.118482	0.116279	0.106266	0.0975815	0.104296	0.121496	0.122976	0.105484	0.122554	0.100034	0.111598	0.0936204	0.120823	0.115737	0.112451	0.105306	0.118155	0.140018	0.128775	0.127847	0.155725	0.152338	0.151425	0.160172	0.163738	0.182957
745	704	3.37743e-09	2.60852e-06	539.138	0.490667	C18H32O16;	Cl;	(1->3)-beta-D-Galactopyranans;"(2,6-beta-D-Fructosyl)n";"1,3-beta-D-Oligoglucan";"1,6-beta-D-Glucan";"1-alpha-D-{(1,4)-alpha-D-Glucosyl}(n-1)-alpha-D-glucopyranoside";1F-beta-D-Fructosylsucrose;1-kestotriose;3-Galactosyllactose;"6-alpha-D-(1,4-alpha-D-Glucano)-glucan";6-alpha-Maltosylglucose;6F-alpha-D-Galactosylsucrose;6G-kestotriose;6-kestotriose;beta-D-Fructofuranosyl O-beta-D-glucopyranosyl-(…	3		0.0262475	0.0185649	0.0201779	0.028498	0.0273505	0.0309556	0.0263357	0.0265484	0.0253364	0.0222023	0.019007	0.0215779	0.0169562	0.0241454	0.0172738	0.0241791	0.0258514	0.0306588	0.0287333	0.0274375	0.0257864	0.0298362	0.0262175	0.026763	0.0223373	0.032109	0.0282867	0.0201354	0.0190456	0.0233971	0.0334573	0.0328356	0.0323864	0.0328054	0.0377211	0.0294564	0.0337437	0.0318785	0.0443263
968	384.5	2.64226e-10	0.0120162	623.204	0.490893	C30H38N2O10;C29H42O10;	K;KCl;	Unidentified	4		0.00419093	0.00425494	0.00459162	0.00480279	0.00396812	0.00356638	0.0044857	0.00464353	0.00435935	0.00566308	0.0086383	0.0045602	0.00491987	0.00587983	0.00594523	0.00278948	0.00291894	0.00331035	0.0036665	0.00387247	0.00329429	0.00585684	0.00329859	0.00335786	0.00338931	0.00416029	0.00394955	0.00393336	0.00584043	0.00411895	0.00857543	0.00554977	0.00503378	0.00499795	0.00839686	0.00511327	0.00928511	0.00972467	0.00593987
1442	678	8.59177e-12	1.40947e-06	881.254	0.491613			Unidentified	4		0.0269517	0.0201622	0.0218777	0.0316109	0.0278443	0.0314774	0.0283832	0.0278639	0.0267353	0.0238165	0.0219324	0.0225676	0.0185782	0.0263095	0.0198923	0.0248942	0.025385	0.0290121	0.0306124	0.0286023	0.0256706	0.030852	0.0267793	0.0293496	0.0225875	0.0343042	0.0298199	0.0219481	0.0203948	0.024613	0.0334026	0.0313266	0.0317278	0.0361972	0.0383266	0.0329281	0.0377379	0.035867	0.0483396
1255	536.5	0.00535178	0.455019	747.197	0.491705	C30H46O16S2;C35H38Cl2N8O4;C35H40N2O9S;C28H48Cu2N8;	Na;Na_Na;HCOOK;NaCl_HCOONa;	Atractyloside;;Itraconazole (JAN/USAN);;"2-[4-(Hydroxy-Methoxy-Methyl)-Benzyl]-7-(4-Hydroxymethyl-Benzyl)-1,1-Dioxo-3,6-Bis-Phenoxymethyl-1lambda6-[1,2,7]Thiadiazepane-4,5-Diol";;Cu-Bicyclam;;	3		0.000681034	0.000672797	0.000609977	0.0010744	0.00164732	0.00122642	0.000646722	0.000632135	0.000643672	0.000916923	0.000736332	0.00113059	0.000906487	0.000803077	0.00107605	0.000907847	0.000627494	0.00126913	0.00147493	0.00201149	0.000924602	0.00112903	0.000656248	0.00197776	0.000855102	0.00134065	0.00233899	0.00104774	0.000751413	0.00113132	0.00204631	0.00110378	0.0016139	0.00111137	0.00159645	0.000699636	0.00116105	0.00256916	0.00093054
1763	744.5	7.70225e-16	0.00124069	1061.32	0.497538			Unidentified	4		0.014648	0.0192259	0.0169322	0.0195521	0.0160023	0.017528	0.0167652	0.0162836	0.0161427	0.0195202	0.0183718	0.0132495	0.0180828	0.0169194	0.0188704	0.0159079	0.01345	0.014234	0.0172109	0.0181698	0.0151052	0.0190182	0.0154218	0.0170644	0.0139093	0.0174452	0.0168143	0.0172717	0.0157981	0.0175308	0.0199711	0.0188545	0.0178117	0.0255407	0.0224083	0.024851	0.0265354	0.0266355	0.0271744
698	74.5	8.91382e-10	1.80095e-08	514.133	0.497752	C20H33NO7;	NaClx2;	Unidentified	4		0.000815243	0.00144929	0.000876851	0.000746148	0.00100358	0.000814289	0.00109154	0.00112898	0.000983917	0.00153519	0.00173449	0.00117136	0.00178486	0.00162574	0.00171548	0.000690951	0.000830726	0.000752339	0.00102946	0.000643763	0.00102331	0.00109375	0.000823976	0.000868731	0.000894293	0.00087448	0.000987918	0.00145742	0.00121416	0.00140185	0.000876801	0.00111236	0.000877074	0.0013011	0.00144348	0.00136582	0.00122011	0.00140181	0.00143642
1327	625.5	9.60271e-19	1.28151e-07	793.134	0.497989			Unidentified	4		0.00443817	0.00453832	0.004011	0.00433336	0.00487897	0.00517359	0.00440102	0.00444322	0.00421639	0.0046539	0.00384669	0.0032535	0.00349565	0.00404072	0.00314203	0.00461412	0.00443872	0.00453032	0.00491594	0.00541525	0.00456723	0.00437511	0.0038477	0.00442586	0.00342298	0.00373798	0.00363957	0.00379036	0.0034097	0.00428681	0.00633178	0.00712673	0.0062056	0.00632335	0.00801396	0.00647751	0.0061109	0.00579557	0.00705422
572	657.5	1.14893e-12	2.09051e-09	451.018	0.49799			Unidentified	4		0.00254299	0.00241002	0.00222351	0.00231167	0.00276351	0.00298077	0.00234375	0.00245684	0.00237558	0.00198108	0.00182135	0.00150903	0.00173588	0.00218607	0.00142845	0.0026613	0.00281065	0.00294813	0.00270514	0.0032019	0.00281428	0.00232739	0.00217721	0.00243013	0.00193519	0.00206331	0.00199813	0.00199654	0.00172483	0.00237361	0.00351761	0.00412225	0.00350401	0.00318143	0.00459531	0.00327997	0.0030955	0.00289496	0.00370572
1735	652	9.43649e-19	1.80084e-05	1043.31	0.498128			Unidentified	4		0.00857235	0.00780129	0.00678113	0.00946617	0.00853575	0.0105811	0.00859951	0.00886644	0.00879537	0.00873897	0.007964	0.00762508	0.00702425	0.00866988	0.00728743	0.00834324	0.0084238	0.00946644	0.0100814	0.00986967	0.00855273	0.0102694	0.00885344	0.0100545	0.00796526	0.0107589	0.0101883	0.00856883	0.00759186	0.0094263	0.0111323	0.0102738	0.0100038	0.011685	0.0125001	0.0104678	0.0117652	0.0113882	0.0147631
1408	238	1.15598e-12	0.00511477	836.281	0.49823			Unidentified	4		0.0025466	0.00270417	0.00232806	0.00242934	0.00258777	0.00130426	0.00217687	0.00225411	0.00243328	0.00258095	0.002434	0.00143847	0.00233297	0.00207248	0.00221851	0.00132765	0.00115359	0.00129936	0.00140803	0.00120736	0.00140855	0.00176343	0.00145492	0.00151989	0.00121103	0.00168584	0.00132589	0.00151107	0.00115833	0.00148237	0.00217329	0.0019507	0.0017476	0.00256409	0.00260015	0.00215516	0.00211367	0.00201713	0.00264251
1426	206.5	3.20824e-07	2.83323e-08	856.249	0.49827			Unidentified	4		0.000869273	0.00156758	0.000682177	0.00122207	0.00107547	0.00123164	0.00112932	0.00132486	0.0011634	0.00179819	0.0019051	0.00110884	0.00202672	0.00150515	0.00184159	0.00099737	0.000876006	0.000735619	0.00113907	0.000826187	0.000714758	0.00128746	0.000744779	0.00117407	0.00113187	0.00138101	0.00130718	0.00165822	0.00130495	0.00163878	0.000963951	0.00108634	0.000627447	0.00165214	0.00149767	0.00156193	0.00180377	0.00171462	0.00159765
1533	253	1.33788e-09	4.89846e-12	955.187	0.49827			Unidentified	4		0.00157861	0.000914577	0.00120427	0.00165645	0.001755	0.00174891	0.00151349	0.00151051	0.00131329	0.0010759	0.000726989	0.000963436	0.000911178	0.000875654	0.000784676	0.0015031	0.00156003	0.00173349	0.00184218	0.0017816	0.00151672	0.00142053	0.00143168	0.00154396	0.00100347	0.00125271	0.00122987	0.000792518	0.000828568	0.00111676	0.00221134	0.00231534	0.00203083	0.00200139	0.00266479	0.00178112	0.00176572	0.00178993	0.00253955
654	493	2.62242e-08	0.00219431	494.164	0.49827	C23H26O11;C27H32ClNO2;C19H27N5O5;	NH3;NaCl;Na_HCOONa;	homoferreirin-7-O-glucoside;;triparanol;;Nifekalant (JAN);;	3		0.001442	0.00143865	0.00117919	0.00124459	0.00130662	0.000791285	0.0012582	0.00118734	0.00125474	0.00106343	0.000896562	0.000836929	0.000905369	0.00102159	0.000769704	0.000794962	0.000749588	0.00094756	0.000687679	0.00101612	0.000940843	0.000979681	0.000637837	0.00091124	0.000658518	0.000872393	0.000815218	0.000741002	0.000720789	0.000832885	0.0010083	0.00110169	0.0010782	0.00126618	0.00127522	0.000871555	0.00079409	0.000859206	0.00126735
1133	491	7.54709e-22	0.0127126	701.191	0.498374	C24H42O21;	Cl;	1,1-kestotetraose;"1,3-alpha-D-Mannosyl-1,2-alpha-D-mannosyl-1,2-alpha-D-mannosyl-D- mannose";"1,6-kestotetraose";1F-alpha-D-Galactosylraffinose;3F-alpha-D-Galactosylraffinose;"6G,6-kestotetraose";alpha-D-Galactosyl-(1-6)-alpha-D-galactosyl-(1-6)-beta-D-fructosyl- (2-1)-alpha-D-glucoside;Cellotetraose;fagopyritol B3;Glycogen;Lychnose;Maltotetraose;Stachyose;;	3		0.0100351	0.00976145	0.00827124	0.00984761	0.0100142	0.0129887	0.00980295	0.0096596	0.00952302	0.0104777	0.00975061	0.00942204	0.00892401	0.0104512	0.00875191	0.0100295	0.0102813	0.0122639	0.0120547	0.0121801	0.0112162	0.0115208	0.0101918	0.0115073	0.00973577	0.0119813	0.0122171	0.0105019	0.00947291	0.011815	0.0135707	0.0128611	0.0114892	0.0127771	0.0147075	0.011956	0.013165	0.0127628	0.0164009
305	791	0.000249705	0.777792	315.093	0.49934	C10H22N4O2S2;C15H13N3O2S;C17H22O;C11H18N2O3;	Na;NH3;KCl;Na_HCOONa;	Unidentified	4		0.000897951	0.000799227	0.00106499	0.000972513	0.00081611	0.00106773	0.00071721	0.000901397	0.000808943	0.000791118	0.000811297	0.000983324	0.000777524	0.0007746	0.000827208	0.00103298	0.00097009	0.00125709	0.00103874	0.00111063	0.000992518	0.00107386	0.00101075	0.000989045	0.00108127	0.00101717	0.000834961	0.00108275	0.000849454	0.00120117	0.00100161	0.000969124	0.000840763	0.000893355	0.000913787	0.000878276	0.000850645	0.000845715	0.00103179
1002	124	2.49107e-05	9.90719e-12	634.188	0.501505	C31H34F2N3O6P;C34H40ClNO4;C28H35N3O6;	Na;KCl;NaCl_HCOONa;	Unidentified	4		0.00204737	0.00199683	0.00245197	0.00229733	0.00187422	0.0033235	0.00270672	0.00267361	0.00250731	0.00286349	0.00258581	0.00317073	0.00325682	0.00354287	0.00351791	0.00247155	0.00248236	0.00272426	0.00288652	0.0031092	0.00269343	0.00312722	0.00277081	0.00272435	0.00277292	0.00284505	0.00381701	0.00347341	0.00371785	0.00395964	0.00237783	0.00258789	0.00239078	0.00242469	0.00247503	0.00246408	0.0029026	0.00309063	0.00367684
1434	62.5	3.10944e-07	6.45828e-05	863.244	0.505308			Unidentified	4		0.000886967	0.000927495	0.00080507	0.00105551	0.00112461	0.00103406	0.000588505	0.00106165	0.00117491	0.0014636	0.00147376	0.00102387	0.00133149	0.00121339	0.00130352	0.000867137	0.000818137	0.000826558	0.00100589	0.00115421	0.000947398	0.000896095	0.000832487	0.000974273	0.000856391	0.000885445	0.000887025	0.00103331	0.000935226	0.00118033	0.000955764	0.000456125	0.00102201	0.0012929	0.00154004	0.000611982	0.000980421	0.00129342	0.00142188
1581	68.5	9.50279e-05	8.87805e-15	976.304	0.505645	C35H62N7O17P3S;	H;	(2S,6R,10R)-trimethyl-hendecanoyl-CoA;myristoyl-CoA;Tetradecanoyl-CoA;;	3		0.00158941	0.00168533	0.00187655	0.00180822	0.00160994	0.00219611	0.00213013	0.00203035	0.00184288	0.0021268	0.00187859	0.00220211	0.00247069	0.0026443	0.00276888	0.00168719	0.00161038	0.00179582	0.00216041	0.00209808	0.00204618	0.00232849	0.00202923	0.00200671	0.00198797	0.00223877	0.00275197	0.00264354	0.00254285	0.00271901	0.00160286	0.00170887	0.00158111	0.00181897	0.00175505	0.00185715	0.00218293	0.00237454	0.00273693
193	687	4.28972e-07	0.000809997	245.043	0.505893	C6H15O8P;C11H12O5;C10H10N4O;C10H10O3;C7H14O4;C6H18OSi2;	H;Na;Na_Na;HCOONa;HCOOK;HCOOK;	2-Deoxy-Glucitol-6-Phosphate;2-deoxyglucose-6-phosphate;Glycerophosphoglycerol;;"(-)-5-(3,4,5-trihydroxyphenyl)-gamma-valerolactone";Sinapate;;Metamitron;;"1,2-Dihydroxy-3,4-epoxy-1,2,3,4-tetrahydronaphthalene";"10-hydroxy-8E-Decene-4,6-diynoic acid";"10-hydroxy-8Z-Decene-4,6-diynoic acid";3-Acetyl-6-methoxybenzaldehyde;4-Methoxycinnamic acid;"8S-hydroxy-2-Decene-4,6-diynoic acid";"8S-hydroxy-2E-…	3		0.0067848	0.00557894	0.00657614	0.00553991	0.00574581	0.00778019	0.00607418	0.00579419	0.00577535	0.00531535	0.00545978	0.00750329	0.00593602	0.00708907	0.00718743	0.00693386	0.00795445	0.00956102	0.00817082	0.0083736	0.00742672	0.00671651	0.00634945	0.00644098	0.00728999	0.00824797	0.0103036	0.00786872	0.00805667	0.0089648	0.00643133	0.00656366	0.00654405	0.00426075	0.00468663	0.00448447	0.0052045	0.00552032	0.00653069
249	429.5	0.000312327	0.0093509	294.069	0.505943	C16H16FNO;C10H17N3S;	K;HCOOK;	Unidentified	4		0.000619076	0.000572333	0.000658002	0.000652719	0.000592783	0.000903359	0.000670048	0.000726598	0.000736667	0.000717488	0.00068289	0.000959853	0.000904986	0.000927169	0.000869321	0.000772662	0.00079939	0.00099342	0.000835288	0.000935959	0.000731674	0.000777933	0.000760147	0.000823777	0.000809815	0.000862032	0.00114699	0.000991581	0.000542762	0.00110385	0.000738386	0.000851642	0.000759602	0.000583673	0.000717183	0.000623837	0.000769499	0.000773308	0.00100386
244	225	4.97336e-06	3.60377e-06	292.072	0.506095	C13H17NO3;C10H21NO4;	NaCl;KCl;	Unidentified	4		0.00216806	0.00204567	0.00231365	0.00211092	0.00214329	0.00306513	0.00275464	0.00265229	0.00247874	0.00260101	0.0023177	0.00300339	0.00297868	0.00304982	0.00286869	0.00242951	0.00271825	0.00324787	0.00303428	0.00306897	0.00288963	0.00280461	0.00275325	0.00262969	0.00296061	0.00285156	0.00376461	0.00303689	0.003332	0.00357385	0.00245542	0.00273102	0.00253166	0.00203632	0.0024934	0.00228411	0.00249696	0.00265856	0.00343806
768	290	0.000245381	1.36379e-11	549.063	0.506347			Unidentified	4		0.00380505	0.00366641	0.00311906	0.00282887	0.00370999	0.00393576	0.00281155	0.00325722	0.0031522	0.00249909	0.0021289	0.00256149	0.00212736	0.00250495	0.00178787	0.00348482	0.00339163	0.00388168	0.00387098	0.00432356	0.00364843	0.00309665	0.00298818	0.00325394	0.00280923	0.00251342	0.0031042	0.00225083	0.00197969	0.0030748	0.00364907	0.00388282	0.002993	0.00288117	0.00393104	0.00257392	0.00265554	0.00244899	0.0030615
20	498	5.41898e-16	0.0640078	117.019	0.506472	C4H6O4;C2H8N2;	H;NaCl;	D,L-malic semialdehyde;"Erythrono-1,4-lactone";Methyl oxalate;Methylmalonate;Succinate;;ethylenediamine;;	3		0.00295487	0.00290645	0.00305149	0.00306839	0.00254619	0.00229917	0.0030609	0.00273582	0.00276492	0.00267261	0.00256762	0.00222814	0.00268088	0.00305198	0.00314337	0.00200381	0.00210538	0.00299301	0.00247745	0.00226672	0.00205893	0.00222481	0.00217716	0.00222198	0.00236781	0.00260771	0.00299839	0.0021305	0.00219267	0.00228564	0.00170933	0.00186391	0.00157791	0.00154153	0.00149009	0.00154021	0.00206938	0.00167513	0.00183262
1461	140	0.0181382	3.7819e-11	891.179	0.506499			Unidentified	4		0.00212551	0.00245809	0.00199746	0.00199652	0.00240995	0.00228729	0.00172755	0.00187442	0.00207092	0.0017239	0.00153415	0.00157327	0.00163352	0.00142679	0.000791741	0.00214651	0.00184511	0.00211483	0.00237522	0.0026672	0.00213717	0.00178903	0.00179902	0.00210479	0.00161236	0.00131058	0.00141474	0.0015207	0.0012366	0.00161283	0.00209564	0.00240619	0.00193438	0.0019523	0.002389	0.00181515	0.00162974	0.00163244	0.00153525
293	131.5	2.90766e-07	7.92126e-08	313.078	0.507795	C15H14N4O2S;C9H16N4O7;C7H16N8O4;C12H18N2O5;C20H16;C17H20O;C11H16N2O3;	H;Na;K;Na_Na;NaCl;KCl;Na_HCOONa;	Sulfaphenazole (JAN/INN);;canavaninosuccinate;;Trimethylenetetraurea;;Epervudine (INN);L-gamma-Glutamyl-L-hypoglycin;;"7,12-Dimethylbenz[a]anthracene";Triphenylethylene;;Dehydrofalcarinone;;Butalbital (USP/INN);Talbutal (INN);Vinbarbital (INN);Vinylbital (INN);;	3		0.00202766	0.00163581	0.00199839	0.00213642	0.00221288	0.00214146	0.00187913	0.00171867	0.00182806	0.0012398	0.0011504	0.00124722	0.000882162	0.00145619	0.00120108	0.00184795	0.00164225	0.00218601	0.00221324	0.00249396	0.00193485	0.0020819	0.0019214	0.00174871	0.00191077	0.00219597	0.00205708	0.00159553	0.00127997	0.00136651	0.0020839	0.00240606	0.00260503	0.00201638	0.00218887	0.00246314	0.00194006	0.00191719	0.00259441
348	260	0.225041	0.112512	333.059	0.514515	C9H19O11P;C9H16N4O6;C15H20N2S;C10H18O7;C11H14N4O3;C12H12N4O2;C12H20F2O;C11H16N2O2;	H;NaCl;KCl;HCOOK;HCOOK;Na_HCOONa;NaClx2;NaCl_HCOONa;	2-(alpha-D-Galactosyl)-sn-glycerol 3-phosphate;2-(beta-D-Glucosyl)-sn-glycerol 3-phosphate;"alpha-D-Galactosyl-(1,1')-sn-glycerol 3-phosphate";sn-glycero-3-Phospho-1-inositol;;"4-(1-D-Ribitylamino)-5-amino-2,6-dihydroxypyrimidine";4-(1-D-Ribitylamino)-5-aminouracil;;Methaphenilene;;"3,4-Epoxybutyl-Alpha-D-Glucopyranoside";;9-(2-Deoxy-Beta-D-Ribofuranosyl)-6-Methylpurine;;flavin;;"10,11-Difluoro-8…	3		0.00188445	0.00228089	0.00168557	0.0018082	0.0016803	0.00217405	0.00117727	0.00178914	0.00170356	0.00192138	0.00220506	0.00222039	0.00228116	0.00153744	0.00244683	0.00183745	0.00213547	0.002489	0.00239172	0.00207518	0.0019453	0.00210398	0.00178915	0.00187742	0.00205669	0.00134544	0.00263897	0.0020015	0.00249643	0.00247584	0.00277451	0.0026029	0.00207348	0.00186892	0.00194536	0.00150686	0.00197289	0.00230038	0.00210907
621	884	0.00458773	0.325472	475.13	0.515046	C23H31ClO6;C26H27ClN2O;C23H30O6;C22H26ClFO4;	K;NaCl;KCl;HCOONa;	9-Chloro-11beta,17,21-trihydroxypregn-4-ene-3,20-dione 21-acetate;punaglandin 7;;Lofepramine (JAN/USAN);;Cortisone acetate;Fenprostalene (USAN/INN);Prednisolone acetate;Prednisolone acetate (JP15/USP/INN);;Clobetasone (INN);;	3		0.203781	0.225543	0.212207	0.205198	0.20069	0.220603	0.199605	0.200112	0.190468	0.199851	0.196711	0.195919	0.196325	0.20902	0.198265	0.188877	0.174183	0.203267	0.221018	0.222683	0.190796	0.21159	0.17946	0.204865	0.185858	0.218974	0.23148	0.197678	0.182018	0.214189	0.193751	0.188381	0.166368	0.182516	0.192461	0.167125	0.168089	0.184344	0.193343
88	289	4.51097e-08	0.850356	152.996	0.515118	C3H7O5P;C5H8O3;C4H6O;	H;K;HCOOK;	2-Carboxyethylphosphonic Acid;"Glycerol 1,2-cyclic phosphate";Hydroxyacetone phosphate;Propanoyl phosphate;;2-Methylacetoacetic acid;2-Oxopentanoic acid;3-Methyl-2-oxobutanoic acid;3-Oxopentanoic acid;5-Oxopentanoate;CTI-01;Levulinic acid;Methylacetoacetic acid;Tetrahydrofuran-2-Carboxylic Acid;;3-buten-2-one;3-Butyn-1-ol;Crotonaldehyde;;	3		0.00162287	0.00114503	0.00121718	0.00116558	0.00113903	0.00217131	0.00122354	0.00133131	0.00134164	0.00123559	0.00117187	0.00162756	0.00111886	0.00161746	0.00138385	0.00166898	0.00176338	0.0024049	0.00174503	0.00234305	0.0020903	0.00151461	0.0017514	0.00156477	0.00187202	0.00185365	0.00254397	0.00171719	0.00206117	0.00259982	0.0025388	0.0028203	0.00260614	0.00143717	0.00220309	0.0019625	0.00214922	0.00269661	0.00243268
657	380	8.12534e-06	0.054617	495.112	0.51519	C17H26O11;C21H29FO5;C21H26N2O2S;C18H22N6O3;	Na_HCOONa;NaClx2;NaCl_HCOONa;NaCl_HCOONa;	10-Hydroxyloganin;Ipolamiide;;9alpha-Fluorocortisol;Fludrocortisone;;Becanthone (USAN);Mepazine acetate;;"2,4-Diamino-6-[N-(3',4',5'-Trimethoxybenzyl)-N-Methylamino]Pyrido[2,3-D]Pyrimidine";;	3		0.00165102	0.00131899	0.00141406	0.00141712	0.00134826	0.00208318	0.00161251	0.00136726	0.00127047	0.00153806	0.00110952	0.00197738	0.00150407	0.0019033	0.00174933	0.00162716	0.00139803	0.00225369	0.00204243	0.00229508	0.00188088	0.00198961	0.00158437	0.000958466	0.00159146	0.00206711	0.0027258	0.00214927	0.00201215	0.00274815	0.00262311	0.00233284	0.00253294	0.00144655	0.00221454	0.00184988	0.00210174	0.00280621	0.00264653
694	197	0.562521	0.00574573	513.018	0.515625	C24H16N2O6S2;C10H18N3O14P3;C13H21N4O11P;C19H25BrN2O5;C11H20N4O10P2;C15H28O6P2S;	Na;NH3;KCl;KCl;HCOOK;NaClx2;	bathophenanthroline sulfonate;;2'-Deoxy-5-hydroxymethylcytidine-5'-triphosphate;;"3-{2,6,8-Trioxo-9-[(2s,3s,4r)-2,3,4,5-Tetrahydroxypentyl]-1,2,3,6,8,9-Hexahydro-7h-Purin-7-Yl}Propyl Dihydrogen Phosphate";;Bromadoline maleate (USAN);;CMP-2-aminoethylphosphonate;;FARNESYL THIOPYROPHOSPHATE;;	3		0.000754988	0.000960028	0.000901191	0.000773062	0.000867546	0.00128026	0.0007091	0.000791163	0.000742021	0.000853385	0.000820422	0.00089267	0.000753058	0.00110141	0.000840373	0.000897828	0.00120897	0.00135683	0.000837013	0.00124777	0.00110217	0.000759458	0.00107422	0.0008877	0.000585315	0.000915483	0.00120312	0.000856033	0.000774897	0.00100733	0.00143389	0.001736	0.00129988	0.000838751	0.000360126	0.000857977	0.000917623	0.00086163	0.000820023
880	583	8.38801e-05	2.43463e-07	587.159	0.515824	C30H32Cl2N4O3;C30H30N2O7;C22H30Cl2N10;C24H40O7S;C25H36N4O3S;	Na;NaCl;HCOOK;NaClx2;NaClx2;	Cis-[4,5-Bis-(4-Chlorophenyl)-2-(2-Isopropoxy-4-Methoxyphenyl)-4,5-Dihyd Roimidazol-1-Yl]-Piperazin-1-Yl-Methanone;;Peliglitazar (USAN);;Chlorhexidine;;Chenodeoxycholic acid 3-sulfate;Chenodeoxycholic acid sulfate;Ursodeoxycholic acid 3-sulfate;;Sulukast (USAN/INN);;	3		0.00666718	0.00615263	0.0071527	0.00604034	0.00570699	0.00818439	0.00638315	0.00626468	0.00610862	0.0066063	0.00632037	0.00813818	0.00690352	0.00823376	0.00840552	0.00745888	0.00720466	0.00930078	0.00847262	0.00786511	0.00733552	0.0078923	0.00640197	0.00702524	0.00752731	0.00942326	0.0107098	0.00897095	0.00916457	0.00930212	0.00674709	0.00654039	0.00677437	0.00498335	0.00493143	0.00563448	0.00612824	0.00610024	0.00774411
1467	455.5	0.000654351	6.10819e-09	898.281	0.52209	C32H54CuN12O12;	K;	Unidentified	4		0.00199089	0.00221473	0.00234309	0.00218999	0.00178537	0.00234849	0.00222258	0.00209639	0.00209492	0.0021768	0.00233055	0.00232361	0.00254352	0.00243975	0.00306281	0.00196847	0.00199764	0.0022626	0.002165	0.00232086	0.00213733	0.00231676	0.0019551	0.0020539	0.0021562	0.00243076	0.00272251	0.00260574	0.00245377	0.00291109	0.0016454	0.00180716	0.00186741	0.00179854	0.00170398	0.00171752	0.00192553	0.00234669	0.00248609
1489	629.5	0.0497035	0.00485951	929.275	0.522876	C42H46N4O16;C38H48N8O12S;	HCOONa;Na_HCOONa;	Unidentified	4		0.00116923	0.00130423	0.00132205	0.00132711	0.00108752	0.00149567	0.000649855	0.00121729	0.00118013	0.00132154	0.00115671	0.0013863	0.00139275	0.000849482	0.00162391	0.00138763	0.00118582	0.00162914	0.00161789	0.00154678	0.000949982	0.00146205	0.0012629	0.00134055	0.0012589	0.00171817	0.00184019	0.00172608	0.00177509	0.0016548	0.00117569	0.00113485	0.00119343	0.00117453	0.000918746	0.00125144	0.000693005	0.00133275	0.00129209
1424	436	0.00032724	0.000237862	855.135	0.522957			Unidentified	4		0.00171704	0.00195555	0.00208385	0.00141516	0.00166458	0.00241371	0.00155283	0.00146963	0.00155031	0.00158471	0.00161122	0.00211861	0.00169531	0.0020492	0.00169666	0.00208218	0.00216422	0.00258956	0.00222244	0.00227186	0.0022092	0.00200248	0.00181671	0.00162373	0.0018344	0.00198918	0.00234934	0.00210609	0.00194909	0.00196094	0.0021238	0.00279738	0.0026324	0.0016961	0.00188171	0.00201038	0.00195653	0.00179709	0.00158738
434	572.5	6.69439e-06	0.640501	373.099	0.523047	C14H21F5O2;C22H20O2;C19H24O3;	NaCl;NaCl;KCl;	11,11,11,12,12-Pentafluoro-9Z-dodecenyl acetate;;"4,7,10,13,16,19-Docosahexaynoic acid";;" 19-Oxoandrost-4-ene-3,17-dione";"1,3,5(10)-estratrien-17-one-3,7,8-triol";"11alpha-Hydroxyandrosta-1,4-diene-3,17-dione";"14-Hydroxyandrosta-1,4-diene-3,17-dione";"17beta-Hydroxy-3-methoxyestra-1,3,5(10)-trien-16-one";"19-Oxoandrost-4-ene-3,17-dione";2-hydroxy-3-methoxyestrone;2-Methoxyestrone;4-methoxyestr…	3		0.00138798	0.0011084	0.00107583	0.0013639	0.00136889	0.00183804	0.00117068	0.00144087	0.00114686	0.000980825	0.000909925	0.0011276	0.000597696	0.00123278	0.00110138	0.00149637	0.00145935	0.00180663	0.00170707	0.00169247	0.00166575	0.00158253	0.0014291	0.00162978	0.00170173	0.00162546	0.00210394	0.0014773	0.00140468	0.00158015	0.00104356	0.00150578	0.00119969	0.00057113	0.00122441	0.000788155	0.000504078	0.00119815	0.00140251
2005	441.5	0.371994	0.876802	1197.25	0.523763			Unidentified	4		0.000866295	0.00119832	0.00082817	0.00089401	0.00073818	0.000948948	0.000494025	0.00087627	0.000823676	0.000958171	0.00101402	0.000697932	0.00092167	0.00102798	0.000951417	0.000515606	0.00060636	0.000887393	0.000944319	0.00113014	0.000953523	0.00093915	0.000892601	0.000880737	0.000863349	0.000853627	0.00101569	0.000960504	0.000728642	0.00108354	0.000882719	0.00108434	0.000900721	0.000847566	0.000840364	0.00100245	0.000994245	0.000980314	0.000831677
39	607.5	4.58499e-07	0.00197362	133.014	0.524905	C4H6O5;	H;	3-Dehydro-L-threonate;Malate;;	3		0.45985	0.447552	0.426548	0.417365	0.434696	0.529604	0.394732	0.407986	0.398892	0.354137	0.339953	0.389126	0.328837	0.371674	0.353749	0.424199	0.426855	0.520007	0.521492	0.51086	0.454722	0.474044	0.418301	0.481589	0.430654	0.506848	0.542202	0.403868	0.384953	0.451207	0.429321	0.456442	0.385706	0.362265	0.406798	0.339226	0.331309	0.372937	0.401689
491	84	2.04299e-07	0.256938	390.116	0.525366	C15H22N2O5S2;C20H21NOS;C16H21NO6;C14H23NO6;	NH3;HCOONa;HCOONa;Na_HCOONa;	N-Hydroxy-4-[(4-Methoxylphenyl)Sulfonyl]-2,2-Dimethyl-Hexahydro-1,4-Thiazepine-3(S)-Carboxamide;;Tolciclate (JAN/USAN/INN);;Acremoauxin A;;"5-[1-(Acetylamino)-3-Methylbutyl]-2,5-Anhydro-3,4-Dideoxy-4-(Methoxycarbonyl)Pentonic Acid";;	3		0.000884679	0.00055234	0.00142056	0.00125418	0.00134711	0.00191672	0.00143213	0.00156578	0.00148034	0.00058942	0.000707039	0.00178631	0.000907361	0.00151313	0.00130478	0.00113723	0.00161251	0.0021585	0.00160496	0.00206039	0.00169423	0.00178389	0.00164243	0.00206726	0.00198558	0.00185584	0.0025879	0.00167018	0.00202662	0.00210574	0.00106932	0.00118452	0.000945691	0.000857842	0.000988274	0.000805961	0.000851137	0.000562988	0.00102603
334	665	0.00119309	0.209132	329.072	0.531012	C10H15BN4O6S;C11H14N4O8;C13H16NO4PS;C12H20N2O3S;C17H20O2;	H;H;NH3;NaCl;KCl;	Pinacol[[2-Amino-Alpha-(1-Carboxy-1-Methylethoxyimino)-4-Thiazoleacetyl]Amino]Methaneboronate;;"6,7-Dioxo-5h-8-Ribitylaminolumazine";;Isoxathion;;Dexsotalol (USAN);Sotalol;;"3,3-Bis(4-hydroxyphenyl)pentane";"3,3'-Dimethylbisphenol A";"4,9,13-trimethyltetradeca-2,4,6,8,10,12-hexaene-1,14-dial";;	3		0.000954594	0.00103114	0.00131501	0.00119254	0.00139208	0.00121112	0.0011419	0.00102118	0.00111328	0.00112511	0.00108216	0.00117616	0.00101547	0.00135056	0.00130677	0.00111712	0.00121942	0.00137717	0.00131488	0.00124619	0.0010452	0.00124992	0.00107268	0.00119157	0.00117484	0.00111814	0.00156234	0.00120677	0.00115591	0.00132874	0.000831176	0.000717277	0.000672552	0.000901614	0.00065939	0.00107789	0.00120867	0.00118029	0.00142839
7	616.5	1.33069e-06	0.00418908	110.985	0.532272	CH5O4P;C3H6O2;	H;K;	Hydroxymethylphosphonate;;3-Hydroxypropanal;Glycidol;Hydroxyacetone;Lactaldehyde;Propanoate;;	3		0.00657705	0.00734414	0.00859808	0.00919283	0.00927326	0.010716	0.00863173	0.00838613	0.00857668	0.00948163	0.00943336	0.00777514	0.0103837	0.00873454	0.00968556	0.00928414	0.0101029	0.00931391	0.0139673	0.00924721	0.00934492	0.0103752	0.010729	0.0116406	0.010169	0.0127658	0.0127576	0.0116509	0.0118526	0.0101816	0.00729028	0.00917285	0.00937831	0.00995192	0.00973452	0.010266	0.0105898	0.00754034	0.0123513
13	586	5.33835e-09	0.00364145	115.004	0.53237	C4H4O4;C2H6N2;	H;NaCl;	Formylpyruvate;Fumarate;Maleic acid;;2-Aminoethanimidic Acid;;	3		0.0250388	0.023636	0.0229934	0.0233542	0.0238323	0.0284774	0.0207953	0.0221818	0.02181	0.0207641	0.0195408	0.0220486	0.017959	0.0211358	0.0195064	0.0236971	0.023179	0.0291795	0.0286553	0.0273446	0.0241568	0.0258455	0.0224029	0.0264459	0.0245873	0.0277421	0.0294909	0.0215479	0.0205142	0.0242679	0.0227064	0.0228106	0.0207595	0.0194011	0.0210847	0.0176328	0.0190011	0.019247	0.0209948
94	639	0.0271717	0.238075	156.991	0.53686	C2H7O6P;C4H8O4;C3H6O2;	H;K;HCOOK;	Fosfonet (USAN/INN);;"(S)-3,4-Dihydroxybutyric acid";"2,4-dihydroxybutanoic acid";4-Deoxyerythronic acid;4-Deoxythreonic acid;"A,b-dihydroxyisobutyric acid";D-Erythrose;D-Erythrulose;D-threo-Aldose;D-Threose;;3-Hydroxypropanal;Glycidol;Hydroxyacetone;Lactaldehyde;Propanoate;;	3		0.000512123	0.00190905	0.00181051	0.00141809	0.00200413	0.00176733	0.00176859	0.00127966	0.00163442	0.00160872	0.00181534	0.00295432	0.00366445	0.00141514	0.00153915	0.00198083	0.00211283	0.00157884	0.0027183	0.00196577	0.00170481	0.00247009	0.00268168	0.00264442	0.00153075	0.00224344	0.00222123	0.00224241	0.0020965	0.00189494	0.0021348	0.00167765	0.00169162	0.00188371	0.00213902	0.00197014	0.00220595	0.00156418	0.00245684
516	367	0.000796741	0.0031679	401.093	0.538262	C23H21ClO3;C18H24N2O4S;C19H22N2O3S;C20H24O4;	Na;K;Na_Na;KCl;	Chlorotrianisene (INN);;Tranylcypromine sulfate;;Dimethoxanate (INN);;Crocetin;"Estra-1,3,5-(10)-trien-17-one-3-oxyacetic acid";GC-1;Vernoflexin;;	3		0.00211107	0.00164776	0.001514	0.00160194	0.00169122	0.00123151	0.00124726	0.00142966	0.00163245	0.00129554	0.00142915	0.00153818	0.00115259	0.0011874	0.00099061	0.00131543	0.00131061	0.00155995	0.00173916	0.00171095	0.00140701	0.00152077	0.000974443	0.00140902	0.00107852	0.00125378	0.00145806	0.000906275	0.00105827	0.000851694	0.0017296	0.00165377	0.00143573	0.00140355	0.00203428	0.00161197	0.00147445	0.00146443	0.0013421
1211	95.5	3.42071e-09	0.000727187	732.234	0.538397			Unidentified	4		0.001735	0.00179904	0.00188903	0.00197686	0.00181943	0.00236757	0.00265197	0.00209599	0.00204941	0.00187894	0.0026904	0.00274908	0.00228091	0.00242686	0.00207644	0.00146143	0.00216633	0.0025498	0.00230379	0.00286204	0.00177725	0.002803	0.00187607	0.00221685	0.00285467	0.00220676	0.00290107	0.00223951	0.00251532	0.00304628	0.00103773	0.00156041	0.000984429	0.000937836	0.00149627	0.000458275	0.00141471	0.00154153	0.000497451
577	581	0.000868381	8.16498e-06	453.101	0.538821	C14H23N4O11P;C21H29ClO4;C19H28N2O4S;C22H18N4OS;C17H22O10;C14H26O11;C16H20N4O6;C19H24N2OS;	H;KCl;KCl;HCOONa;HCOONa;HCOOK;Na_HCOONa;NaCl_HCOONa;	4-{2,6,8-Trioxo-9-[(2r,3s,4r)-2,3,4,5-Tetrahydroxypentyl]-1,2,3,6,8,9-Hexahydro-7h-Purin-7-Yl}Butyl Dihydrogen Phosphate;;chlorovulone I;chlorovulone II;chlorovulone III;chlorovulone IV;;"[2(R,S)-2-Sulfanylheptanoyl]-Phe-Ala";;Axitinib (USAN);;1-O-Sinapoyl-beta-D-glucose;1-sinapoyl-D-glucose;4-O-beta-D-Glucosyl-sinapate;;Amylose;Galactan;Mannan;;Diaziquone (USAN/INN);;Levomepromazine (USAN/INN);M…	3		0.00525794	0.00625996	0.00717028	0.00641481	0.00638735	0.00776983	0.00748498	0.00723839	0.00684843	0.00827851	0.00815722	0.00669949	0.0088714	0.00764314	0.00959042	0.00705956	0.00711577	0.00651654	0.00938253	0.00705898	0.00691254	0.00803929	0.00790939	0.00833833	0.00722761	0.00880203	0.00989873	0.00888579	0.00910382	0.00809387	0.00545052	0.00690501	0.00663663	0.00820661	0.00742276	0.00840464	0.00884201	0.00639712	0.00979566
1332	482.5	0.00137319	1.49504e-06	795.217	0.547268	C28H38N12O6S;	NaCl_HCOONa;	Unidentified	4		0.00298497	0.00401899	0.00432176	0.00437384	0.00405181	0.00450328	0.00458682	0.00408159	0.00410109	0.0049957	0.00553013	0.00397785	0.00610332	0.00482522	0.00611155	0.0041982	0.00408249	0.00335245	0.00568426	0.00409036	0.00385407	0.00514403	0.00478671	0.00504019	0.00417486	0.0055341	0.00561293	0.00573481	0.00574899	0.00488015	0.00344777	0.00384283	0.00398717	0.00549045	0.0045131	0.00546397	0.00556634	0.00403404	0.00669199
208	644	2.54833e-10	1.95573e-07	267.036	0.548714	C13H14N2S;C10H12N2O4;C6H8N4O4;C9H10N2O2;	K;Na_Na;HCOONa;Na_HCOONa;	Metizoline (USAN);;3-Hydroxykynurenine;5-Hydroxykynurenine;L-[(N-Hydroxyamino)Carbonyl]Phenylalanine;Sanilvudine (JAN);Stavudine;;Ronidazole (USAN);;4-Oxo-4-(3-pyridyl)-butanamide;BOX A;BOX B;Phenacemide;;	3		0.0158684	0.0140333	0.0143812	0.0143644	0.016258	0.0177095	0.0125997	0.0136826	0.0129562	0.0107236	0.00960034	0.0110755	0.00935615	0.010423	0.00907907	0.0142964	0.0145386	0.0169704	0.0170986	0.0172619	0.0148556	0.0169026	0.0149007	0.0170888	0.0149416	0.0170249	0.0174052	0.0127452	0.0115335	0.0138066	0.0129156	0.0136616	0.011582	0.0119578	0.0130415	0.0105185	0.00994667	0.0102038	0.0107428
1122	402.5	3.71324e-05	1.5041e-06	696.189	0.548819			Unidentified	4		0.000865275	0.000824676	0.00100176	0.000865969	0.000737496	0.00128932	0.000953691	0.000813362	0.000812154	0.000988936	0.000912844	0.00126117	0.0010158	0.00102308	0.00128024	0.00103313	0.00111791	0.000945268	0.00114592	0.00129963	0.00122167	0.00078471	0.00111833	0.0010426	0.00121704	0.00144012	0.00175117	0.00141466	0.00140814	0.00151012	0.00102614	0.000993963	0.000964264	0.00076373	0.000661279	0.00070472	0.000922469	0.000870934	0.00086785
1729	651.5	0.000191489	9.55421e-09	1038.3	0.549588			Unidentified	4		0.00069593	0.0008406	0.00102814	0.000873086	0.000668422	0.00120798	0.00091929	0.000801261	0.000838299	0.000977136	0.0010201	0.00131644	0.000939537	0.0011035	0.00143918	0.000971702	0.000935116	0.00122233	0.00121922	0.00117944	0.000544735	0.00122201	0.000866852	0.000941801	0.00116411	0.00138038	0.00157381	0.001174	0.00142121	0.00122871	0.000781372	0.000862419	0.000846098	0.000651529	0.00058827	0.00065488	0.000800171	0.000844137	0.000860263
1485	493.5	0.00831167	0.168574	917.135	0.556777			Unidentified	4		0.00108962	0.00145783	0.00149803	0.0010467	0.00109925	0.00145644	0.00126389	0.00106374	0.00103959	0.0012893	0.000427591	0.00165169	0.000503178	0.00170326	0.00132149	0.00147549	0.00137327	0.00176595	0.00147718	0.00167306	0.0014804	0.00157016	0.00129169	0.00128299	0.00125163	0.00168585	0.00203951	0.00168142	0.00182189	0.00122432	0.00136686	0.00195814	0.00182119	0.000926312	0.000937185	0.00110362	0.0011975	0.00119396	0.000935688
6	325	0.00502889	0.14535	103.004	0.558432	C3H4O4;	H;	2-Hydroxy-3-oxopropanoate;Hydroxypyruvate;Malonate;;	3		0.00245024	0.00224323	0.00215163	0.00172436	0.0020161	0.00137926	0.00131326	0.00179321	0.00142357	0.00166543	0.000451038	0.00195123	0.00163174	0.00118766	0.00177165	0.00233388	0.00171134	0.00187267	0.00222445	0.0019299	0.00209258	0.00193448	0.00188531	0.00237795	0.0018276	0.0029114	0.00250201	0.0018995	0.00113651	0.00216802	0.00262528	0.00266399	0.00178513	0.00221685	0.00249453	0.00201976	0.00209967	0.00191492	0.0030639
1527	398.5	4.04373e-05	0.0231192	953.18	0.563628			Unidentified	4		0.00163743	0.0017798	0.00175158	0.00134376	0.00151038	0.00158533	0.00134815	0.00105212	0.00138771	0.00134289	0.00127693	0.00162182	0.00128813	0.00144482	0.00123342	0.00159508	0.0016064	0.00182122	0.00159953	0.00176809	0.00156819	0.00159939	0.00137427	0.00150764	0.0014153	0.00153239	0.00178942	0.000603382	0.00146051	0.00160947	0.00152484	0.00162055	0.00139146	0.00114825	0.00124774	0.00105407	0.00101902	0.00102478	0.000926135
1888	832.5	0.0734484	4.26839e-07	1123.32	0.563656			Unidentified	4		0.0077817	0.0101383	0.0105647	0.00890027	0.00707518	0.00969539	0.00852599	0.00717198	0.00703978	0.00973192	0.0100194	0.00932308	0.0105397	0.0110748	0.0128975	0.00828408	0.00773261	0.00960365	0.009712	0.0094418	0.0081899	0.0100559	0.00807267	0.00819749	0.00859291	0.01104	0.0113411	0.0112605	0.0106787	0.0104905	0.00983315	0.00971116	0.00970561	0.00870707	0.00703044	0.00968811	0.00970475	0.010805	0.00866018
1307	852	0.157341	3.21024e-07	781.202	0.564984			Unidentified	4		0.0387248	0.0458761	0.047947	0.0404205	0.0343859	0.0504014	0.0406007	0.0353966	0.0340849	0.0428382	0.0451412	0.0473105	0.051302	0.0528736	0.0540591	0.0424173	0.0413062	0.0502832	0.0500751	0.0478874	0.0423234	0.0484956	0.0380665	0.039934	0.0429217	0.0559887	0.0573587	0.0529404	0.0539	0.0521619	0.0489715	0.0478974	0.0485353	0.0381351	0.0346598	0.0401759	0.0431184	0.0470181	0.0417561
1379	635.5	0.0744605	0.110853	817.246	0.565527	C39H44N4O12;	NaCl;	Unidentified	4		0.00391324	0.00531791	0.00478193	0.00458085	0.00529641	0.00569041	0.00528221	0.0056311	0.00568465	0.00557911	0.00560073	0.00343622	0.00560078	0.00506361	0.00441962	0.00355021	0.00292792	0.00500618	0.00550563	0.00596346	0.00471761	0.00360779	0.00316889	0.00539415	0.00309064	0.00536075	0.00595552	0.00541136	0.00342429	0.00552622	0.00338947	0.00328248	0.00367702	0.00373549	0.00486369	0.00464001	0.00339924	0.00500596	0.00374543
565	762	0.0483124	0.0134205	441.09	0.57096	C15H24N4O6S2;C23H20N2O4S;C20H21FN2O5S;C19H20ClNO6S;C13H24N2O11;C19H28O5S;C12H19N6O6P;C18H18N2O7;C19H22N2O3S;C16H20N2O7;C19H24O2S;	Na;Na;Na;NH3;NaCl;KCl;HCOONa;HCOONa;HCOOK;Na_HCOONa;NaCl_HCOONa;	Doripenem (USAN/INN);;Darglitazone (USAN);;HCV-086;;2-{4-[4-(4-Chloro-Phenoxy)-Benzenesulfonyl]-Tetrahydro-Pyran-4-Yl}-N-Hydroxy-Acetamide;;Macrozamin;;3beta-Hydroxyandrost-5-en-17-one 3-sulfate;Prasterone sulfate (JP15);Testosterone sulfate;;Puromycin aminonucleoside-5'-monophosphate;;Portulacaxanthin II;;Dimethoxanate (INN);;Cotinineglucuronide;;Prifelone (USAN/INN);;	3		0.00257112	0.00251408	0.00128243	0.00212413	0.00135483	0.00260794	0.00202077	0.00213376	0.00190859	0.00221285	0.00245191	0.00249345	0.00250468	0.00302357	0.00235229	0.00204927	0.0024261	0.00291031	0.00258221	0.0021542	0.00260819	0.00291864	0.00213144	0.0020158	0.00244287	0.00353249	0.00345839	0.00240577	0.00277391	0.00269497	0.00255273	0.00240758	0.00247954	0.0021534	0.00194845	0.00215718	0.00244098	0.00268575	0.00243781
563	723	0.0302533	4.78802e-06	439.086	0.571985	C13H21N4O11P;C19H25BrN2O5;C15H21NO9S2;C22H18N6;C18H26N2O4S;C13H24O11;C19H21FN4;	H;H;NH3;KCl;KCl;HCOOK;NaClx2;	3-{2,6,8-Trioxo-9-[(2s,3s,4r)-2,3,4,5-Tetrahydroxypentyl]-1,2,3,6,8,9-Hexahydro-7h-Purin-7-Yl}Propyl Dihydrogen Phosphate;;Bromadoline maleate (USAN);;Gluconasturtiin;;TMC278;;Glibornuride (USAN/INN);;Beta-methyllactoside;galactopinitol A;galactopinitol B;Methyl-O3-(Alpha-D-Mannose)-Alpha-D-Mannose;;Tecastemizole (USANINN);;	3		0.0650715	0.0774124	0.0834146	0.0722042	0.0584947	0.0821528	0.0710619	0.0633352	0.0623721	0.0739392	0.0854497	0.090586	0.0771198	0.100594	0.0969377	0.0726413	0.0797824	0.0941688	0.0854384	0.0943006	0.0782199	0.0824049	0.0713619	0.0718338	0.0740023	0.109295	0.113914	0.0913461	0.0996715	0.0962031	0.0806457	0.079762	0.0865543	0.064724	0.0669971	0.0661503	0.0765193	0.0799908	0.0814795
1845	783	3.71446e-07	0.00730746	1105.31	0.572569			Unidentified	4		0.00376682	0.00348652	0.00396408	0.00356509	0.00310749	0.00494129	0.00389969	0.00330975	0.00347772	0.00376651	0.00410711	0.00459498	0.00354697	0.00452137	0.00447971	0.00382762	0.00400238	0.00516838	0.0050312	0.00429871	0.00370294	0.00423898	0.00383039	0.00395534	0.00417959	0.00593561	0.00570469	0.00490731	0.00441163	0.00494359	0.00447498	0.0044096	0.0046916	0.00360143	0.00356814	0.00347949	0.00401765	0.00412254	0.00410638
1498	727.5	0.000251198	0.65548	943.255	0.572864			Unidentified	4		0.0116536	0.0104733	0.0113492	0.0121686	0.0103831	0.0147606	0.0118831	0.0105837	0.0100111	0.0102009	0.0105995	0.0129907	0.00912556	0.0137524	0.0111543	0.011427	0.0120601	0.0160535	0.0141909	0.0124278	0.0117148	0.0137473	0.0112182	0.0114645	0.0116268	0.0202692	0.0167232	0.0123612	0.0120425	0.0121487	0.0134799	0.0141564	0.0156787	0.0103531	0.0101753	0.010198	0.0120655	0.0121827	0.0130481
1014	605.5	0.000219831	0.00916681	637.183	0.575113	C30H36N2O11;C29H41ClO11;C22H36N6O6S;	K;K;NaCl_HCOONa;	Hydrocodone bitartrate - acetaminophen;;12S-acetoxy-punaglandin 2;;Meobentine sulfate (USAN);;	3		0.0171019	0.017503	0.0185834	0.0230183	0.0237142	0.0177144	0.0214548	0.0170277	0.022186	0.0129024	0.0152024	0.0202724	0.0136631	0.0194104	0.0105183	0.0135434	0.0121409	0.0163455	0.0280548	0.0155182	0.0136829	0.0153135	0.0135618	0.024064	0.0126975	0.0178639	0.0258224	0.0165963	0.0102784	0.01323	0.0141323	0.0144437	0.013122	0.0183533	0.0213076	0.01084	0.0110538	0.0172895	0.0170349
1018	341	0.000359409	0.0133056	638.187	0.579745	C25H40NO8P;	NaCl_HCOONa;	Unidentified	4		0.00605739	0.0042397	0.00439671	0.00549694	0.00559231	0.00612905	0.00510085	0.00570365	0.00526623	0.00413173	0.00370283	0.00360724	0.00329576	0.00470021	0.00319806	0.00349871	0.00354108	0.00373957	0.00384363	0.00400259	0.00341583	0.00365022	0.00330922	0.00410363	0.00287049	0.00637303	0.00422288	0.00378103	0.00366003	0.00470234	0.00346445	0.00485912	0.00277418	0.00448133	0.00508617	0.00272886	0.00377456	0.00388348	0.00390167
1276	577.5	1.97869e-05	0.950792	764.195	0.580893			Unidentified	4		0.0013705	0.00154038	0.00147246	0.001453	0.00133115	0.00190449	0.00138026	0.00145318	0.00140524	0.00143529	0.00159931	0.00182725	0.00143249	0.00178721	0.000631891	0.00121349	0.00135592	0.00189475	0.00161635	0.00186102	0.00159545	0.00186896	0.00150892	0.00158369	0.000975339	0.00218769	0.00232792	0.00173605	0.00152029	0.0019734	0.00182336	0.00169279	0.00161639	0.00147433	0.00135795	0.00130711	0.00156317	0.00156495	0.00169815
1440	628.5	5.88088e-06	5.0942e-05	879.179	0.581511			Unidentified	4		0.00462424	0.0045877	0.00549369	0.00398711	0.00359747	0.00686918	0.00377361	0.00337801	0.00350699	0.00415509	0.00449162	0.00539379	0.00482755	0.00548386	0.00562732	0.00573614	0.00594365	0.00792869	0.00669323	0.00632133	0.00590934	0.00627377	0.00489673	0.0047384	0.00574851	0.00721228	0.00772901	0.00651403	0.00692379	0.00647602	0.00645894	0.00659225	0.00677005	0.00405783	0.00350796	0.00484003	0.00508339	0.00511163	0.00432233
1589	188.5	9.33374e-05	0.00316408	979.3	0.58188	C48H54N4O16;C45H54N4O17;C46H58N4O13S;	K;NaCl;KCl;	Uroporphyrin II;;Precorrin 5;precorrin-5;;Vinepidine sulfate (USAN);;	3		0.00196596	0.00197902	0.00189695	0.00293437	0.00204648	0.00235615	0.0021282	0.00254352	0.00251525	0.00176164	0.0017897	0.00189257	0.00132686	0.00158185	0.0017252	0.00179076	0.00159058	0.00197603	0.0020477	0.00179949	0.00168403	0.00283961	0.00181646	0.00263165	0.0017006	0.00217439	0.00199927	0.00174148	0.00157564	0.00190365	0.00173505	0.00171853	0.00142788	0.00154158	0.00196124	0.00122208	0.00159381	0.00183242	0.00243658
1274	665	1.93426e-07	0.0193713	763.191	0.582318	C35H37ClN2O11;	HCOONa;	Unidentified	4		0.006023	0.00606252	0.00732098	0.0064523	0.00539908	0.00745241	0.00687778	0.00558501	0.00491615	0.00583435	0.00720264	0.00676467	0.00670922	0.00722716	0.00661738	0.00629793	0.00730846	0.00897873	0.00728526	0.00726598	0.00627055	0.00717662	0.00571528	0.00712854	0.0074419	0.0082996	0.00902741	0.00722877	0.00679105	0.00769472	0.00783022	0.00721052	0.00740285	0.0051003	0.00670542	0.00503846	0.00646288	0.00579061	0.00627823
912	486.5	0.000470883	0.835356	601.139	0.583148	C26H25F3N6O5;C23H36N4O5S3;C32H32O7;C29H33FO8;C19H34O16;C20H30N4O12;	Na_Na;NaCl;KCl;KCl;HCOOK;HCOOK;	Unidentified	4		0.0141006	0.00998262	0.0132895	0.015627	0.0141561	0.017252	0.0174681	0.0125264	0.0123449	0.013531	0.0131103	0.0152203	0.00978583	0.0149674	0.0144746	0.0156797	0.0146907	0.0218388	0.0170946	0.0145765	0.0141622	0.0168847	0.0131638	0.0148222	0.0140087	0.0220506	0.0247909	0.0146122	0.0131779	0.0138908	0.0154676	0.0155959	0.0164475	0.012963	0.0149322	0.0124069	0.0129784	0.0150511	0.018078
66	221.5	0.179454	0.00716492	142.975	0.588533	C3H6O4;C2H4O2;	K;HCOOK;	D-Glycerate;;Acetate;Glycolaldehyde;;	3		0.0256989	0.034442	0.0228501	0.0275743	0.0317697	0.04725	0.0191186	0.018503	0.0228205	0.0295415	0.0356526	0.0328741	0.0246957	0.0368275	0.034001	0.027951	0.0322826	0.0281225	0.0382121	0.028886	0.0293395	0.0312054	0.0257899	0.034061	0.0239018	0.0458783	0.0412788	0.0262261	0.0346029	0.0415675	0.0252281	0.0263236	0.0331256	0.0236491	0.0322257	0.0223416	0.0299566	0.0339287	0.0297369
1339	414.5	8.96429e-10	0.327509	799.236	0.588793	C35H46O13;	NaCl_HCOONa;	Unidentified	4		0.00606064	0.00590132	0.00527792	0.00526963	0.0057384	0.00507174	0.00397559	0.00434814	0.00562633	0.00414762	0.00489701	0.00405258	0.00477227	0.00417755	0.00448795	0.00562626	0.00367973	0.00643038	0.00669704	0.00482875	0.00429051	0.00627078	0.00524756	0.00503668	0.00536934	0.00481923	0.00516533	0.0041248	0.00389452	0.00462843	0.00397374	0.00393109	0.00339575	0.00478126	0.00447143	0.00429012	0.00335633	0.00476531	0.00407565
180	516	3.1042e-11	4.68237e-05	230.991	0.589761	C6H10O7;C5H8O5;C6H7ClN2;	K;HCOOK;Na_HCOONa;	2-Dehydro-D-gluconate;3-Dehydro-L-gulonate;3-keto-D-gulonate;4-Deoxyglucarate;5-Dehydro-D-gluconate;beta-D-Glucopyranuronic acid;D-Fructuronate;D-Galacturonate;D-Glucuronate;D-Glucuronic acid;D-Mannuronate;D-Tagaturonate;fructuronate;Galacturonic acid;Iduronic acid;L-Guluronic acid;L-Iduronic acid;Pectic acid;;(R)-2-Methylmalate;(S)-2-Methylmalate;2-dehydro-3-deoxy-D-pentonate;2-Dehydro-3-deoxy-D…	3		0.0255377	0.0198265	0.0225996	0.0184594	0.0201657	0.0329796	0.0198721	0.0198381	0.0182669	0.0151503	0.0156909	0.0203698	0.0143801	0.017349	0.0154618	0.0258807	0.0307449	0.0366305	0.0337005	0.0294866	0.0273597	0.0284347	0.0232446	0.0258848	0.0269022	0.0312388	0.0321717	0.0251485	0.0220546	0.0248299	0.0239428	0.027739	0.0245631	0.0164994	0.0197453	0.0154716	0.0158349	0.0165729	0.0180696
839	648.5	2.22003e-10	0.00018287	573.107	0.59034	C18H32O18;C26H28Cl2N4O4;C25H31ClF2O5S;C25H31F3O5S;C23H30N4O4S;	K;Na_Na;NaCl;KCl;NaClx2;	1,4-beta-D-Glucan;;Ketoconazole (JAN/USP);;Cloticasone propionate (USAN);;Fluticasone propionate (JAN/USAN);;Lexipafant (USAN/INN);;	3		0.00743123	0.00693864	0.00745017	0.00528706	0.00549698	0.00771552	0.00501694	0.00531784	0.00577436	0.00473335	0.00441136	0.00588605	0.00472012	0.00522667	0.00500681	0.00693564	0.00692717	0.00880367	0.00795969	0.00823933	0.00711888	0.00771555	0.00666609	0.00680688	0.0068319	0.00719188	0.00831243	0.00625608	0.00632601	0.00706259	0.00610992	0.00691244	0.00598287	0.00480003	0.00540158	0.00455949	0.00497459	0.00503497	0.00472067
1127	175.5	4.66637e-05	0.140256	699.116	0.597163	C32H32O13S;C34H34N4O4Zn;C27H30O16;	Na_Na;KCl;Na_HCOONa;	Teniposide (USAN/INN);VM-26;;Zinc Substituted Heme C;;cyanidin 3-O-sophoroside;"cyanidin-3,5-diglucoside";Cyanin;delphinidin 3-rutinoside;"kaempferol 3,7-O-diglucoside";Kaempferol 3-O-beta-D-glucosyl-(1->2)-beta-D-glucoside;kaempferol 3-O-beta-D-glucosyl-(1->2)-glucoside;Kaempferol 3-O-beta-D-glucosylgalactoside;Lucenin-2;quercetin 3-O-rhamnoside-7-O-glucoside;quercetin-3-O-glucoside-7-O-rhamnosi…	3		0.00123046	0.000927967	0.00137735	0.00135041	0.00126251	0.00238993	0.00134722	0.000653023	0.0011666	0.00101206	0.000959416	0.00173598	0.000879949	0.00150925	0.00108388	0.00172823	0.00206774	0.0030845	0.00191204	0.00187562	0.0019772	0.00155396	0.00171344	0.0016263	0.00131003	0.00259621	0.00272016	0.00154052	0.00157618	0.00157199	0.00193266	0.00176544	0.00195461	0.00115105	0.00117855	0.00111758	0.00136396	0.00138125	0.00156444
734	500	5.22522e-06	0.00398867	537.063	0.597327	C23H21ClN6O3;C14H23N4O11P;C21H20O11;	KCl;HCOOK;Na_HCOONa;	Loprazolam (INN);;"4-{2,6,8-Trioxo-9-[(2r,3s,4r)-2,3,4,5-Tetrahydroxypentyl]-1,2,3,6,8,9-Hexahydro-7h-Purin-7-Yl}Butyl Dihydrogen Phosphate";;"7-O-beta-D-glucosyl-5,7,3',4'-tetrahydroxyflavone";Aureusidin 6-O-glucoside;Carthamone;Cyanidin 3-O-galactoside;Cyanidin 3-O-glucoside;cyanidin 5-O-beta-D-glucoside;Cyanidin 5-O-glucoside;Fisetin 8-C-glucoside;Isoorientin;Kaempferol 3-O-beta-D-galactoside;…	3		0.0106334	0.00934418	0.0108937	0.00826611	0.00781903	0.0158593	0.0086809	0.00926568	0.00754428	0.00921954	0.00948107	0.0123086	0.010527	0.0123578	0.0124255	0.0120865	0.0131785	0.0185259	0.0177581	0.0136915	0.0131893	0.0141393	0.0104273	0.0117242	0.0145563	0.0160908	0.0195881	0.0135159	0.0154552	0.0165016	0.0158341	0.0135866	0.0162196	0.00970115	0.00779887	0.00873626	0.0112458	0.0110593	0.0107475
159	107.5	0.0111195	0.0419808	210.963	0.616833	C4H10O2S2;	NaCl;	2-Hydroxyethyl Disulfide;Dithioerythritol;Dithiothreitol;;	3		0.00243888	0.00136554	0.00240747	0.000622841	0.000448748	0.00244269	0.00332367	0.00202642	0.00135099	0.000569363	0.000474988	0.00201076	0.000516084	0.00191923	0.000824305	0.00248344	0.00164726	0.00375456	0.000945788	0.00262566	0.00250021	0.00289398	0.00254842	0.000718686	0.00172966	0.000893911	0.00281915	0.00114429	0.00245543	0.00234441	0.00340354	0.00403591	0.0029611	0.00224393	0.00320812	0.00203269	0.00181847	0.00233839	0.0018401
665	537	0.129764	0.598161	503.125	0.626777	C24H31ClO7;C20H26N6O4S;C24H30O7;C22H26N2O4S;C18H26N2O9;C25H28N2O2;C21H27FO5;	K;NaCl;KCl;Na_HCOONa;Na_HCOONa;NaClx2;NaCl_HCOONa;	Loteprednol etabonate (JAN/USAN);;"(2s,4r)-1-Acetyl-N-[(1s)-4-[(Aminoiminomethyl)Amino]-1-(2-Benzothiazolylcarbonyl)Butyl]-4-Hydroxy-2-Pyrrolidinecarboxamide";;"1,2-Hydro-1-Oxy-3,4-Hydro-3-(1-Methoxy-2-Oxy-3,4-Dihydroxypentyl)-8,9-Dihydroxy-7-(Sec-Butyl)-Anthracene";Athamantin;;Diltiazem;;Nicametate citrate (JAN);;Acrisorcin (USAN/INN);Cinperene (USAN);;6alpha-Fluoroprednisolone;9-Fluoroprednisol…	3		0.00090805	0.00135008	0.000621285	0.00190346	0.00229394	0.00181398	0.000960016	0.000918326	0.00100199	0.0014008	0.00119014	0.00190725	0.00108795	0.00111801	0.00176052	0.00110202	0.00116347	0.00175281	0.00201772	0.00236984	0.00112762	0.00116407	0.000765085	0.00218719	0.00109016	0.00210729	0.00306184	0.00143016	0.000972179	0.00147032	0.00165785	0.00138193	0.00148442	0.000520755	0.00141774	0.000789049	0.000621207	0.00186388	0.000993249
9	237	0.0402968	0.18659	112.986	0.632353			Unidentified	4		0.327166	0.230886	0.353706	0.0905925	0.0754074	0.296333	0.461379	0.30618	0.223213	0.0911653	0.0771797	0.288104	0.0978148	0.312572	0.134162	0.263522	0.156137	0.369386	0.0972579	0.302277	0.260229	0.374166	0.367842	0.0912249	0.207785	0.0885118	0.288631	0.18251	0.312025	0.27713	0.351225	0.466792	0.262379	0.325572	0.434727	0.329697	0.314068	0.311764	0.252848
145	534.5	3.72716e-06	0.0135849	194.947	0.633523	C6H3ClO4;C2H7O6P;CH5O4P;C4H4N2;	Na;K;HCOOK;NaClx2;	2-chloro-trans-dienelactone;"cis-2-Chloro-4-carboxymethylenebut-2-en-1,4-olide";"trans-2-Chloro-4-carboxymethylenebut-2-en-1,4-olide";;Fosfonet (USAN/INN);;Hydroxymethylphosphonate;;Pyrimidine;;	3		0.00749399	0.00717629	0.00935298	0.00649149	0.00627568	0.0106178	0.00826297	0.00633329	0.00631171	0.00626732	0.00682165	0.00984806	0.0068956	0.0095513	0.00961861	0.00929179	0.0105591	0.0138671	0.0116294	0.0106073	0.010617	0.0104525	0.0082628	0.00822282	0.0101989	0.013943	0.0125562	0.00998347	0.0112994	0.0107757	0.0100989	0.0112645	0.011023	0.006316	0.00661646	0.00644011	0.00788368	0.0078901	0.00739238
537	216.5	0.301901	0.474787	415.109	0.633668	C19H26N2O4S;C20H24N2O3S;C16H26N2O5S;C21H26O4;C19H22N2OS;C15H22N2O6;	K;Na_Na;NaCl;KCl;Na_HCOONa;Na_HCOONa;	Gemopatrilat (USAN/INN);Zinterol (USAN);;Deacetyldiltiazem;;Cilastatin;;Lifibrol (USAN/INN);;Acepromazine (INN);Aceprometazine;Thiazesim (USAN);;Aspirin lysine salt;Nipradilol (JAN/INN);;	3		0.00169686	0.00323744	0.00214552	0.00356498	0.00414122	0.00480967	0.00196406	0.00219045	0.00228472	0.00309529	0.00297889	0.00411364	0.00358075	0.0031674	0.00418887	0.00256206	0.00249322	0.00349464	0.00658373	0.00443818	0.00155756	0.0026308	0.00182262	0.00417576	0.00228136	0.00427228	0.00585153	0.00322147	0.00214164	0.00218541	0.00419685	0.00307808	0.0035048	0.00195639	0.00334701	0.00196301	0.00109746	0.00482475	0.00167982
606	595	0.042813	0.429187	467.081	0.642608	C17H23FN4O6S;C21H29BrO4;C19H26N2O5S;C22H16N4O2S;C19H20N4O2S2;C14H24O12;C17H16F6N2O;	K;Na_Na;KCl;HCOONa;HCOONa;HCOOK;Na_HCOONa;	Amifloxacin mesylate (USAN);;bromovulone I;;Mesuprine (USAN);;Rosabulin (USAN);;Elesclomol;;Acetyl-maltose;;Mefloquine;;	3		0.000729241	0.000911354	0.000608401	0.000677402	0.000912904	0.00109036	0.000611876	0.000551232	0.000601039	0.00085125	0.000780949	0.00126593	0.000849508	0.000951535	0.00107363	0.000861323	0.000713782	0.00128774	0.000956364	0.00168859	0.000875235	0.000881722	0.00053713	0.00144177	0.000768807	0.00160356	0.00274215	0.000886351	0.000863065	0.00103456	0.00149306	0.000912189	0.0013179	0.000561624	0.000994204	0.000542314	0.000536336	0.00124346	0.000769561
279	158	6.3299e-07	4.25811e-10	306.077	0.645425	C10H17N3O6S;C18H13NO4;C17H11N5;C11H21NO4S;C16H15N3;	H;H;Na;Na_Na;NaCl;	Glutathione;Reduced glutathione;;Stealthin C;;Letrozole;;7-mercaptoheptanoylthreonine;;Epinastine (INN);;	3		0.00201737	0.00224262	0.00298899	0.00201099	0.00136729	0.00155316	0.00207347	0.00266573	0.00203237	0.00480283	0.00286625	0.00202122	0.00318555	0.00321069	0.00505184	0.0011577	0.000777298	0.00153567	0.00120027	0.0015154	0.00134838	0.00199956	0.00119302	0.00273158	0.00165324	0.00216981	0.00320188	0.00231707	0.0026628	0.00237869	0.0025503	0.00307607	0.0015593	0.00191896	0.00196913	0.00299585	0.00188499	0.00270887	0.00180406
728	280	0.0493507	0.000149273	533.136	0.65143	C25H33ClO8;C25H32O8;C20H28Cl2N8;C23H28N2O5S;	K;KCl;HCOOK;Na_HCOONa;	7Z-punaglandin 3;punaglandin 3;;"17,21-Dihydroxypregn-4-ene-3,11,20-trione 21-(hydrogensuccinate)";alpha-Kosin;Aspidin;Prednisolone succinate (JP15);;"Bis(3-azidopyridinium)-1,10-decane perchlorate";;Levomepromazine maleate (JP15/USAN);;	3		0.011314	0.00997555	0.00743048	0.0126443	0.00874497	0.00947802	0.00731069	0.00685152	0.00926628	0.00737481	0.00966371	0.00820527	0.005939	0.0072074	0.00638585	0.0084696	0.0110262	0.0084272	0.0114529	0.014472	0.00855058	0.00929832	0.00730772	0.0093615	0.00657703	0.00980703	0.00904696	0.00968881	0.00709105	0.00660731	0.0100537	0.0084214	0.00662367	0.0143155	0.0130831	0.00847795	0.0111066	0.010439	0.00769029
1120	55.5	1.6919e-05	2.57793e-11	695.189	0.65198	C31H36N2O11;	HCOOK;	Unidentified	4		0.00380108	0.00261195	0.00212459	0.00382569	0.00343155	0.00493492	0.00277941	0.00310362	0.00345069	0.00213783	0.00240529	0.00162226	0.00129461	0.00228816	0.00133785	0.00320081	0.00369092	0.0034417	0.00380271	0.00404572	0.00335701	0.00437423	0.00341325	0.004737	0.00267331	0.00434724	0.00368638	0.00196803	0.0015118	0.00224806	0.00401222	0.00333762	0.00262356	0.00406255	0.0035276	0.00259423	0.00330213	0.00354011	0.00328303
731	27.5	0.0798119	0.026691	534.139	0.652353	C26H27NO10;C30H25N3O4;C23H31N3O7;C22H29NO9;C23H25N5O5;C21H27N5O4S;C23H27N3O4;	Na;Na_Na;KCl;HCOOK;HCOOK;Na_HCOONa;NaCl_HCOONa;	Carminomycin;Carubicin (USAN);;N-Coeleneterazine;;Milacainide tartrate (JAN);;Dihydrocodeine bitartrate (USP);Dobutamine tartrate (USP);;Doxazosin;;Glipizide (USP/INN);;Benexate (INN);;	3		0.00153336	0.00192268	0.00108521	0.00145266	0.00110186	0.00193145	0.00121984	0.00136762	0.00134174	0.00146779	0.00199692	0.00116893	0.00117658	0.00119836	0.00121449	0.00153282	0.00148717	0.00167602	0.00176389	0.00199327	0.0015526	0.00200492	0.00208295	0.00191997	0.00135779	0.00192479	0.0016541	0.00140564	0.000800399	0.00136909	0.00177543	0.00123104	0.00135802	0.00189306	0.00160141	0.0016536	0.00156122	0.00207715	0.00145848
986	45	1.85974e-05	6.68269e-06	631.113	0.658573	C26H29ClN2O8S;	HCOONa;	Unidentified	4		0.00124759	0.00171774	0.00118494	0.00134098	0.00119234	0.0017911	0.00115144	0.000935415	0.00121901	0.000943308	0.00129131	0.00115815	0.00104156	0.000979678	0.000573775	0.00190835	0.0021111	0.00184926	0.00219815	0.00257311	0.00171255	0.00192573	0.00165976	0.0017151	0.00132004	0.00202304	0.00178288	0.00121388	0.00115859	0.00111524	0.00183991	0.00177378	0.00133191	0.00161868	0.00126653	0.00122704	0.00135533	0.00181663	0.00085029
138	186.5	1.11926e-06	3.19987e-08	191.02	0.659407	C6H8O7;C8H8N2O;C4H10N2O3;	H;Na_Na;NaCl;	(1R,2S)-1-Hydroxypropane-1,2,3-tricarboxylate;"(1S,2S)-1-Hydroxypropane-1,2,3-tricarboxylate";"(4R,5S)-4,5,6-Trihydroxy-2,3-dioxohexanoate";"2,3-Dihydroxy-5-Oxo-Hexanedioate";"2,3-diketo-L-gulonate";"2,3-Dioxo-L-gulonate";"2,5-Didehydro-D-gluconate";2-Dehydro-3-deoxy-D-glucarate;"4,5-Dehydro-D-Glucuronic Acid";5-Dehydro-4-deoxy-D-glucarate;5-keto-4-deoxy-D-glucarate;Carboxymethyloxysuccinate;Citr…	3		0.0724977	0.0716755	0.0593614	0.0719848	0.0686027	0.0929608	0.0647436	0.0584432	0.0591103	0.05611	0.062504	0.0532857	0.0449429	0.059779	0.0452729	0.0788862	0.0788516	0.0875975	0.0984298	0.0893327	0.0800609	0.0890796	0.0718036	0.0860377	0.0632943	0.0911098	0.0876288	0.0598775	0.0605379	0.0653284	0.0874722	0.0780055	0.0666658	0.0784812	0.0790487	0.0642414	0.0936361	0.0813186	0.0682114
154	328.5	4.21743e-13	5.95866e-06	203.02	0.662303	C7H8O7;C9H8N2O;C5H10N2O3;	H;Na_Na;NaCl;	Oxaloglutarate;;Medorinone (USAN/INN);;3-Ureidoisobutyrate;Alanylglycine;isoglutamine;L-Glutamine;N-methyl-N-carbamoyl-D-alanine;;	3		0.00259004	0.00256416	0.00199773	0.00235564	0.0017642	0.002444	0.00221274	0.00237812	0.00251196	0.00236076	0.00223603	0.0021439	0.00240329	0.0030304	0.00290813	0.00195119	0.00208375	0.00278765	0.002573	0.00313079	0.0024133	0.00278488	0.00236149	0.00244822	0.00247379	0.00300457	0.00316088	0.0027178	0.0027026	0.00255758	0.00143884	0.00137423	0.00148672	0.00156975	0.00165145	0.00147067	0.00149634	0.00206478	0.00140852
609	164	0.0150877	1.25797e-05	470.151	0.662367	C23H28Cl2O5;C24H31NO4;	NH3;KCl;	Unidentified	4		0.0034727	0.0032835	0.00403506	0.00276151	0.00263003	0.00200833	0.00492774	0.00234962	0.00264227	0.00361509	0.00372751	0.00313518	0.00492545	0.00510842	0.00844943	0.00282872	0.00164897	0.00217674	0.00209694	0.00219267	0.00179079	0.00226525	0.00150907	0.00234979	0.0022714	0.003355	0.00334651	0.00435265	0.00309416	0.00456505	0.00225081	0.00180359	0.00225189	0.0017295	0.00172285	0.00287512	0.0020425	0.00247929	0.00285849
31	546.5	0.550317	0.124993	129.019	0.667998	C5H6O4;C3H8N2;	H;NaCl;	(E)-Glutaconate;"2,5-Dioxopentanoate";2-Methylmaleate;"4,5-Dioxopentanoate";Acetylpyruvate;glutaconate;Itaconate;Mesaconate;;pyrazolidine;;	3		0.00224355	0.00282244	0.00231107	0.00240597	0.00227159	0.00257147	0.00215358	0.00208761	0.00214017	0.00243517	0.00249594	0.00220945	0.00244725	0.00259855	0.00251523	0.0021634	0.00207766	0.00237659	0.00274711	0.00276507	0.0022897	0.00241102	0.00211092	0.00244187	0.00214154	0.00254882	0.00274167	0.00240145	0.00225844	0.00239103	0.00235743	0.00216237	0.00208354	0.00218267	0.00209323	0.00199395	0.00214075	0.00220438	0.00212066
238	34	4.50461e-08	7.83894e-10	288.997	0.66842	C7H10O7;C8H14O2S2;C8H8N2O2;	HCOOK;HCOOK;NaCl_HCOONa;	(-) threo-isohomocitrate;"(2S,3R)-3-Hydroxybutane-1,2,3-tricarboxylate";"(R)-2-Hydroxybutane-1,2,4-tricarboxylate";(S)-homocitrate;"2-Hydroxybutane-1,2,4-tricarboxylate";2-Methylcitric acid;Homoisocitrate;Methylisocitric acid;;(R)-Lipoic acid;;Ricinine;;	3		0.00264967	0.00278466	0.00245616	0.0023813	0.00204412	0.00375183	0.00218841	0.00172095	0.00213305	0.00183378	0.00170998	0.00157539	0.00104785	0.00168202	0.00103239	0.00310334	0.00335269	0.0039786	0.0038326	0.00362804	0.00352522	0.00363536	0.00246562	0.00328448	0.00269747	0.00332669	0.00332692	0.00209325	0.00247485	0.00215666	0.00300077	0.00327741	0.00242903	0.00253218	0.00235011	0.00226828	0.00201032	0.00294415	0.00202515
26	106	0.384705	4.21517e-07	128.035	0.668518	C5H7NO3;C5H4O3;	H;NH3;	1-Pyrroline-4-hydroxy-2-carboxylate;4-Oxoproline;5-Oxoproline;Dimethadione (USAN/INN);L-1-Pyrroline-3-hydroxy-5-carboxylate;N-Acryloylglycine;Pyrrolidonecarboxylic acid;;2-Furoate;3-Furoic acid;itaconic anhydride;;	3		0.00930389	0.00730661	0.00956136	0.00628799	0.0101413	0.00652368	0.00748071	0.00630392	0.00669974	0.0110867	0.0106405	0.00713768	0.00964079	0.0109089	0.0156054	0.00939436	0.0054377	0.0105342	0.00691748	0.00641768	0.00822601	0.0066301	0.00800432	0.00577936	0.00650409	0.0094029	0.00896731	0.0126498	0.0105178	0.0114531	0.00799399	0.00559632	0.00719753	0.00602103	0.0080079	0.00783798	0.00499377	0.00597414	0.00590875
176	398	0.0240333	8.26024e-06	226.012	0.672043	C5H10NO7P;C10H7NO4;C7H11NO5;C5H13NO4S;C6H9NO3;	H;Na;K;Na_Na;HCOOK;	alpha-D-Glutamyl phosphate;alpha-L-glutamyl phosphate;L-Glutamyl 1-phosphate;L-Glutamyl 5-phosphate;;6-Hydroxykynurenate;Xanthurenic acid;;AminoDHQ;Glutarylglycine;L-2-Amino-6-oxoheptanedioate;L-alpha-amino-epsilon-keto-pimelate;N-Acetylglutamic acid;N-Acetyl-L-glutamate;;Choline sulfate;;Trimethadione (JP15/INN);;	3		0.00173234	0.00071204	0.00178328	0.000904201	0.000968154	0.00124193	0.00111633	0.000768387	0.00108487	0.00103581	0.00133512	0.00145118	0.00168084	0.00214744	0.00194458	0.00117193	0.00109288	0.0014353	0.00123187	0.00130005	0.00127806	0.00141664	0.00103432	0.00112901	0.00143304	0.00199523	0.00202991	0.00168887	0.00133987	0.00147357	0.00081776	0.00115362	0.00140999	0.000795193	0.000822596	0.000818485	0.00088082	0.00112641	0.000599029
190	451	4.20532e-06	0.00617897	243.062	0.678207	C9H12N2O6;C9H9NO6;C10H16O4;C11H12N4;C9H14O2;	H;NH3;Na_Na;Na_Na;Na_HCOONa;	Pseudouridine;Uridine;;"5-(2'-Carboxyethyl)-4,6-dihydroxypicolinate";Stizolobate;Stizolobinate;;"3,6-dioxo-decanoic acid";4E-Decenedioic acid;4Z-Decenedioic acid;"6,9-dioxo-decanoic acid";Decenedioic acid;;Heteropyrithiamine;;"2,6-nonadienoic acid";"2E,6Z-nonadienoic acid";2-nonynoic acid;"2Z,4E-nonadienoic acid";4-nonynoic acid;"5,7-nonadienoic acid";5-nonynoic acid;6-nonynoic acid;7-nonynoic ac…	3		0.00106242	0.00109194	0.00109991	0.000997153	0.000902649	0.00117627	0.000828158	0.000762973	0.000991305	0.000932198	0.00115626	0.00122516	0.0012232	0.00136748	0.00103016	0.00129014	0.00118669	0.00129695	0.00141535	0.00135859	0.000959123	0.00140949	0.00115238	0.00121856	0.00132494	0.00183676	0.00176554	0.00159939	0.0011302	0.00153709	0.00129503	0.0011536	0.00122545	0.000877687	0.000849445	0.000993948	0.000827089	0.000971975	0.000968003
361	281	1.25828e-09	7.32021e-05	341.039	0.678434	C12H14N4O4S2;C11H16N2O8;C17H14O5;C10H14N2O6;C16H12O3;C10H16O5;	H;K;Na_Na;HCOOK;Na_HCOONa;NaCl_HCOONa;	Thiophanate-methyl;;N-Acetyl-aspartyl-glutamate;Spaglumic acid (INN);;Afrormosin;"Apigenin 7,4'-dimethyl ether";Sayanedine;Xanoxate (USAN);;(1-Ribosylimidazole)-4-acetate;3-Methyluridine;Ribothymidine;;1-[2-(4-Hydroxyphenyl)-1-benzofuran-3-yl]ethanone;4'-O-Methylisoflavone;7-Methoxyisoflavone;Anisindione (INN);;4-Oxosebacic Acid;;	3		0.000849523	0.000964587	0.00111907	0.000706997	0.00101996	0.0016319	0.000874129	0.000813397	0.000972257	0.0011189	0.000901851	0.00146575	0.00127701	0.00163764	0.00139789	0.00154127	0.00148056	0.00171382	0.00168455	0.0016032	0.00136407	0.00154086	0.00123878	0.00142044	0.00147756	0.00210749	0.0024053	0.00160137	0.00176319	0.00161624	0.000889982	0.00142952	0.00126658	0.000877924	0.000856107	0.000685314	0.000846645	0.000935722	0.000874858
240	693.5	2.87698e-07	0.000193801	289.068	0.678617	C9H12N6O4;C10H16O4;C11H12N4;	Na;Na_HCOONa;Na_HCOONa;	8-Azaadenosine;;"3,6-dioxo-decanoic acid";4E-Decenedioic acid;4Z-Decenedioic acid;"6,9-dioxo-decanoic acid";Decenedioic acid;;Heteropyrithiamine;;	3		0.00271359	0.00288526	0.00277646	0.00262675	0.00208041	0.00376015	0.00305558	0.00249648	0.00260928	0.00281229	0.00272448	0.0031022	0.00309494	0.00359998	0.00315887	0.0033448	0.00316744	0.00403589	0.00373309	0.00373555	0.00334516	0.00362568	0.00304067	0.00321662	0.00298862	0.00436426	0.0047226	0.00408397	0.00372979	0.00400747	0.00298855	0.00321819	0.00304534	0.00246614	0.0026574	0.00240896	0.00219563	0.00284932	0.00304049
591	327	2.49192e-16	0.385281	457.12	0.686483	C21H22N4O6S;C22H26N2O4S;C18H26N2O9;C24H24N4O;C20H20F2N2O4;C15H18N8O5;C22H27ClO3;C15H29O8P;	H;Na_Na;Na_Na;KCl;HCOONa;HCOONa;HCOOK;Na_HCOONa;	ICI D1694;Raltitrexed (JAN/USAN/INN);;Diltiazem;;Nicametate citrate (JAN);;"6-[N-(1-Isopropyl-3,4-Dihydro-7-Isoquinolinyl)Carbamyl]-2-Naphthalenecarboxamidine";;Fluparoxan (USAN);;Regadenoson (USAN/INN);;Cyproterone;;PA(6:0/6:0);;	3		0.00414104	0.00457789	0.00378278	0.00421123	0.00386943	0.00295508	0.00393452	0.00384711	0.00384985	0.00383162	0.00357489	0.00303878	0.00385858	0.00421778	0.00442614	0.00251732	0.00215515	0.00290857	0.0029783	0.00295287	0.00242191	0.0028226	0.00230316	0.00250189	0.00239389	0.00322476	0.00304985	0.00243062	0.00204445	0.00217619	0.00182684	0.00186117	0.00218903	0.00176933	0.00156102	0.00207417	0.00154392	0.00199888	0.00203788
161	135.5	1.64259e-13	0.0465077	212.981	0.694123	C7H6N2O2S2;C4H7O8P;C6H8O6;C3H3ClN4O;C5H6O4;C3H8O3S;	H;H;K;HCOONa;HCOOK;Na_HCOONa;	2-Benzothiazolesulfonamide;;(R)-phosphomalate;2-Oxo-3-hydroxy-4-phosphobutanoate;;"(4S)-4,6-Dihydroxy-2,5-dioxohexanoate";"(4S,5S)-4,5-Dihydroxy-2,6-dioxohexanoate";"1,5-Anhydro-D-fructose";"2-Dehydro-D-glucono-1,5-lactone";2-Hydroxy-3-oxoadipate;"3-deoxy-D-glycero-2,5-hexodiulosonate";4-Deoxy-D-Mannuronic Acid;5-Dehydro-4-deoxy-D-glucuronate;Ascorbic acid;D-Galacturonolactone;"D-Glucurono-6,2-la…	3		0.00359976	0.00305108	0.00265882	0.00300228	0.00273973	0.0028714	0.00273586	0.00263477	0.00268332	0.00220261	0.00215419	0.00261933	0.00214282	0.00295749	0.00267982	0.00262048	0.00236264	0.00329865	0.00309198	0.00299094	0.00231457	0.00261543	0.0020517	0.00221893	0.00236332	0.00310171	0.00280005	0.00189005	0.00193976	0.00191782	0.00176483	0.00181247	0.00210203	0.000875819	0.00114523	0.00115844	0.00125281	0.00132589	0.00156335
103	297	3.82498e-10	0.594284	161.009	0.696285	C5H6O6;C6H10OS2;C7H6N2;C3H8N2O2;	H;H;Na_Na;NaCl;	4-Hydroxy-2-oxoglutarate;D-4-Hydroxy-2-oxoglutarate;;3-(Prop-2-Ene-1-Sulfinyl)-Propene-1-Thiol;Allicin;;Benzimidazole;;"2,3-Diaminopropanoate";3-Amino-Alanine;;	3		0.00310533	0.0028198	0.00267279	0.00264425	0.00272482	0.00246586	0.00252632	0.0024897	0.00247606	0.00214575	0.00198783	0.0022169	0.00199774	0.00253702	0.00217446	0.00209146	0.00180777	0.00194212	0.00243167	0.00211008	0.00194177	0.00215133	0.00184727	0.00209016	0.0016385	0.00236176	0.00226863	0.00137269	0.00151355	0.00161786	0.0012491	0.00111488	0.00152332	0.00209566	0.00111547	0.000935006	0.00170731	0.00216197	0.00112593
592	596.5	5.31609e-18	4.98972e-08	459.136	0.722353	C21H21N3O6S;C23H30O4S;C23H30O5;C24H26N4O;C21H26N2O2S;C18H22N6O3;	NH3;NaCl;KCl;KCl;Na_HCOONa;Na_HCOONa;	Fumoxicillin (USAN/INN);;Ethinylestradiol propanesulfonate;;"16alpha,17alpha-Epoxy-3,20-dioxopregn-4-en-21-yl acetate";17-phenyl-trinor-PGE2;"21-Acetyloxy-17-hydroxypregna-1,4-diene-3,20-dione";Anecortave acetate (JAN/USAN);Euglobal-Ia1;Robustadial A;;"6-[N-(1-Isopropyl-1,2,3,4-Tetrahydro-7-Isoquinolinyl)Carbamyl]-2-Naphthalenecarboxamidine";;Becanthone (USAN);Mepazine acetate;;"2,4-Diamino-6-[N-…	3		0.00956521	0.0114958	0.0105245	0.0102636	0.00958907	0.00823762	0.0104375	0.00956032	0.011448	0.0132889	0.0109122	0.0101704	0.0122755	0.012691	0.0135087	0.00672809	0.00642965	0.00752564	0.00767382	0.00756322	0.00637364	0.00740594	0.00609006	0.00684103	0.00676572	0.00849299	0.00895867	0.00806727	0.00855949	0.00780579	0.00587819	0.00661824	0.00549761	0.00536039	0.0053754	0.0056601	0.00479485	0.0069018	0.00625328
163	525	9.59834e-15	0.00164083	214.996	0.732872	C4H9O8P;C6H10O6;C7H5NO2S2;C7H9ClN2O;C4H6N4O3;C5H8O4;	H;K;NH3;Na_Na;NaCl;HCOOK;	3-Phospho-D-erythronate;4-Phospho-D-erythronate;erythronate-4-phosphate;;"2,4,6/3,5-Pentahydroxycyclohexanone";2-Dehydro-3-deoxy-D-gluconate;2-Dehydro-D-glucose;2-Deoxy-5-keto-D-gluconic acid;2-Keto-3-deoxy-D-gluconic acid;2-keto-myo-inositol;3-Dehydro-2-deoxy-D-gluconate;3-Keto-beta-D-galactose;4-Deoxy-D-Glucuronic Acid;5-Dehydro-2-deoxy-D-gluconate;5-Dehydro-D-fructose;D-galacto-Hexodialdose;"D…	3		0.00408919	0.00366893	0.00387881	0.00347801	0.00309805	0.00402422	0.00373651	0.00364503	0.00368025	0.00336147	0.0032164	0.00415354	0.0035944	0.0040495	0.00371054	0.00344352	0.00373751	0.00413304	0.00375499	0.0037869	0.00348477	0.00328009	0.00285368	0.00311326	0.00305865	0.00427419	0.00457952	0.00322781	0.00359162	0.00359058	0.00272643	0.002637	0.00283485	0.00181675	0.00210655	0.00181214	0.00171259	0.00217733	0.00229908
21	662	5.41471e-20	0.000520832	117.019	0.741005	C4H6O4;C2H8N2;	H;NaCl;	D,L-malic semialdehyde;"Erythrono-1,4-lactone";Methyl oxalate;Methylmalonate;Succinate;;ethylenediamine;;	3		0.0282738	0.0287869	0.0279064	0.0276137	0.0257562	0.024756	0.0259404	0.0273048	0.0274201	0.0268489	0.026706	0.0272296	0.0291867	0.0310692	0.0297505	0.0217104	0.0223412	0.0265134	0.0255898	0.0241973	0.0217008	0.0223143	0.0189869	0.0231421	0.021433	0.027238	0.0278415	0.022236	0.0214034	0.0235827	0.0171247	0.0171575	0.0165922	0.0136192	0.015969	0.0142516	0.0134475	0.0165395	0.0171728
290	872	1.04365e-05	0.00109244	312.095	0.751071	C14H17N3O4;C14H11F3N2O2;C11H17N3O2;C10H21NO2;	Na;NH3;Na_HCOONa;NaCl_HCOONa;	3,5-Dimethyl-1-(3-Nitrophenyl)-1h-Pyrazole-4-Carboxylic Acid Ethyl Ester;;Flunixin (USAN/INN);;"2-Prolyl-5-Tert-Butyl-[1,3,4]Oxadiazole";;10-amino-decanoic acid;2-amino-decanoic acid;3S-aminodecanoic acid;9-amino-decanoic acid;n-Decanohydroxamic acid;;	3		0.00640219	0.00594701	0.00572785	0.00542522	0.00517675	0.00844128	0.0066937	0.00643091	0.0059351	0.00614786	0.00574514	0.00596539	0.00691458	0.00739182	0.00676186	0.00688605	0.00648466	0.00883623	0.00758845	0.00746839	0.00688127	0.00709213	0.00600831	0.00650243	0.00671299	0.00841345	0.00909369	0.00779931	0.0072393	0.00868114	0.00622993	0.00655506	0.00638162	0.00433913	0.00551812	0.00536681	0.00407088	0.00556356	0.00625676
104	551.5	4.33222e-05	0.149107	161.046	0.807318	C6H10O5;	H;	(2R,3S)-2,3-Dimethylmalate;(R)-2-Ethylmalate;"(R)-3,3-Dimethylmalate";(S)-2-(Hydroxymethyl)glutarate;2-Dehydro-3-deoxy-D-fuconate;2-Dehydro-3-deoxy-L-rhamnonate;2-Hydroxyadipate;2S-hydroxy-Hexanedioic acid;"3,6-Anhydrogalactose";"3,6-Anhydroglucose";3-Ethylmalate;3-Hydroxy-3-methylglutarate;3-Hydroxyadipic acid;3-Hydroxymethylglutaric acid;"4,5-Dihydroxy-Tetrahydro-Pyran-2-Carboxylic Acid";"D-Fuc…	3		0.00459436	0.00460982	0.00465917	0.00604308	0.00551185	0.00502456	0.00545019	0.00501118	0.00523487	0.00477684	0.00489389	0.00492269	0.00465661	0.00536715	0.00502395	0.00415767	0.00323102	0.00401035	0.00472575	0.00470625	0.0035972	0.00342475	0.00280473	0.00445624	0.00339436	0.00578179	0.00546281	0.00366608	0.00411418	0.00442237	0.00460366	0.00443279	0.00429236	0.00337564	0.00407409	0.00371224	0.0028664	0.00376433	0.00448059
369	116.5	0.000524995	2.10146e-15	344.099	0.846405	C11H22N3O6P;C10H21N5O6;C14H16O9;C16H19N3O3;C12H21N3O5;C12H23NO2S2;C12H15N5O3;	Na;K;NH3;Na_Na;NaCl;HCOONa;HCOONa;	Bialaphos;Glycyl-L-a-Aminopimelyl-E-(D-2-Aminoethyl)Phosphonate;;Arginine aspartate;;2-Succinyl-5-enolpyruvyl-6-hydroxy-3-cyclohexene-1-carboxylate;Bergenin;Bergenin (JAN);;Febrifugine;Isofebrifugine;;N-Acetyl-ala-ala-ala-methylester;;S-(2-Methylpropionyl)-dihydrolipoamide-E;;Entecavir;Queuine;;	3		0.00169751	0.00135855	0.00220409	0.00218614	0.00184989	0.00270879	0.0022633	0.00194807	0.00214725	0.0031051	0.00332798	0.00267348	0.00380383	0.00365811	0.00410008	0.00196036	0.00169428	0.00200883	0.00227171	0.00262148	0.00227591	0.00266384	0.0021631	0.00230092	0.00241377	0.00266437	0.00247967	0.00356797	0.00357241	0.00358036	0.00207009	0.00194669	0.00176346	0.00194836	0.00187817	0.00154224	0.00169603	0.00247065	0.00183518
129	340.5	1.15126e-09	0.000110035	182.046	0.864671	C8H9NO4;C8H6O4;C6H11N3;	H;NH3;NaCl;	(2r)-Amino(3,5-Dihydroxyphenyl)Acetic Acid;"3,5-Dihydroxy-phenylglycine";3-Carboxy-4-methoxy-N-methyl-2-pyridone;3-Hydroxy-4-hydroxymethyl-2-methylpyridine-5-carboxylate;4-Pyridoxate;5-formyl-3-hydroxy-2-methylpyidine-4-carboxylate;5-Methoxy-3-hydroxyanthranilate;;3-Formylsalicylic acid;4-Formylsalicylic acid;4-Hydroxyphenylglyoxylate;Benzoquinoneacetic acid;Phthalate;Terephthalate;;3-Methylhista…	3		0.00413535	0.00394404	0.00359724	0.00388092	0.00329207	0.00560187	0.00426976	0.00402608	0.00409514	0.00451841	0.004707	0.00442013	0.00489269	0.00529221	0.00489481	0.0042924	0.00434065	0.00529063	0.00547546	0.00551979	0.00487843	0.00504332	0.00407711	0.00484203	0.00529717	0.00649519	0.00702681	0.00587917	0.00583483	0.00623803	0.00370848	0.00427436	0.00377073	0.00265743	0.00336775	0.00292908	0.0022344	0.00339628	0.00303203
30	452.5	0.0175679	0.929562	128.96	0.876505	CH2O2;	HCOOK;	Formate;;	3		0.00878736	0.0114086	0.00938455	0.00924854	0.00898416	0.00906451	0.00940837	0.00852722	0.0088025	0.0113368	0.00640274	0.00953442	0.0114741	0.0107862	0.0120153	0.00359037	0.00716194	0.00839242	0.00860178	0.00914858	0.00655513	0.00801378	0.00689593	0.00675264	0.00728547	0.00879812	0.00952706	0.00870832	0.00827187	0.00890686	0.00873336	0.00908715	0.00816858	0.00836236	0.00966823	0.00736757	0.00709477	0.0083025	0.00760154
1029	398.5	0.00407653	0.000459547	641.194	0.94423	C24H30N8O9;C25H36N6O4S;	HCOONa;NaCl_HCOONa;	Tetrahydrofolyl-[Glu](n);;Udenafil;;	3		0.00165497	0.0016184	0.00189119	0.00246433	0.00165967	0.00285801	0.00282924	0.00228545	0.00221758	0.00230789	0.00217479	0.00260792	0.00227756	0.00332949	0.00206914	0.00181043	0.00178783	0.0024432	0.00230051	0.00221624	0.00155684	0.00232758	0.00212919	0.00231057	0.00196917	0.00331926	0.0035936	0.00262493	0.00241463	0.00281421	0.00194263	0.00192604	0.00180792	0.00178861	0.0021095	0.00165059	0.00143676	0.00184799	0.00238573
631	146.5	0.0035263	3.52537e-14	478.157	1.02181	C23H26FN3O2;	HCOOK;	Unidentified	4		0.0016224	0.00203246	0.00194605	0.00189936	0.00166563	0.00211133	0.0025003	0.00229093	0.00134494	0.00376855	0.00380237	0.00273327	0.00383737	0.00420948	0.00393796	0.00149485	0.00114023	0.00126671	0.00185342	0.00194348	0.00183089	0.00198553	0.00159842	0.0017021	0.00205361	0.00231346	0.00260159	0.00325157	0.00310867	0.00330196	0.00172437	0.00192926	0.0015511	0.0016802	0.00203399	0.00188339	0.00164291	0.00217344	0.00130712
14	177	3.57125e-12	1.42122e-15	115.04	1.18886	C5H8O3;	H;	2-Methylacetoacetic acid;2-Oxopentanoic acid;3-Methyl-2-oxobutanoic acid;3-Oxopentanoic acid;5-Oxopentanoate;CTI-01;Levulinic acid;Methylacetoacetic acid;Tetrahydrofuran-2-Carboxylic Acid;;	3		0.00767711	0.00765145	0.00773337	0.00914198	0.00739647	0.00903989	0.00971155	0.00922667	0.00859605	0.0115628	0.0102272	0.0115325	0.0131339	0.0177954	0.0142076	0.00621786	0.00608795	0.00846631	0.0080039	0.00830838	0.00726384	0.00849765	0.00705642	0.00848278	0.00830702	0.00946384	0.011024	0.0104487	0.0102705	0.0106353	0.00571429	0.00593806	0.00586288	0.00505904	0.00622791	0.00650665	0.00580073	0.00843734	0.00817411
251	165.5	4.15342e-06	0.000194913	295.103	1.29177	C10H18N4O5;C13H20N2O3;C9H16N4O3;C12H18N2O;	Na;Na_Na;HCOONa;Na_HCOONa;	ala-gly-ala-gly;N2-Succinyl-L-arginine;;Talbutal;;deoxyamidinoproclavaminate;Deoxyguanidinoproclavaminic acid;;Isoproturon;Oxotremorine;;	3		0.00921104	0.0152641	0.0107226	0.00910636	0.00862734	0.00875331	0.00979365	0.00808808	0.00861874	0.0114479	0.0131225	0.0108078	0.0140481	0.0119009	0.0144412	0.00780603	0.00722547	0.00709816	0.00788611	0.00882102	0.00777535	0.00668052	0.0062119	0.00712561	0.00558171	0.00796082	0.0088197	0.00910084	0.00806385	0.00857143	0.0101489	0.0101901	0.00761533	0.00845098	0.00925572	0.00896489	0.00620026	0.00975903	0.00676829
1082	590.5	7.06834e-08	0.0198857	671.204	1.32106	C34H38N4O6;C31H39FN4O7;C36H32N2O7;C22H36N8O11;C31H44N2O5S;	KCl;KCl;HCOONa;HCOOK;NaClx2;	Unidentified	4		0.0483343	0.0373226	0.0412607	0.0498578	0.0428322	0.052725	0.0574174	0.0504788	0.046951	0.0443382	0.0436953	0.0516295	0.0459908	0.0565504	0.0465388	0.0406476	0.0381405	0.0450682	0.0278208	0.0447147	0.0398555	0.0511264	0.0420888	0.0450641	0.0408266	0.0362333	0.0635702	0.0475554	0.0460096	0.0490793	0.0393759	0.0363772	0.0340864	0.0341351	0.0398825	0.032069	0.0301983	0.0373834	0.0429227
971	466	0.000846722	0.144675	625.198	1.33075	C36H32N2O7;C22H36N8O11;C33H36N4O4;C25H34N8O4S;	Na;K;KCl;HCOOK;	Oxantel pamoate (USAN);;Pentigetide (USAN/INN);;Canthiumine;;"N-[3-(Dimethylamino)Propyl]-2-({[4-({[4-(Formylamino)-1-Methyl-1h-Pyrrol-2-Yl]Carbonyl}Amino)-1-Methyl-1h-Pyrrol-2-Yl]Carbonyl}Amino)-5-Isopropyl-1,3-Thiazole-4-Carboxamide";;	3		0.00638486	0.00713861	0.00763888	0.00582771	0.00795997	0.0106146	0.0119626	0.0104547	0.0101023	0.00890551	0.00853295	0.00684033	0.00874258	0.0112744	0.00890639	0.00838998	0.00774997	0.00653252	0.00912301	0.00890094	0.00813587	0.0100291	0.00794735	0.00631958	0.00797484	0.00871694	0.00839984	0.00995546	0.00924261	0.00680238	0.00783765	0.00755663	0.00453945	0.00664256	0.00815002	0.00548644	0.0037789	0.00753011	0.0105349
1401	283.5	0.000180645	0.0602196	833.256	1.34211	C32H54N4O12S;	NaClx2;	Unidentified	4		0.0104604	0.00551852	0.00779677	0.00815639	0.00956568	0.0102293	0.0127267	0.0108274	0.0100052	0.00951099	0.0092379	0.0116817	0.00923139	0.0119705	0.0099219	0.00796591	0.00778633	0.0065481	0.00903222	0.00849625	0.00769231	0.00987706	0.00833899	0.00915099	0.00532742	0.0122609	0.0129521	0.00839535	0.0045533	0.0050964	0.00817828	0.00725297	0.00685776	0.00437162	0.0083287	0.0062301	0.00585557	0.00751167	0.00927662
1134	580.5	0.000112245	0.361848	701.214	1.65762	C44H32N4O4;C35H40N4O7;C24H42O19;	Na;KCl;HCOONa;	Unidentified	4		0.0112915	0.00599123	0.00672581	0.00833131	0.00712845	0.0133821	0.00967357	0.00861185	0.00713686	0.00786732	0.00746181	0.00862172	0.00733965	0.0126094	0.00729587	0.0072053	0.00752583	0.00868631	0.0117941	0.0114786	0.0100783	0.00885387	0.00702096	0.008416	0.00695719	0.0113513	0.0110382	0.00917605	0.00768527	0.00888105	0.00803601	0.00748427	0.00745632	0.00640751	0.00777047	0.00532317	0.00607168	0.00722622	0.00774592
155	11	7.55458e-05	5.15811e-22	203.083	2.77684	C11H12N2O2;C10H10N2;	H;HCOOH;	Amiquinsin (USAN);Ethotoin;Fenozolone (INN);Idazoxan;L-Tryptophan;Nirvanol;Thozalinone (USAN);Vasicinol;;1-benzylimidazole;Nicotyrine;;	3		0.00192449	0.0019276	0.00226558	0.00726941	0.00268213	0.00215416	0.0148013	0.0146855	0.0120393	0.0284976	0.0226568	0.0198596	0.0311293	0.0240637	0.032348	0.0019368	0.00144543	0.00189134	0.00203498	0.00297478	0.00243712	0.00732869	0.00516926	0.00600761	0.0111692	0.00926348	0.0100161	0.0137853	0.0152261	0.013508	0.00312816	0.00263745	0.00245871	0.00280103	0.00296471	0.00402907	0.00501338	0.00875813	0.00247395
33	65.5	0.000941808	2.78373e-13	129.056	2.84914	C6H10O3;C5H8O;	H;HCOOH;	(R)-Pantolactone;1-Oxa-2-oxo-3-hydroxycycloheptane;2-Hydroxyethyl methacrylate;2-Methyl-3-ketovaleric acid;2-Oxohexanoic acid;3-Methyl-2-oxopentanoate;3-Oxohexanoic acid;4-keto-n-caproic acid;4-Methyl-2-oxopentanoate;5-Oxohexanoic acid;6-Hydroxyhexan-6-olide;Adipate semialdehyde;beta-Ketoisocaproate;Ethyl 3-oxobutanoate;propionic anhydride;;3-Methylbut-2-enal;Cyclopentanone;Methyl propenyl ketone…	3		0.0152462	0.015072	0.013388	0.0188003	0.0144766	0.0243455	0.0205224	0.0183313	0.0169537	0.0225996	0.0212326	0.0256534	0.0207823	0.0301678	0.0271736	0.0164489	0.015891	0.0200478	0.0219654	0.0233454	0.0210308	0.0218566	0.0183216	0.0206408	0.0230867	0.0262059	0.0306868	0.0276468	0.0263053	0.029024	0.0163747	0.0165853	0.0152883	0.0149642	0.0191669	0.0152834	0.0164234	0.0263286	0.0247593
613	585.5	0.0440653	0.000539943	473.162	2.90295	C23H34O3;	NaClx2;	11beta-Hydroxy-6alpha,11-dimethylpregn-4-ene-3,20-dione;"16-Butyl-3-methoxy-estra-1,3,5(10)-triene-16beta,17beta-diol";17abeta-Hydroxy-D-homoandrost-4-en-3-one propionate;17beta-Hydroxy-7alpha-methylandrost-4-en-3-one propionate;Pregnenolone acetate;;	3		0.00100005	0.00108106	0.000937741	0.00106283	0.000973079	0.00123835	0.00116116	0.00101955	0.00102047	0.000787716	0.00100475	0.00125158	0.00103145	0.0012462	0.00154491	0.00113868	0.00106327	0.0011993	0.00129999	0.000782108	0.000771269	0.00128924	0.00107105	0.00119608	0.00119468	0.00103401	0.00168947	0.00125376	0.0011554	0.00155994	0.0011008	0.000984388	0.00090003	0.000964837	0.000994658	0.000942989	0.000830871	0.00123211	0.000976207
612	496	0.000495216	5.19968e-07	472.158	2.90329	C20H23N7O7;C28H27NO4S;C22H29NO9;C23H25N5O5;C20H29N5O6;C26H29N3O;C17H23N7O5;C21H27NO7;C19H27N5O4;	H;H;Na;Na;K;KCl;HCOONa;HCOONa;HCOOK;	10-Formyltetrahydrofolate;5-Formyltetrahydrofolate;5-Hydroxymethylene-6-Hydrofolic Acid;N10-Formyl-THF;N5-formyl-THF;Pteroyl-D-glutamic acid;;Raloxifene;;Dihydrocodeine bitartrate (USP);Dobutamine tartrate (USP);;Doxazosin;;Trimazosin (USAN);;[4-(3-AMINOMETHYL-PHENYL)-PIPERIDIN-1-YL]-(5-PHENETHYL- PYRIDIN-3-YL)-METHANONE;;Cytomycin;Taltirelin (JAN);;Clivoline;;Alfuzosin (INN);;	3		0.00540413	0.00685502	0.00514087	0.00566459	0.00537184	0.00906215	0.00579769	0.00513202	0.00507669	0.00683048	0.00692842	0.00663875	0.00687444	0.00752134	0.00864775	0.0059718	0.00672891	0.00665823	0.0086127	0.00923895	0.00679377	0.006807	0.00650415	0.006258	0.0062421	0.00958204	0.00865708	0.00948002	0.00901579	0.00793767	0.00587955	0.00496524	0.00479639	0.00507958	0.00641145	0.0048726	0.00546539	0.00630994	0.00499407
1058	610.5	1.14732e-06	0.652894	655.209	3.03445	C24H42O19;C36H38O8;C34H38N4O5;	Na;NaCl;KCl;	Lactodifucotetraose;;Tinyatoxin;;Aralionine A;;	3		0.00416602	0.00334458	0.00353209	0.00381134	0.0033807	0.00437018	0.00429177	0.0033642	0.00367152	0.0033343	0.00365368	0.00350933	0.0024311	0.00345768	0.00303649	0.00337817	0.00338967	0.00413698	0.00377534	0.00388401	0.00334986	0.004157	0.00312612	0.00319018	0.00303082	0.00486879	0.00455766	0.00363618	0.00306355	0.00363333	0.00394191	0.00392415	0.00359878	0.00365726	0.0037475	0.00315861	0.00343257	0.00388434	0.00355135
317	119	1.24831e-07	1.73128e-05	323.135	3.03711	C18H20N4S;C12H22N4O5;C15H24N2O3;C14H22N2O;C13H18N4O3;	H;Na;Na_Na;Na_HCOONa;HCOOH;	5-[4-Tert-Butylphenylsulfanyl]-2,4-Quinazolinediamine;;neuromedin B (1-3);;Mefexamide (USAN/INN);;Angustifoline;Lidocaine (JP15/USP/INN);;benzoyl-L-arginine;N-Benzoyl-D-arginine;Pentoxifylline;;	3		0.00849463	0.0152992	0.0103821	0.00848233	0.00776726	0.00864192	0.00816473	0.00715131	0.00733526	0.00906076	0.0104775	0.0107653	0.0127089	0.0110642	0.0136616	0.00764409	0.00694168	0.00797828	0.00776811	0.00794833	0.00764364	0.00677532	0.0051747	0.00596559	0.00551023	0.00697271	0.00849177	0.00753132	0.00678871	0.00779106	0.00983056	0.00985929	0.01096	0.00784225	0.00873217	0.00800078	0.00623897	0.00912065	0.00785948
703	476.5	1.1158e-09	0.000299299	520.167	3.06685	C21H33N5O5S2;C18H34ClN2O8PS;C20H37N3O6S;C27H32ClNO2;C17H35N5O6;	Na;NH3;KCl;HCOOK;NaClx2;	Zofenoprilat arginine (USAN);;Clindamycin phosphate;;S-Decyl GSH;;triparanol;;Astromicin (INN);;	3		0.00982107	0.00677144	0.00880386	0.0103422	0.00865794	0.00935389	0.0119733	0.0105469	0.0100292	0.0107998	0.00984738	0.00984608	0.00829479	0.0117391	0.00879955	0.00681465	0.00676173	0.00867307	0.00796378	0.00767622	0.0071871	0.00910723	0.00746044	0.00795816	0.00765392	0.0111162	0.0101448	0.00838778	0.0071018	0.00872886	0.00759965	0.00764211	0.00679648	0.00717794	0.00817807	0.00665608	0.00755201	0.00891233	0.00725139
355	40.5	2.05713e-19	2.89168e-15	339.083	3.13042	C14H16N2O8;C18H22O2S;C15H20O6;C14H18O4;C9H18N4O2;	H;K;Na_Na;Na_HCOONa;NaCl_HCOONa;	Vulgaxanthin-II;;4-(4-Hydroxy-3-Isopropylphenylthio)-2-Isopropylphenol;;Trimethylolpropane triacrylate;Vomitoxin;;Cinoxate (USAN/INN);Diisopropyl phthalate;Di-n-propylphthalate;Methylripariochromene A;Ubiquinone;;5-N-Allyl-Arginine;;	3		0.00139878	0.00163492	0.00137956	0.00244068	0.00160414	0.00206954	0.00270507	0.00233432	0.00229812	0.00271452	0.00280173	0.00289499	0.00285973	0.00375458	0.00298331	0.00136677	0.00118898	0.000847687	0.00182256	0.00193158	0.00155983	0.00188723	0.00167929	0.0018748	0.00235242	0.0027374	0.0030096	0.00266789	0.0025868	0.00275811	0.000977698	0.000926266	0.000929646	0.000773655	0.000872143	0.000881143	0.00105529	0.000940876	0.00112831
117	56.5	2.24607e-07	3.51789e-10	175.061	3.13657	C7H12O5;C6H10O3;	H;HCOOH;	(2R,3S)-3-Isopropylmalate;(2S)-2-Isopropylmalate;"2,3-Dimethyl-3-hydroxyglutaric acid";2-Propylmalate;3-Carboxy-2-hydroxy-4-methylpentanoate;3-Carboxy-3-hydroxy-4-methylpentanoate;3-isopropylmalate;3-Propylmalate;5-Hydroxymethyl-Chonduritol;Oxiranpseudoglucose;;(R)-Pantolactone;1-Oxa-2-oxo-3-hydroxycycloheptane;2-Hydroxyethyl methacrylate;2-Methyl-3-ketovaleric acid;2-Oxohexanoic acid;3-Methyl-2-…	3		0.0029688	0.00238209	0.00237229	0.0034918	0.00287435	0.0040281	0.0040418	0.00409607	0.00398658	0.00410416	0.00395621	0.0160492	0.00604613	0.0065339	0.00582916	0.00250651	0.00208186	0.00309114	0.00362087	0.00371629	0.00352901	0.00325318	0.0031339	0.00448017	0.0044619	0.00579	0.0129544	0.00518539	0.00425602	0.0054977	0.00218761	0.00180631	0.00183836	0.00210582	0.00260736	0.00234384	0.00205644	0.00310254	0.00419205
536	639	4.49791e-10	0.000287562	414.14	3.14995	C22H23ClFN3O2;C23H24FN3O;C19H23N3O2;	H;K;Na_HCOONa;	Milenperone (USAN/INN);;"2-{3-[4-(4-Fluorophenyl)-3,6-Dihydro-1(2h)-Pyridinyl]Propyl}-8-Methyl-4(3h)-Quinazolinone";;Ergometrine (INN);Ergonovine;MEGA;;	3		0.00897603	0.00725575	0.00722305	0.00846729	0.00784272	0.00920901	0.00895746	0.00834794	0.00817202	0.00894612	0.00863683	0.00817026	0.00777141	0.0103852	0.00789044	0.00635767	0.00628018	0.00806976	0.00820086	0.00882414	0.00717045	0.00813723	0.00647214	0.00702267	0.00823371	0.0102408	0.0103167	0.00814849	0.0081111	0.00876175	0.0062716	0.00591659	0.0059003	0.00478524	0.00545079	0.00470667	0.00501189	0.00715965	0.00548415
585	82.5	7.91693e-17	6.53355e-06	455.176	3.1807	C25H34O3;C21H30O6S;	KCl;HCOOH;	C25-Allenic-apo-aldehyde;C25-Epoxy-apo-aldehyde;;11-desoxycorticosterone sulfate;;	3		0.000834377	0.00105403	0.000895548	0.00114779	0.000924633	0.00171391	0.00132618	0.00120405	0.00108825	0.00132003	0.00148928	0.00126338	0.000493024	0.0013563	0.00150864	0.00101609	0.000982218	0.00114124	0.0015497	0.00169992	0.00135769	0.00119209	0.00148427	0.00166407	0.0015238	0.00227126	0.0021448	0.00196743	0.00187369	0.00207184	0.00211168	0.00254775	0.00189094	0.00226531	0.00252185	0.00225005	0.00222153	0.00342196	0.00289806
566	149	2.50661e-10	6.96465e-06	443.192	3.19535	C22H28N4O6;C21H34BrNO3;C18H32O8;C22H30N2O2;	H;NH3;HCOONa;Na_HCOONa;	Mitoxantrone;;Oxyphenonium bromide (INN);;"2,3-di-0-hexanoyl-alpha-glucopyranose";;Aspidospermine;Eprozinol (INN);;	3		0.000979219	0.000919032	0.000960639	0.000893924	0.000809801	0.00226188	0.000782228	0.000855031	0.000663173	0.000675145	0.00102483	0.0012156	0.00143793	0.00118398	0.00132098	0.0014167	0.00117868	0.00218862	0.00193362	0.00213346	0.00139502	0.00207349	0.0014703	0.00160177	0.0015816	0.00313244	0.00371617	0.00264165	0.00293026	0.00292211	0.00156491	0.00202854	0.00131765	0.00104718	0.0013186	0.00163288	0.00115113	0.00228097	0.0022086
517	579	4.28921e-11	1.43229e-06	401.108	3.1956	C24H24O;C18H23ClN2S;C15H18N4O5;C15H21F3N2O2;C16H20O9;	KCl;HCOONa;HCOONa;HCOOK;HCOOH;	4-(3,5-Diphenylcyclohexyl)phenol;;Thiazinamium chloride (USAN);;Mitomycin;Mitomycin C (JP15);;Fluvoxamine;;1-O-feruloyl-beta-D-glucose;Gentiopicrin;;	3		0.00903421	0.0138155	0.00987186	0.00970781	0.00883541	0.00779365	0.00947656	0.00908528	0.00841427	0.0113811	0.0125232	0.0109892	0.0111294	0.0119435	0.0119626	0.00660695	0.00594257	0.007116	0.00660744	0.00832807	0.00695186	0.00759459	0.0055042	0.00688838	0.00688043	0.00729217	0.0090051	0.00879969	0.00800147	0.00941682	0.0101758	0.00933081	0.00770098	0.00816418	0.00862896	0.0077141	0.00650592	0.00995591	0.00835186
353	193.5	1.18877e-07	4.17225e-06	337.067	3.20093	C14H14N2O8;C18H17FO2S;C15H18O6;C12H16N4O4;C9H19O7P;C14H16O4;C9H16N4O2;	H;Na;Na_Na;NaCl;HCOONa;Na_HCOONa;NaCl_HCOONa;	6-(2-Amino-2-carboxyethyl)-7,8-dioxo-1,2,3,4,7,8-hexahydroquinoline- 2,4-dicarboxylate;;SC-57666;;Tutin;;9-(6-Deoxy-Alpha-L-Talofuranosyl)-6-Methylpurine;;1-Monohexanoyl-2-Hydroxy-Sn-Glycero-3-Phosphate;;3-Dimethylallyl-4-hydroxyphenylpyruvate;Prenyl caffeate;;"(S)-2-[4-(Aminomethyl)-1h-1,2,3-Triazol-1-Yl]-4-Methylpentanoic Acid";;	3		0.000950806	0.00090686	0.00125885	0.00121368	0.000628077	0.000928912	0.00122173	0.00122328	0.0012273	0.00127057	0.00133965	0.00121324	0.000986688	0.00194093	0.00130591	0.000602523	0.000541674	0.000667766	0.000872315	0.000833226	0.000724974	0.000941319	0.00075953	0.000781389	0.000889347	0.000812492	0.000858992	0.000728631	0.000660819	0.00103031	0.000438996	0.00110215	0.00081459	0.000857907	0.00113598	0.00122036	0.00110879	0.00221116	0.000965065
645	301	1.22275e-19	0.000548448	485.187	3.20193	C18H18N18;C19H28N8O6;C24H27N3O5S;C21H36N2O5S;C27H32N4;C22H36O2Si;	H;Na;NH3;NaCl;KCl;NaCl_HCOONa;	Unidentified	4		0.00173597	0.00115637	0.00205911	0.0019029	0.00139971	0.000959555	0.00232542	0.00169912	0.00163941	0.00159375	0.00160206	0.00181697	0.00219312	0.00243294	0.00222963	0.000488648	0.000614758	0.00110135	0.00104518	0.000960463	0.000767618	0.00129293	0.000935468	0.000934089	0.000750766	0.00115532	0.00166221	0.00110545	0.00120803	0.00105824	0.000545359	0.000505432	0.000440181	0.000400586	0.000433658	0.000367514	0.000317738	0.000464259	0.000743234
622	129	6.14601e-13	0.376407	475.145	3.24257	C19H26N4O9;C20H22N8O5;C19H35ClN2O5S;C21H21N3O9;C21H23F3N6O;C21H28F2O2;	Na;Na;K;NH3;Na_Na;NaCl_HCOONa;	Levodopa - benserazide mixt;;Methotrexate;;Mirincamycin (USAN);;Nitrocycline (USAN/INN);;Vofopitant(USAN);;"4,4-Difluoropregn-5-ene-3,20-dione";;	3		0.000894832	0.00121254	0.00112609	0.000820411	0.000807013	0.00200894	0.0011649	0.000979837	0.000932008	0.000648744	0.00121729	0.00079951	0.000745962	0.00117577	0.00106181	0.00167609	0.00176768	0.00237925	0.00218384	0.00241026	0.00181192	0.00232896	0.00198558	0.00201644	0.00207291	0.00272357	0.00315264	0.00208835	0.00242508	0.00223033	0.000635192	0.00122594	0.00117565	0.000612741	0.000586885	0.000777896	0.000997559	0.000968175	0.00119325
245	63	5.99487e-26	6.85078e-10	293.124	3.26147	C14H22N2O2;	Na_Na;	Unidentified	4		0.00390093	0.00639847	0.00439574	0.00512681	0.0045819	0.00861579	0.00558763	0.00499699	0.00524095	0.00712187	0.00811635	0.00587146	0.00694222	0.00644487	0.00721121	0.00571683	0.00539885	0.00578334	0.00795741	0.00881377	0.00704461	0.00911699	0.00744383	0.00809409	0.0078063	0.0135234	0.0101014	0.0106675	0.00918969	0.0104294	0.0135956	0.0142612	0.0110072	0.0152771	0.0157005	0.015129	0.0150561	0.0196486	0.0160101
554	16	6.7604e-12	7.47583e-20	431.119	3.27963	C20H24N2O6;C25H26O2;C16H20N4O6;C22H21FN2O;C22H18N4OS;C17H22O10;	Na_Na;KCl;HCOONa;HCOOK;HCOOH;HCOOH;	Nisoldipine;;"Estra-1,3,5(10),16-tetraen-3-ol benzoate";;Diaziquone (USAN/INN);;Sarizotan (USAN);;Axitinib (USAN);;1-O-Sinapoyl-beta-D-glucose;1-sinapoyl-D-glucose;4-O-beta-D-Glucosyl-sinapate;;	3		0.000816411	0.000958299	0.00126331	0.00233083	0.00146001	0.0020762	0.00287063	0.00317361	0.00228623	0.00374708	0.00349599	0.00374374	0.00704487	0.00599136	0.00607445	0.00165153	0.00159603	0.00252562	0.0022352	0.00260173	0.00245535	0.00334651	0.00192724	0.00271148	0.00339718	0.00466132	0.00752337	0.00469726	0.00561078	0.0055285	0.00345526	0.00340369	0.00346623	0.00333114	0.00380073	0.00279022	0.00397248	0.00620087	0.00598612
2008	441.5	0.0100381	0.215945	1198.06	3.29378			Unidentified	4		0.000635545	0.000743533	0.000759552	0.000554288	0.000618043	0.00103068	0.000648907	0.000623195	0.000634271	0.000624755	0.000557802	0.000689417	0.000555364	0.000734876	0.000526722	0.000657146	0.000725115	0.000817205	0.000771728	0.000769421	0.000901353	0.000801408	0.00072874	0.000673622	0.000725612	0.000691872	0.000837009	0.000630973	NaN	0.000778245	0.000684389	0.00082323	0.00054307	0.000759997	0.000761884	0.000688719	0.000554977	0.00067084	0.000694997
2009	598.5	0.00756615	0.00109561	1198.4	3.2945			Unidentified	4		0.000668971	0.000986064	0.000648503	0.000779871	0.000631075	0.0010158	0.000723737	0.000510758	0.00056534	0.000732972	0.000513673	0.000585349	0.000740415	0.000959997	0.000583056	0.000720055	0.000864635	0.000971794	0.00090961	0.000892304	0.000881888	0.00103424	0.00060084	0.000676097	0.000614863	0.000925636	0.00087143	0.00075813	0.000769098	0.000841051	0.000821811	0.000879305	0.000706353	0.000858098	0.00079828	0.000772054	0.000580231	0.0010303	0.000710795
2010	260.5	0.0648962	0.107595	1198.73	3.29499			Unidentified	4		0.000535994	0.000660609	0.000680275	0.000717852	0.000502915	0.000885516	0.000568021	0.000661307	0.000562907	0.000632543	0.000425975	0.000754509	0.000599501	0.000822224	0.000718373	0.000657049	0.00071984	0.000672246	0.000897364	0.000771851	0.000739678	0.000764418	0.000583609	0.000730364	0.000723449	0.000701439	0.000620432	0.000632795	0.00056425	0.000789293	0.000732789	0.000673699	0.000418241	0.00076997	0.000948392	0.000689399	0.000583451	0.000858857	0.000624178
109	223.5	0.0261435	3.12367e-06	165.019	3.29606	C8H6O4;	H;	3-Formylsalicylic acid;4-Formylsalicylic acid;4-Hydroxyphenylglyoxylate;Benzoquinoneacetic acid;Phthalate;Terephthalate;;	3		0.000225664	0.000294631	0.00024244	0.000221067	0.000223873	0.000189078	0.000632708	0.000276285	0.00024499	0.000238133	0.000287525	0.000217881	0.00073818	0.000566503	0.000571387	0.000284432	0.000147246	0.00036035	0.000436853	0.000189869	0.000228741	0.00024557	0.000211092	0.000222139	0.000186662	0.000269202	0.000233979	0.000458402	0.000334686	0.00028181	0.000192104	0.000208403	0.00015516	0.000246912	0.000245013	0.000210805	0.000216091	0.000225884	0.000366468
316	242	8.99758e-19	0.375312	323.134	3.3089	C18H20N4S;C12H22N4O5;C15H24N2O3;C14H22N2O;	H;Na;Na_Na;Na_HCOONa;	5-[4-Tert-Butylphenylsulfanyl]-2,4-Quinazolinediamine;;neuromedin B (1-3);;Mefexamide (USAN/INN);;Angustifoline;Lidocaine (JP15/USP/INN);;	3		0.00957948	0.0117446	0.0109762	0.010609	0.00961238	0.00946387	0.017967	0.00979411	0.00924677	0.0101371	0.0104522	0.0110503	0.0120171	0.0117126	0.0124264	0.00801596	0.00789061	0.00921699	0.00875764	0.0147469	0.00793437	0.00917795	0.00771298	0.00846025	0.0074107	0.0100809	0.0107977	0.014129	0.00860477	0.00920531	0.00564727	0.00572412	0.00456266	0.00503542	0.00571581	0.00465786	0.00488707	0.00553894	0.00653274
420	218	3.52472e-10	2.91323e-11	367.103	3.31156	C17H20O9;C19H23ClN2S;C22H16F2N2;C17H14N8O;C19H20N2O3;C18H18N2O;	H;Na;Na;Na;Na_Na;Na_HCOONa;	O-Feruloylquinate;;Chlorproethazine (INN);;Flutrimazole (INN);;Bis(5-Amidino-2-Benzimidazolyl)Methanone;;Bindarit (USAN/INN);Ditazole (INN);Dolasetron;Oxyphenbutazone;;Proquazone (USAN/INN);;	3		0.00422222	0.00608864	0.00598197	0.00585128	0.00432089	0.00453884	0.00482101	0.00607394	0.00468001	0.00738499	0.00670612	0.00851141	0.0065996	0.0106009	0.00818276	0.00437083	0.00409864	0.00494319	0.00446649	0.00502171	0.00464264	0.00498893	0.00444859	0.00425507	0.00577667	0.00643488	0.00780514	0.0073274	0.00779149	0.00722803	0.00667608	0.00571938	0.00681211	0.0054164	0.00575663	0.00584816	0.0061045	0.00881627	0.00678263
124	455	4.12981e-05	3.49405e-09	179.035	3.33422	C9H8O4;C7H10N2;C8H6O2;	H;NaCl;HCOOH;	2,4-Dihydroxy-Trans Cinnamic Acid;2-Hydroxy-3-(4-hydroxyphenyl)propenoate;3-(4-Hydroxyphenyl)pyruvate;"3,4-Dihydroxy-trans-cinnamate";4-Hydroxyphenylpyruvic acid;Aspirin;benzylmalonate;Caffeate;cis-caffeate;Monomethyl phthalate;"trans-2,3-Dihydroxycinnamate";;"2,4-Diaminotoluene";;"6E-Octene-2,4-diynoic acid";"6Z-Octene-2,4-diynoic acid";phenylglyoxal;Phtharal (JAN);;	3		0.0111367	0.0160393	0.0107953	0.00959554	0.00888261	0.013255	0.0109658	0.0100976	0.0101575	0.0156036	0.0183649	0.0135439	0.0171887	0.0154778	0.0249316	0.0100288	0.00790182	0.00899269	0.00867226	0.0107559	0.00955505	0.0103772	0.00776107	0.00838756	0.00889423	0.00955277	0.0107545	0.0128763	0.0177757	0.0149015	0.0102391	0.0109555	0.00758033	0.00847384	0.00904994	0.00817145	0.00808082	0.0119081	0.00636034
99	716.5	0.804637	0.185298	159.066	3.36154	C7H12O4;C6H10O2;	H;HCOOH;	(1S,3R,4S)-3,4-Dihydroxycyclohexane-1-carboxylate;"3,3-Dimethylglutaric acid";3-Methyladipic acid;6-Carboxyhexanoate;Propylene glycol diacetate;;"2,2-dimethyl-3-butenoic acid";2-Hydroxycyclohexan-1-one;3-Hydroxycyclohexanone;3-isopropyl acrylic acid;3-methyl-2Z-pentenoic acid;3-Methyl-3Z-Pentenoic Acid;3-methyl-4-pentenoic acid;4-hydroxy-2-hexenal;4-methyl-4-pentenoic acid;6-Hexanolide;Adipaldehy…	3		0.00046302	0.000865633	0.000833757	0.000657142	0.000881485	0.000898254	0.000999612	0.000757831	0.000750523	0.000868144	0.000868892	0.000878133	0.000917029	0.000850797	0.000736625	0.000697298	0.000714119	0.000887321	0.000802493	0.000864081	0.000821794	0.000857397	0.000775525	0.000947	0.000632349	0.000822894	0.00104438	0.000814182	0.000827235	0.000546336	0.000716422	0.000870288	0.000622693	0.000768724	0.000850767	0.000731359	0.000780626	0.000707333	0.000866664
464	678	2.23656e-09	3.39032e-08	382.114	3.36967	C20H28BrN;C18H19N3O;C16H19NO7;	Na;Na_HCOONa;HCOOH;	Emepronium bromide (INN);;Fabesetron (JAN);Galdansetron (USAN);Ondansetron;;Indole-3-acetyl-beta-1-D-glucoside;indole-3-acetyl-beta-4-D-glucose;indole-3-acetyl-beta-6-D-glucose;Indole-3-acetyl-myo-inositol;;	3		0.00193384	0.00333325	0.00221112	0.00226545	0.00214837	0.00204248	0.00253051	0.00241565	0.00239457	0.00332047	0.00337785	0.00514286	0.00333434	0.00295621	0.00359013	0.00170748	0.00155677	0.00175598	0.00198518	0.00214056	0.00197639	0.00201915	0.00168421	0.00200506	0.00179413	0.00216925	0.00241387	0.00248602	0.00215239	0.00250561	0.00146826	0.00166357	0.00123909	0.00142561	0.00155903	0.00171178	0.0013099	0.00212553	0.00138051
842	510	2.49835e-13	0.289763	575.198	3.4147	C33H34N2O4S;C33H34N2O5;C20H30N6O11;	Na;K;HCOOH;	Unidentified	4		0.00197608	0.00199969	0.00159912	0.00204106	0.00182649	0.00337614	0.0020374	0.00191111	0.00183318	0.00161439	0.00153444	0.00171526	0.00142265	0.0017088	0.00102338	0.00232086	0.00224232	0.00313452	0.00291071	0.00280228	0.00251552	0.00334271	0.00286332	0.00289625	0.0031081	0.00436895	0.00382753	0.00273166	0.00267897	0.00282729	0.00183583	0.00224789	0.00188394	0.00185376	0.00199418	0.00161909	0.00194736	0.00207855	0.00200536
199	772.5	8.72776e-05	1.65322e-06	253.072	3.4292	C6H15N4O5P;C11H12N4O2;C8H16N4O3;C14H14N2;C10H16N2O2;C11H12O4;	H;Na;K;Na_Na;NaCl;HCOOH;	L-Arginine phosphate;;Molinazone (USAN/INN);Todralazine;;"3,5-Dihydro-5-Methylidene-4h-Imidazol-4-On";N-a-Acetyl-L-arginine;;"4,4'-Diaminostilbene";Naphazoline;;"2-Amino-4-(4-Amino-Cyclohexa-2,5-Dienyl)-Butyric Acid";Fasoracetam;;6-Methoxymellein;Benzylsuccinate;Sinapoyl aldehyde;;	3		0.00538914	0.00956781	0.00634891	0.00634654	0.00599725	0.00727158	0.00641278	0.00591574	0.00617979	0.00865654	0.00881013	0.00866994	0.00982415	0.0085457	0.00994181	0.00609575	0.00565815	0.00589001	0.00653923	0.00694375	0.00584467	0.00679278	0.00588861	0.00642877	0.0057768	0.00563857	0.00828522	0.00822494	0.00720929	0.00876748	0.00596196	0.00630008	0.00480855	0.00510454	0.00537214	0.00549685	0.00480394	0.00694778	0.0044449
397	54.5	0.00144391	0.2037	355.103	3.43057	C16H20O9;C18H23ClN2S;C15H18N4O5;C15H21F3N2O2;C18H22N2S;C11H26N2O6;C14H16N4O3;C17H18N2O;C15H18O7;C13H18ClF3N2O;	H;Na;Na;K;NaCl;KCl;HCOONa;Na_HCOONa;HCOOH;HCOOH;	1-O-feruloyl-beta-D-glucose;Gentiopicrin;;Thiazinamium chloride (USAN);;Mitomycin;Mitomycin C (JP15);;Fluvoxamine;;Deithazine (INN);Trimeprazine;;"2-[3-(2-Hydroxy-1,1-Dihydroxymethyl-Ethylamino)-Propylamino]-2-Hydroxymethyl-Propane-1,3-Diol";;Piromidic acid (JAN/INN);;Borreline;Pyronine Y;;Mellitoxin;Picrotin;trans-Cinnamoyl beta-D-glucoside;;Mabuterol (JAN);;	3		0.000829604	0.00074094	0.000814128	0.000507955	0.000414741	0.000823595	0.000773186	0.000407138	0.000818769	0.000550113	0.00038028	0.00054328	0.000622706	0.000510269	0.000615877	0.000640038	0.000513755	0.000615506	0.000949676	0.000715549	0.000543248	0.000612939	0.0020049	0.000901193	0.000704847	0.00187501	0.00247696	0.0013143	0.000963906	0.000752794	0.000445125	0.000514483	0.000638703	0.000579577	0.000764125	0.00123313	0.000948032	0.000746752	0.00105366
65	40.5	0.0669981	2.6143e-07	142.419	3.43331			Unidentified	4		0.000552179	0.000768864	0.00067098	0.000699679	0.000683752	0.000749932	0.000481437	0.000511885	0.000562819	0.000714415	0.000683604	0.000918263	0.000809322	0.000867997	0.000900092	0.00052113	0.000797773	0.000781567	0.000650685	0.000818782	0.000809448	0.000972597	0.000710369	0.000704023	0.00064423	0.000934603	0.00123274	0.000845557	0.00103645	0.000968715	0.000670509	0.000741304	0.000570179	0.000664194	0.000546406	0.000574476	0.000746378	0.000748457	0.000675969
63	119.5	0.306919	1.03706e-05	142.345	3.43381			Unidentified	4		0.000710162	0.000739187	0.000684975	0.000661216	0.000611973	0.000746879	0.000545049	0.00062138	0.000640889	0.000818069	0.000752673	0.000813006	0.000774276	0.000984232	0.000641685	0.000597091	0.00076769	0.00074323	0.000579408	0.000922521	0.000727293	0.000922351	0.000615626	0.000628069	0.000552261	0.00096303	0.00131262	0.000885112	0.000954246	0.000988757	0.000773449	0.000837607	0.000540187	0.000597675	0.000726938	0.000653234	0.000689808	0.000616526	0.000809314
64	116	0.0305194	7.55945e-10	142.382	3.43385			Unidentified	4		0.000691349	0.0008839	0.000626621	0.000602629	0.000709061	0.000905505	0.000622776	0.000712372	0.000588513	0.000922928	0.000895138	0.00111738	0.000972799	0.00121225	0.00102098	0.000860928	0.000882764	0.000890616	0.000668805	0.000928604	0.00082168	0.00115939	0.000808564	0.00080795	0.000861564	0.00113662	0.001511	0.00118384	0.00117633	0.00136749	0.000959295	0.00101	0.000624647	0.000705691	0.000539546	0.000778237	0.000820021	0.000908851	0.000846534
377	417.5	9.17098e-13	1.40229e-11	349.114	3.43769	C19H24N2S;C15H20N2O2;	K;Na_HCOONa;	Unidentified	4		0.000939625	0.00106583	0.000899971	0.000945565	0.000860344	0.000822962	0.00131992	0.00118129	0.00144512	0.00167551	0.00162732	0.00156858	0.00180165	0.00179646	0.00198277	0.000596661	0.000487951	0.000641288	0.000736235	0.000809723	0.000687225	0.000787155	0.000708231	0.000798322	0.000845129	0.00103123	0.00108082	0.000920126	0.000590341	0.0010033	0.000723874	0.000655429	0.000541086	0.000672536	0.000786597	0.00080944	0.000708621	0.000760818	0.000777477
379	329.5	1.06237e-16	0.803894	350.161	3.46278	C18H25NO6;C19H21N5O2;C17H23N5O2;C18H22O6;C19H18N4O2;C17H23NO4;	H;H;Na;NH3;NH3;HCOOH;	Anacrotine;Angularine;Jacobine;Retrorsine;Senecionine N-oxide;Usaramine;;Pirenzepine;;Quinazosin (USAN);Sunepitron (USAN);;CA4P;;Pimobendan (JAN/USAN/INN);;(6S)-Hydroxyhyoscyamine;Anisodamine;Atropine oxide (INN);Bucumolol (JP15);Cetraxate;Convolamine;Lunacridine;Porritoxin;;	3		0.000881184	0.00060132	0.000814245	0.00100094	0.000602233	0.00103526	0.000898972	0.00104565	0.000977891	0.000703038	0.000555104	0.00125901	0.000653693	0.00122698	0.00108036	0.000760357	0.000799473	0.000746986	0.000973798	0.00109101	0.000923083	0.00093851	0.000744102	0.000886161	0.000844031	0.0010239	0.000906845	0.000689437	0.00085361	0.00102119	0.00211493	0.0023661	0.00197037	0.00165478	0.00205291	0.0016661	0.00153672	0.00213207	0.00190572
736	524	1.06523e-20	1.19836e-06	537.182	3.46279	C23H38O10S2;C27H36ClFO5;C17H34N4O10;	H;Na_Na;HCOOK;	Chenodeoxycholic acid disulfate;;Clocortolone pivalate (USP);;Ribostamycin;Vistamycin;;	3		0.00320471	0.00333679	0.00285924	0.00308981	0.00302478	0.00205865	0.00309586	0.0031213	0.00316815	0.00323128	0.00330241	0.00370495	0.00354928	0.00378392	0.00351863	0.00164344	0.001675	0.00193255	0.00195476	0.00206091	0.00167058	0.00225764	0.00165368	0.00196362	0.00202329	0.00245235	0.00277374	0.00200528	0.00196073	0.0023072	0.00116197	0.0011998	0.000960478	0.00095928	0.00138485	0.00129307	0.00124263	0.00163707	0.00141585
558	446	9.99465e-05	0.128338	433.207	3.47705	C21H27N3O6;C22H34N2O4;C21H32N2O2;C19H32O8;C20H28N4O4;	NH3;Na_Na;Na_HCOONa;HCOOH;HCOOH;	Casimiroedine;;Oxamarin (USAN);;16b-Hydroxystanozolol;3'-Hydroxystanozolol;4b-Hydroxystanozolol;;"methyl 10,12,13,15-bisepidioxy-16-hydroperoxy-8E-octadecenoate";"methyl 10,12,13,16-bisepidioxy-9-hydroperoxy-14-octadecenoate";"methyl 9,12,13,15-bisepidioxy-16-hydroperoxy-10-octadecenoate";"methyl 9-hydroperoxy-10,12,13,15-bisepidioxy-16E-octadecenoate";;GM6001;Ilomastat (USAN/INN);;	3		0.00159703	0.00178388	0.00144362	0.00155506	0.0011987	0.00184989	0.00143864	0.00132813	0.0013616	0.00169883	0.0018009	0.00176291	0.00175523	0.00165407	0.00183821	0.00183856	0.00151423	0.00188849	0.00166311	0.00226575	0.00166912	0.00168541	0.00144484	0.00164023	0.00162349	0.00188168	0.00211203	0.00199577	0.00167531	0.00220248	0.00144378	0.00144747	0.00140012	0.000894673	0.00132082	0.0011785	0.00106754	0.00148465	0.00166197
89	303	1.79953e-18	2.43342e-07	153.019	3.48108	C7H6O4;C6H4O2;	H;HCOOH;	2,3-Dihydroxybenzoate;"2,4-dihydroxybenzoate";"2,5-Dihydroxybenzoate";"2,6-dihydroxybenzoate";"3,4-Dihydroxybenzoate";;"1,2-Benzoquinone";p-Benzoquinone;;	3		0.00596375	0.00639001	0.00453855	0.00923496	0.00797259	0.0135565	0.00992495	0.00870806	0.00874219	0.0104266	0.00965856	0.00741006	0.00784064	0.00803989	0.0069345	0.00829538	0.00835225	0.00997635	0.0122228	0.0125472	0.0108553	0.013441	0.0118898	0.011859	0.0121605	0.0180651	0.0124217	0.0115411	0.0115696	0.0131787	0.012038	0.0152242	0.0141255	0.0144348	0.0176809	0.0153053	0.0117503	0.0162054	0.0175389
555	14	3.78068e-20	3.33386e-15	431.119	3.53468	C20H24N2O6;C25H26O2;C16H20N4O6;C22H21FN2O;C22H18N4OS;C17H22O10;	Na_Na;KCl;HCOONa;HCOOK;HCOOH;HCOOH;	Nisoldipine;;"Estra-1,3,5(10),16-tetraen-3-ol benzoate";;Diaziquone (USAN/INN);;Sarizotan (USAN);;Axitinib (USAN);;1-O-Sinapoyl-beta-D-glucose;1-sinapoyl-D-glucose;4-O-beta-D-Glucosyl-sinapate;;	3		0.000830574	0.000870684	0.000805639	0.000815452	0.000800228	0.000747976	0.00136255	0.00116233	0.00120333	0.00142135	0.00113833	0.00106011	0.00163359	0.00171223	0.00143132	0.000893525	0.00062873	0.000815733	0.00116009	0.00127717	0.000870305	0.00102258	0.00151917	0.00119559	0.00113103	0.00187944	0.00206479	0.00164983	0.00163111	0.00164017	0.0012631	0.00141302	0.00139231	0.00140654	0.00182166	0.0018483	0.0015373	0.00199085	0.00271372
37	277.5	1.60507e-09	7.91239e-05	131.071	3.53579	C6H12O3;C5H10O;	H;HCOOH;	(R)-3-Hydroxyhexanoic acid;"2,3-Dideoxyfucose";2-Ethyl-2-Hydroxybutyric acid;2-Hydroxy-3-methylpentanoic acid;2-Hydroxycaproic acid;5-Hydroxyhexanoic acid;6-Hydroxyhexanoic acid;alpha-hydroxyisocaproic acid;D-2-Hydroxyisocaproate;DL-4-hydroxy caproic acid;Ethyl (R)-3-hydroxybutanoate;Hydroxyisocaproic acid;Leucinic acid;Paraldehyde;;2-methylbutyraldehyde;3-Methylbutanal;Cyclopentanol;Pentan-2-one…	3		0.00114712	0.00123913	0.00113311	0.00140325	0.00121061	0.00181747	0.00137695	0.00128014	0.00118122	0.0014945	0.00147998	0.00163001	0.00163793	0.00170641	0.00123427	0.00130727	0.00134188	0.00169873	0.00166275	0.00195865	0.00143852	0.0011891	0.00136545	0.00160289	0.00119367	0.0016345	0.00211786	0.00188119	0.00140454	0.00183569	0.00147112	0.00171438	0.00149987	0.00180882	0.00215296	0.00166536	0.00155629	0.00244824	0.00295601
113	82	1.49012e-06	9.27927e-14	172.098	3.53748	C8H15NO3;C8H12O3;C7H13NO;	H;NH3;HCOOH;	Acetylleucine (INN);Acexamic acid (INN);Hexanoylglycine;Isovalerylalanine;Isovalerylsarcosine;N-Acetyl-L-leucine;Swainsonine;Tridolgosir (USAN);;5-oxo-7-octenoic acid;;"1-Methyl-2-Oxy-5,5-Dimethyl Pyrrolidine";N-Cyclohexylformamide;;	3		0.0013587	0.00213376	0.000874821	0.00263692	0.00194167	0.00206633	0.00276733	0.00250839	0.00243518	0.00353501	0.00379942	0.00303109	0.0025068	0.0029403	0.00270508	0.00120092	0.000770769	0.00121593	0.00205817	0.00206747	0.0010624	0.00195845	0.00170291	0.00208214	0.00233	0.00259409	0.00313762	0.00287594	0.00252878	0.00284656	0.00139852	0.00147594	0.00117063	0.0016928	0.00187617	0.00151714	0.00157166	0.00237011	0.00151998
556	555.5	2.60426e-15	0.14957	431.192	3.54325	C22H26FN3O2S;C19H30O8;	NH3;HCOOH;	Sabeluzole (USAN/INN);;12-hydroxyjasmonic acid 12-O-beta-D-glucoside;;	3		0.00557875	0.00474543	0.00463769	0.00555826	0.00512182	0.0065034	0.00595267	0.0058447	0.00550038	0.00481852	0.00486051	0.00695329	0.0056094	0.00653928	0.00522419	0.00498283	0.00490661	0.00686587	0.0060792	0.00631926	0.00549939	0.00551995	0.00537031	0.00613667	0.0060312	0.00786845	0.00870382	0.00548188	0.00545513	0.00641838	0.00397478	0.00421345	0.00369762	0.00336644	0.00426303	0.00353193	0.0031114	0.00360737	0.00468493
222	599.5	0.0908773	0.00581957	281.139	3.55198	C15H22O5;C14H20N4O;C13H24N2O;C10H22N4;C14H20O3;	H;Na;NaCl;HCOOK;HCOOH;	9'-hydroxyabscisate;Artemisinin (INN);Dihydrophaseic acid;Hymenoxon;neophaseic acid;Qing Hau Sau;;BRX-235;Imolamine (INN);;(-)-Anaferine;Anapheline;Cuscohygrine;;Guanethidine;N-prenylagmatine;;4-Heptyloxybenzoic acid;Heptyl p-hydroxybenzoate;;	3		0.000514497	0.000769466	0.000675117	0.000753309	0.000644798	0.000779255	0.000760782	0.000730363	0.000780347	0.0007338	0.000689133	0.000869126	0.000863189	0.000809104	0.000908132	0.000782979	0.000742505	0.00098068	0.000900214	0.000660589	0.000581585	0.000949389	0.000592013	0.000748246	0.000671961	0.000857577	0.00135574	0.000945667	0.000855916	0.00107524	0.000934	0.0009124	0.000777162	0.000692025	0.000716746	0.000550631	0.000656658	0.00091499	0.000894052
1965	297.5	6.15093e-18	0.0207468	1160.94	3.55595			Multiply Charged ion - not identified	4		0.0011372	0.00159563	0.00133364	0.00129868	0.00142839	0.0012961	0.00149046	0.0011277	0.00126989	0.00148697	0.00150455	0.00123384	0.0013414	0.00148438	0.00160493	0.000855193	0.00101717	0.00121054	0.00126573	0.00143787	0.00121025	0.00101308	0.00100447	0.00104672	0.00110096	0.00122532	0.00120296	0.0012577	0.00098849	0.00137409	0.00177656	0.0016876	0.00127597	0.00142609	0.00139126	0.00134555	0.00117694	0.00178886	0.00120568
1364	577.5	6.48924e-11	0.00417249	808.212	3.57587			Unidentified	4		0.00829597	0.00558563	0.00716164	0.00771367	0.00629466	0.0100598	0.00754025	0.00717069	0.0070281	0.00605164	0.00537888	0.00748183	0.00503709	0.0060002	0.00528068	0.00787205	0.00768182	0.0103864	0.00936584	0.00861133	0.00798962	0.0105521	0.00911823	0.00906091	0.00732268	0.0109609	0.0115296	0.00770239	0.00744273	0.00908411	0.00714269	0.00644921	0.00611118	0.00740365	0.00741682	0.00514872	0.0064697	0.00704703	0.00713964
608	450	0.00678349	3.45706e-06	469.192	3.58007	C26H36O3;	KCl;	Unidentified	4		0.00104215	0.00116724	0.00105524	0.00125401	0.00190217	0.00250567	0.00285113	0.00215205	0.00124093	0.00144207	0.00159836	0.00172475	0.00301615	0.00162386	0.00185598	0.00104188	0.00117825	0.00150743	0.00294183	0.00306754	0.00164662	0.00236707	0.00230821	0.00305258	0.00197129	0.00390215	0.00411243	0.00252128	0.00219836	0.00121618	0.00153969	0.00162059	0.00126525	0.00173504	0.00189956	0.00167126	0.00193222	0.00447492	0.00130931
381	175	3.26743e-10	6.82186e-18	351.129	3.58263	C19H26N2S;C13H16F3N3O4;C16H24N2O4;C15H22N2O2;	K;NH3;Na_Na;Na_HCOONa;	Unidentified	4		0.0156863	0.0238306	0.0181298	0.0194861	0.0170814	0.0175074	0.0217772	0.0204056	0.0206168	0.0316531	0.0326652	0.0271607	0.0350501	0.0307045	0.0367862	0.0134379	0.0113293	0.0122728	0.016211	0.0184652	0.0147272	0.0175573	0.0151668	0.0175817	0.0175336	0.0202817	0.0224383	0.0255834	0.0232902	0.0262712	0.0135579	0.0136021	0.0101485	0.0139387	0.0148041	0.0151848	0.0137967	0.0199141	0.0139928
658	51	6.80671e-27	0.0573058	496.218	3.59384	C29H31F2N3O;C22H31N5O4;C23H33NO8;	Na;HCOONa;HCOOH;	Unidentified	4		0.000549634	0.000836724	0.000528022	0.000596447	0.000512006	0.00081262	0.000660422	0.000565366	0.000557489	0.000658777	0.000653372	0.000621231	0.000709958	0.000713989	0.000748393	0.000631308	0.0006291	0.000763932	0.000752488	0.000848081	0.000740859	0.000757317	0.000654734	0.000695482	0.000653961	0.00085903	0.000915204	0.000785693	0.000745342	0.000832866	0.000768928	0.000656719	0.000984166	0.000907345	0.00104381	0.000966365	0.000912246	0.00117022	0.000826284
792	21.5	2.9425e-24	0.138321	559.166	3.61673	C23H38O10S2;C20H34N4O12;C24H34O7;C32H18N8;	Na;K;NaCl_HCOONa;HCOOH;	Chenodeoxycholic acid disulfate;;Temurtide (USAN/INN);;Ajugarin I;Clerodin;Phorbol 13-butanoate;;Phthalocyanine;;	3		0.00215874	0.00239892	0.00199076	0.00204383	0.00206916	0.00041238	0.00217216	0.00183888	0.00192678	0.00243315	0.00233407	0.00219317	0.00198001	0.00244694	0.00173103	0.000365805	0.00030675	0.000373859	0.000371087	0.000385137	0.000298508	0.000367379	0.000296151	0.000293401	0.000333753	0.000385449	0.000428914	0.000371049	0.000294274	0.000313833	0.000498297	0.000472808	0.000420717	0.000421398	0.000486542	0.000440501	0.000365233	0.00049691	0.000487022
502	218.5	2.58791e-08	0.70863	394.15	3.62373	C15H27N5O5;C19H22O8;C14H27N3O2;C18H23NO6;	K;NH3;NaCl_HCOONa;HCOOH;	Unidentified	4		0.000550028	0.000489382	0.000323576	0.000504285	0.000480119	0.00102132	0.000548321	0.000526681	0.000481164	0.000546617	0.000529839	0.000521995	0.000225776	0.000657348	0.000497782	0.000772361	0.000781423	0.000922462	0.000917632	0.000993525	0.000896472	0.000767127	0.00054461	0.000662691	0.000741908	0.000826783	0.000994648	0.000910824	0.0007632	0.000997497	0.00113845	0.000926024	0.000933899	0.000570331	0.000707496	0.00070332	0.00053035	0.000981588	0.000886919
804	91	3.83142e-14	0.00277601	563.14	3.63285	C26H28O14;C27H21N3O10;C27H26N2O6;C25H26O12;	H;NH3;Na_HCOONa;HCOOH;	7-O-(beta-D-apiofuranosyl-(1-2)-beta-D-glucosyl)-apigenin;Apigenin 7-O-[beta-D-apiosyl-(1->2)-beta-D-glucoside];homoferreirin-7-O-glucoside-6''-malonate;Neoschaftoside;Schaftoside;;Coumermic acid;;Balanol Analog 2;;(-)-medicarpin-3-O-glucoside-6''-malonate;Medicarpin 3-O-glucoside-6'-malonate;;	3		0.00686136	0.00669984	0.00989726	0.00729933	0.00418944	0.00139726	0.0062741	0.00336704	0.00637076	0.00238238	0.0028811	0.00334328	0.00303698	0.00327093	0.00277259	0.00160253	0.00145117	0.00166385	0.00118813	0.0010065	0.00106841	0.00127005	0.00103236	0.00102584	0.00116805	0.00141896	0.00304081	0.00106306	0.00125009	0.00167596	0.00239137	0.00228498	0.00206628	0.00111931	0.00165502	0.0012216	0.00116398	0.00168369	0.00162384
602	388	3.96894e-11	7.54556e-12	465.143	3.63725	C23H28N2O6;C20H23N3O7S;C25H28O5;C22H32O6;C25H22N2O3;C22H26N2O4;C22H28O3;C19H21FN4O6;	K;NH3;NaCl;KCl;HCOONa;HCOOK;NaCl_HCOONa;HCOOH;	Carapanaubine;;N-Hydroxy-1-(4-Methoxyphenyl)Sulfonyl-4-Benzyloxycarbonyl-Piperazine-2-Carboxamide;;"3',5'-diprenylchalconaringenin";3'-geranylchalconaringenin;"6,8-Diprenylnaringenin";Abyssinone V;;Isodomedin;;"1,3,4,9-Tetrahydro-2-(Hydroxybenzoyl)-9-[(4-Hydroxyphenyl)Methyl]-6-Methoxy-2h-Pyrido[3,4-B]Indole";;Akuammine;Aricine;Cabucine;Dextofisopam (USAN/INN);Levotofisopam (USAN/INN);Lochnerinin…	3		0.00144369	0.00243994	0.00162619	0.0017185	0.0014404	0.00137731	0.001637	0.001538	0.0017936	0.00268205	0.00259061	0.00252039	0.00298264	0.00275892	0.00324249	0.0013233	0.000990934	0.000916896	0.00129666	0.00142752	0.00115575	0.00153818	0.00134686	0.0014458	0.00146735	0.00135184	0.00198515	0.00218565	0.00188254	0.00222571	0.00186598	0.00203001	0.00160528	0.00143033	0.00157193	0.00183331	0.00161166	0.00222329	0.0013601
430	677.5	4.46788e-14	4.6512e-05	371.098	3.67414	C12H22N4O7;C16H31BrO2;C18H20N2O4;C14H16N4O4;C17H18N2O2;C15H18O8;	K;K;Na_Na;HCOONa;Na_HCOONa;HCOOH;	2,4-Deoxy-4-Guanidino-5-N-Acetyl-Neuraminic Acid;;16-bromo-hexadecanoic acid;2-bromo-hexadecanoic acid;3-bromohexadecanoic acid;;"2-Amino-3-[4-Hydroxy-6-Oxo-3-(2-Phenyl-Cyclopropylimino)-Cyclohexa-1,4-Dienyl]-Propionic Acid";;2-Oxy-4-Hydroxy-5-(2-Hydrazinopyridine)Phenylalanine;;GSK 4716;NAC;;1-O-coumaroyl-beta-D-glucose;4-O-beta-D-Glucosyl-4-hydroxycinnamate;Bilobalide;cis-beta-D-Glucosyl-2-hydr…	3		0.0239745	0.0378781	0.0268369	0.0290572	0.0279339	0.0189471	0.0276409	0.0271457	0.02548	0.0357809	0.0379251	0.0279261	0.0343976	0.032528	0.0350026	0.0144918	0.0135684	0.0151277	0.0174866	0.0206142	0.0157422	0.0188751	0.0150298	0.0158875	0.0159728	0.0177876	0.0181881	0.0228577	0.0180537	0.0209274	0.0218234	0.0236843	0.0199373	0.0232749	0.0242798	0.0243622	0.021676	0.0273487	0.0182044
130	352.5	0.782723	0.315604	186.113	3.68015	C9H17NO3;C9H14O3;C8H15NO;	H;NH3;HCOOH;	(E)-2-Butenyl-4-methyl-threonine;8-Amino-7-oxononanoate;Pivagabine (INN);;Furfural diethyl acetal;;(-)-Hygrine;(3r)-1-Acetyl-3-Methylpiperidine;Hygrine;Pelletierine;Physoperuvine;Trachelanthamidine;Tropine;;	3		0.00778956	0.00791067	0.00649083	0.00982124	0.00922277	0.0144079	0.00966577	0.011842	0.00685356	0.0106196	0.0101791	0.0109689	0.0096277	0.010026	0.0205771	0.00800285	0.00860037	0.0124556	0.0092007	0.00891469	0.0093734	0.00950104	0.00903699	0.0119923	0.0068009	0.0104948	0.0149529	0.0155244	0.00765075	0.0157929	0.0157281	0.0160233	0.0109122	0.012095	0.00688957	0.0082063	0.00939714	0.0104641	0.00901301
992	348	4.92631e-12	0.227107	632.18	3.68948	C22H33N5O11;C25H43NO8S;	Na_HCOONa;NaClx2;	trans-zeatin-O-glucoside-7-N-glucoside;;Choloyl-taurine;;	3		0.000995048	0.000677998	0.000801097	0.001004	0.000906816	0.00166508	0.000903586	0.000812473	0.000867389	0.000772599	0.000723397	0.00109984	0.0005706	0.000942977	0.000563027	0.00113231	0.00102577	0.00150411	0.00141482	0.00129585	0.00110003	0.00127138	0.00131751	0.00124458	0.00108804	0.00163148	0.00201037	0.00118486	0.00119029	0.00133097	0.00123457	0.000973017	0.000890092	0.00100834	0.00107395	0.000872134	0.000934049	0.000809721	0.000966236
241	148	1.21639e-13	8.84683e-12	289.083	3.6938	C14H14N2O5;C8H12N5O4P;C14H11NO5;C15H18O3;C9H20N4O2;C8H18N2O3S;C13H12N2O3;C10H13FN2O4;	H;NH3;NH3;Na_Na;KCl;HCOONa;HCOOH;HCOOH;	indole-3-acetyl-asp;N2-Malonyl-D-tryptophan;;Adefovir;;Flindersiamine;Tolcapone;;7alpha-Hydroxydehydrocostus lactone;Achillin;alpha-Santonin;Ambrosin;Aromaticin;beta-Santonin;Desacetoxymatricarin;Irofulven (USAN/INN);Loxoprofen (JP15);Santonin (JP15);Xanthatin;Xerantholide;Zaluzanin C;;N-Omega-Propyl-L-Arginine;;"S-Butyl-DL-homocysteine-[S,R]-sulfoximine";;N-(3-(1-Indol-3-yl)-1-oxo-2-propenyl)gly…	3		0.000945569	0.00104736	0.00125044	0.0012393	0.00116115	0.000917975	0.00144215	0.001661	0.0013148	0.00191466	0.00179571	0.00202731	0.00169514	0.00218749	0.00209845	0.000627128	0.000489446	0.00074563	0.000813607	0.000833213	0.000738683	0.000895614	0.00083756	0.00081935	0.00100075	0.00109548	0.00129297	0.0010429	0.00124417	0.00131831	0.000911559	0.00100057	0.00113565	0.00106424	0.00102487	0.00137076	0.00115177	0.00157153	0.000669513
1272	360	3.12675e-14	0.323717	761.223	3.72085	C38H40N2O7;	NaCl_HCOONa;	Unidentified	4		0.00152435	0.000960037	0.00135353	0.00148965	0.00129226	0.0019285	0.00153434	0.00140892	0.00105215	0.00112864	0.00114982	0.00181316	0.00116797	0.00174279	0.00127039	0.00112687	0.00121737	0.00152264	0.00162327	0.00111271	0.00123984	0.00168909	0.00147233	0.00148166	0.00131293	0.00212974	0.00239858	0.00157723	0.00183183	0.00156108	0.000821624	0.0009223	0.000936817	0.000803622	0.000932345	0.00077782	0.000894359	0.000727608	0.00110445
727	449.5	6.33137e-19	0.000123598	533.13	3.72296	C23H30N4O4S2;C22H26O11;C24H34O4S;C24H24O11;C24H28Cl2F2O4;	Na_Na;HCOONa;NaClx2;HCOOH;HCOOH;	BMS-268770;;Agnuside;;17beta-Hydroxy-4-mercaptoandrost-4-en-3-one 4-acetate 17-propionate;;Phrymarolin I;;Tralonide (USAN/INN);;	3		0.0055659	0.00715851	0.00492147	0.00463498	0.00477416	0.00293099	0.0041852	0.00415922	0.00408034	0.00473906	0.00490857	0.0054592	0.00571703	0.00500537	0.00531742	0.00230727	0.00236736	0.00254809	0.0026595	0.00303315	0.00243132	0.00248556	0.00208712	0.00225449	0.00214802	0.00306849	0.00358714	0.00306845	0.00259408	0.00305894	0.00238842	0.00239775	0.00203267	0.00194761	0.00226939	0.00189987	0.00173766	0.00245794	0.00223661
280	225	1.25699e-11	3.2237e-11	307.14	3.73163	C15H24N2O2;C12H22O6;	Na_Na;HCOOH;	13-Hydroxylupanine;Ammothamnine;Lamprolobine;Nuttalline;Tetracaine;;Etoglucid (INN);;	3		0.00297363	0.00514477	0.0032024	0.00448459	0.00365208	0.00864332	0.00502399	0.00462658	0.00432894	0.00596489	0.00674588	0.0059022	0.00548297	0.00532723	0.00618919	0.00488537	0.00455688	0.00479601	0.00751497	0.00814597	0.00623489	0.00859837	0.00760072	0.00787827	0.00757339	0.0105315	0.0102562	0.009592	0.00785918	0.00931425	0.00627211	0.00673023	0.00485886	0.00785378	0.00773871	0.00712344	0.00767542	0.0104914	0.0088663
941	125.5	1.35775e-22	0.00142218	609.146	3.73705	C27H30O16;C17H36N4O14S;C26H30N4O6S;C26H28O14;	H;NaCl;HCOOK;HCOOH;	cyanidin 3-O-sophoroside;"cyanidin-3,5-diglucoside";Cyanin;delphinidin 3-rutinoside;"kaempferol 3,7-O-diglucoside";Kaempferol 3-O-beta-D-glucosyl-(1->2)-beta-D-glucoside;kaempferol 3-O-beta-D-glucosyl-(1->2)-glucoside;Kaempferol 3-O-beta-D-glucosylgalactoside;Lucenin-2;quercetin 3-O-rhamnoside-7-O-glucoside;quercetin-3-O-glucoside-7-O-rhamnoside;Rutin;Tulipanin;;Ribostamycin sulfate (JP15);;Benzo…	3		0.00138703	0.00165523	0.00157063	0.00184078	0.00146662	0.00152843	0.00189661	0.00149485	0.00149705	0.0016914	0.00168912	0.0015295	0.00150396	0.0024237	0.00202044	0.0010707	0.0010538	0.000981325	0.00127364	0.00131792	0.00119068	0.00138019	0.00117805	0.00112503	0.000812724	0.00135712	0.00152551	0.00142968	0.00133308	0.00141774	0.00182284	0.0018115	0.00154397	0.0018757	0.00196094	0.00139158	0.00144677	0.00195183	0.00186037
1023	301	9.5756e-17	3.61653e-06	639.156	3.74919	C34H32N4O5Zn;C31H33F3N2O5S;C25H30N8O10;C18H38N4O15S;C26H34N2O13;C28H37BrN4O3;C28H34O9;C27H30O15;	H;K;K;NaCl;NaCl;HCOOK;NaCl_HCOONa;HCOOH;	Zn(Ii)-(20-Oxo-Protoporphyrin Ix);;Tipranavir;;10-Formyltetrahydrofolyl L-glutamate;;Kanamycin sulfate;;4-Methylumbelliferyl Chitobiose;;Ancriviroc (USAN/INN);;Nomilin;;cyanidin 3-O-rhamnosylglucoside;cyanidin 3-rutinoside;Isoorientin 2''-O-rhamnoside;Isovitexin 2''-O-beta-D-glucoside;kaempferol 3-O-rhamnoside-7-O-glucoside;luteolin 7-O-neohesperidoside;Luteolin 7-O-neohesperidoside;Paniculatin;p…	3		0.000736842	0.000723986	0.000842179	0.00111544	0.000739079	0.000838903	0.00130276	0.00088451	0.00128657	0.000761456	0.000818368	0.000836531	0.000832834	0.00107419	0.000884138	0.000572266	0.000600507	0.000753945	0.000815134	0.000793298	0.000686074	0.000861648	0.000718523	0.000792923	0.000651033	0.00107407	0.000759963	0.000745195	0.000733482	0.000764962	0.000461645	0.000432172	0.000446417	0.000588225	0.000613798	0.000485284	0.000507877	0.00054036	0.000632712
1147	104.5	0.198162	0.998588	709.198	3.76234			Unidentified	4		0.000933262	0.00082426	0.00213095	0.00176139	0.00105884	0.000574697	0.00219544	0.000627225	0.000862361	0.000799763	0.00102582	0.00069026	0.00056303	0.001444	0.000896066	0.000700413	0.000827122	0.00119059	0.00102898	0.000730678	0.00113766	0.00104275	0.000909699	0.000916155	0.000756897	0.00195121	0.00114687	0.000880917	0.000596158	0.00111381	0.00145878	0.000720196	0.000920453	0.000788727	0.00107171	0.000574865	0.000553639	0.000960652	0.00117251
553	122.5	6.84262e-11	0.523597	431.098	3.78652	C21H25BrN2O3;C21H20O10;C19H17ClF3NO4;C19H16N4O4;C16H20N4O5;C20H18O8;	H;H;NH3;HCOONa;HCOOK;HCOOH;	Brovincamine (INN);;7-O-beta-D-glucosyl-apigenin;Apigenin 7-O-beta-D-glucoside;Apigenin-6-C-glucoside;Emodin 8-glucoside;Genistein 7-O-beta-D-glucoside;Genistein 8-C-glucoside;genistin;isovitexin;Pelargonidin 3-O-glucoside;sulfuretin 6-glucoside;Vitexin;;Halofenate (USAN/INN);;Zidometacin (USAN/INN);;Porfiromycin (USAN/INN);;"2,3-Bis-Benzo[1,3]Dioxol-5-Ylmethyl-Succinic Acid";a glucosyloxyanthraq…	3		0.00118096	0.00106592	0.00105115	0.00120366	0.000707694	0.000800327	0.000725032	0.000703944	0.000973649	0.000815841	0.000888931	0.000735497	0.000825834	0.00096764	0.000869439	0.000738446	0.000652996	0.000819348	0.000744289	0.000842376	0.00067681	0.000671342	0.00062979	0.000577448	0.000696121	0.00101565	0.00096997	0.000733777	0.00063967	0.000889889	0.00078703	0.000706739	0.000599512	0.000639165	0.000618503	0.000606377	0.000580087	0.000690325	0.000784779
476	636.5	5.31593e-13	8.23518e-10	385.114	3.7875	C22H18N4OS;C17H22O10;C16H20N4O6;C22H21FN2O;C17H24BrNO3;C19H24N2OS;C24H24;C12H22N4O5;C10H24N4O4S;C12H24N2O4;C16H20O8;	H;H;Na;K;NH3;NaCl;KCl;HCOOK;Na_HCOONa;NaCl_HCOONa;HCOOH;	Axitinib (USAN);;1-O-Sinapoyl-beta-D-glucose;1-sinapoyl-D-glucose;4-O-beta-D-Glucosyl-sinapate;;Diaziquone (USAN/INN);;Sarizotan (USAN);;Homatropine methylbromide (USP);;Levomepromazine (USAN/INN);Methotrimeprazine;Phencarbamide (USAN);;"1,3,5-Triphenylcyclohexane";"2,4,6-Triphenyl-1-hexene";;neuromedin B (1-3);;Guanethidine sulfate (JP15);;Carisoprodol;;coniferaldehyde glucoside;;	3		0.0161882	0.0267177	0.0194647	0.0161566	0.015459	0.011349	0.0167999	0.0157415	0.0169768	0.0234943	0.0255971	0.0186801	0.0238994	0.0228338	0.0247396	0.0103043	0.00880057	0.00954744	0.0106818	0.0121913	0.00973472	0.0106606	0.00896858	0.00995515	0.0106331	0.0113662	0.013144	0.0169831	0.0146062	0.0153853	0.0119833	0.0130825	0.00948268	0.0106615	0.0111581	0.0115554	0.00895052	0.0118688	0.00824375
479	211	8.26898e-19	1.34666e-08	387.093	3.78754	C18H17F3N2O3;C18H22N2O2S;C11H20N4O6;C14H19F3N2O2;C19H16ClFN2O;C15H18O9;	Na;NaCl;HCOOK;HCOOK;HCOOH;HCOOH;	Ridogrel (USAN/INN);;Oxomemazine (INN);;D-Nopaline;Nopaline;;Flubanilate (USAN);;Flutoprazepam (JAN/INN);;1-Caffeoyl-beta-D-glucose;Caffeic acid 3-glucoside;;	3		0.000519453	0.000746412	0.000500804	0.000508136	0.00065957	0.000455831	0.000644957	0.000639944	0.00066256	0.000659228	0.000790799	0.000671964	0.000811608	0.000751767	0.000857757	0.000362032	0.000334298	0.000383733	0.000422764	0.000538192	0.000395256	0.000481397	0.000389465	0.000457872	0.000428137	0.000534265	0.000473106	0.000548595	0.000466591	0.000588237	0.000806983	0.000652869	0.00061726	0.00068729	0.000799575	0.000736654	0.000684436	0.000969595	0.000825988
114	564	0.000788301	0.971361	173.082	3.81387	C8H14O4;C6H16N2;C7H12O2;	H;NaCl;HCOOH;	Dimethyl adipate;Ethyladipic acid;Suberic acid;;"1,6-diaminohexane";;1-Oxa-2-oxo-3-methylcycloheptane;"2,2-dimethyl-4-pentenoic acid";2-butyl acrylic acid;2-isopropyl trans-crotonic acid;2-methyl-2E-hexenoic acid;2-methyl-2Z-hexenoic acid;3-Isopropylbut-3-enoic acid;"4,4-dimethyl-2E-pentenoic acid";"4,4-dimethyl-2Z-pentenoic acid";4Z-heptenoic acid;5-methyl-5-hexenoic acid;alpha-EMGBL;alpha-hepte…	3		0.00274401	0.00278514	0.00229604	0.00378676	0.00261594	0.00313254	0.00366237	0.00322983	0.00303743	0.00281442	0.00326056	0.00243745	0.00451753	0.00301991	0.0024408	0.00318602	0.00228012	0.00225709	0.00288363	0.00230039	0.00240173	0.00308184	0.00232969	0.00280357	0.00294225	0.00246499	0.00262713	0.0025648	0.00247124	0.00324217	0.004415	0.00377767	0.00223532	0.00392229	0.00338749	0.00254103	0.00314064	0.00273022	0.00377566
1143	19	3.39265e-21	0.000146606	705.203	3.83867	C32H36O15;	HCOOH;	Unidentified	4		0.0069676	0.00498724	0.00682715	0.00611366	0.00530688	0.00379138	0.00582386	0.00543291	0.00544358	0.0045	0.00437292	0.00642986	0.00467963	0.00505339	0.00431961	0.00365432	0.00389727	0.00559024	0.0033768	0.00338942	0.00325247	0.00347226	0.00306677	0.00311141	0.00259314	0.00417116	0.00426154	0.00266654	0.00308801	0.00327228	0.00353516	0.00358266	0.00271544	0.0024761	0.00335247	0.0022572	0.00216468	0.002403	0.00350892
1013	40	4.17102e-19	0.252589	637.177	3.84416	C34H36N2O6S;C19H40N4O14S;C26H34O14;C33H34N2O4S;C29H36O8;C28H32O14;	K;NaCl;HCOONa;HCOOK;NaCl_HCOONa;HCOOH;	WRR-204;;Betamicin sulfate (USAN);;Decuroside III;;Profenamine hibenzate (JAN);;Bisphenol A glycidylmethacrylate;;"1,2-Bis-O-sinapoyl-beta-D-glucoside";"1,2-di-O-sinapoyl-beta-D-glucose";7-O-Methylvitexin 2''-O-beta-L-rhamnoside;;	3		0.000778901	0.000881415	0.00083403	0.000604924	0.000687766	0.000720755	0.000797003	0.000703439	0.000702142	0.000627014	0.000957361	0.00130848	0.000829991	0.00125392	0.000899962	0.000906584	0.000861742	0.000858513	0.000965233	0.000940599	0.00066739	0.000886575	0.000900671	0.000843219	0.00104994	0.00111967	0.00144426	0.00100823	0.000990472	0.000927458	0.000690919	0.000871462	0.000742227	0.000681159	0.000687997	0.000788716	0.000760647	0.000816757	0.00117246
626	51	4.94068e-26	0.0187619	476.119	3.84976	C16H24N5O10P;C22H25F2N3O2S;C20H25N3O7;C15H22N5O8P;	H;Na_Na;NaCl;HCOOH;	Pantoyl Adenylate;;Lubeluzole (USAN/INN);;"2-N,6-N-Bis(2,3-dihydroxy-N-benzoyl)-L-serine amide";;cis-zeatin riboside monophosphate;trans-Zeatin riboside monophosphate;;	3		0.00135633	0.00263693	0.0028033	0.0014997	0.00114565	0.000878151	0.00178351	0.00162044	0.000958839	0.000952502	0.00131117	0.00114469	0.00184693	0.00210921	0.00185766	0.000546999	0.000624588	0.000878473	0.000603071	0.000621156	0.000643987	0.000833942	0.000651071	0.000610262	0.000696021	0.000793681	0.00117956	0.000597872	0.000703764	0.00111292	0.00403258	0.00529722	0.00397239	0.00321656	0.00403387	0.00303358	0.00247259	0.00386456	0.00357893
1406	229.5	1.93346e-21	0.0463437	835.266	3.88403	C40H44N4O16;C37H50O20;	H;Na;	Uroporphyrinogen I;Uroporphyrinogen III;;Jionoside B1;;	3		0.00118258	0.000701513	0.00115366	0.00128623	0.00113524	0.000986576	0.00123431	0.0013209	0.00106106	0.00125946	0.000977207	0.00131183	0.00123113	0.00154341	0.00107503	0.000757852	0.000724834	0.000956501	0.000878928	0.000810772	0.000751358	0.000913351	0.000651886	0.00091431	0.000842054	0.000888945	0.000926957	0.000730379	0.000612078	0.000939507	0.000477773	0.000437583	0.000384986	0.000466978	0.000560939	0.000437014	0.00041602	0.000473873	0.000528862
1670	478.5	0.0149509	4.041e-06	1005.49	3.88543	C47H86O16P2;	K;	PIP(18:2(9Z,12Z)/20:1(11Z));"PIP(20:1(11Z)/18:2(9Z,12Z))";;	3		0.00167082	0.00284287	0.00534788	0.00912684	0.00296231	0.00757971	0.0076458	0.00518602	0.00718757	0.00535965	0.0110621	0.0094794	0.00622499	0.00676546	0.00614329	0.00430738	0.00353559	0.00548826	0.00743591	0.00486135	0.00741628	0.00947756	0.00751	0.0107171	0.0105107	0.0162126	0.0105256	0.00830796	0.00820725	0.00637729	0.00867903	0.00404188	0.00462292	0.00633929	0.00561596	0.00686542	0.00769134	0.00732077	0.00548135
1338	335.5	6.49422e-06	0.33306	799.23	3.88666	C35H46O13;	NaCl_HCOONa;	Unidentified	4		0.00106183	0.000805172	0.0010962	0.00106815	0.00105416	0.00101977	0.00101458	0.000955988	0.00114171	0.00067391	0.000852697	0.000973596	0.00106246	0.00117203	0.000973543	0.000827388	0.000760118	0.00102973	0.000720088	0.00103771	0.000732778	0.000976794	0.000758542	0.00110431	0.00100667	0.00113966	0.00118416	0.000873537	0.000964377	0.000890585	0.0008556	0.000781863	0.00113433	0.000787583	0.000999495	0.000684288	0.000836567	0.000768134	0.00127646
488	64	2.78183e-08	0.000132986	389.124	3.88712	C20H22O8;C21H15N3O4;C22H22N2O2;C18H24N2O4;C15H28N2O5;C15H22N4O3;C15H30O4;C15H24N2O2;C19H20O6;	H;NH3;Na_Na;NaCl;KCl;HCOOK;NaClx2;NaCl_HCOONa;HCOOH;	Piceid;Populin;;Deferasirox (JAN/USAN/INN);;Cintazone (USAN);;Cipralisant maleate (USAN);;N-[1-Hydroxycarboxyethyl-Carbonyl]Leucylamino-2-Methyl-Butane;;Bz-Arg-OEt;Propentofylline (JAN/INN);;1-Dodecanoyl-sn-glycerol;"2,15-dihydroxy-pentadecylic acid";"3,12-dihydroxy-pentadecanoic acid";"4,12-dihydroxy-pentadecanoic acid";;13-Hydroxylupanine;Ammothamnine;Lamprolobine;Nuttalline;Tetracaine;;"2,3-Di…	3		0.00115448	0.00107298	0.00110276	0.00134689	0.00115066	0.000949152	0.00113247	0.000989875	0.000941239	0.000844086	0.00101224	0.00100393	0.000787599	0.00103356	0.000784002	0.000809659	0.000971755	0.00122925	0.000860666	0.000934385	0.000952281	0.000890983	0.000570702	0.000764812	0.000760124	0.0010818	0.00086205	0.000682233	0.000728161	0.000921257	0.00185541	0.00243039	0.00174726	0.00135452	0.00185212	0.00117024	0.00111287	0.00159486	0.00157931
518	566	7.90987e-10	7.64863e-06	401.181	3.8922	C20H26N4O5;C19H32BrNO2;C20H28N2O;C19H32O2S2;C19H24N4O3;	H;NH3;Na_HCOONa;HCOOH;HCOOH;	Linogliride fumarate (USAN);;Valethamate bromide (JAN);;Fruticosonine;;"1alpha,5alpha-Dimercaptoandrostane-3alpha,17beta-diol";;Pibutidine (JAN);;	3		0.00325693	0.00457837	0.00339056	0.00348011	0.00353873	0.00260002	0.00344817	0.0035882	0.00340555	0.00425392	0.00478356	0.00349199	0.00376712	0.00415839	0.00410137	0.001891	0.00185441	0.00207575	0.00238553	0.00270107	0.00219349	0.00220249	0.00197539	0.00237193	0.00223178	0.0028806	0.00285904	0.00274329	0.0028706	0.00302585	0.00245714	0.0025846	0.00213198	0.00219569	0.00319811	0.00314331	0.00190203	0.00296366	0.00196409
338	537	1.57258e-15	0.0092466	330.062	3.90537	C10H14N5O6P;C16H10O7;C18H13N3O;C14H15N3O3;C14H17NS2;C10H17NO5S;C10H18ClN3O2;C11H21NO3;C8H16FN3O2;C10H12ClN5O3;	H;NH3;Na_Na;NaCl;HCOONa;HCOONa;HCOOK;NaClx2;NaCl_HCOONa;HCOOH;	dAMP;;Wedelolactone;;Rutecarpine;;Naphazoline nitrate (JP15);;Dimethylthiambutene;;Etamsylate (JAN/INN);;Methyl-CCNU;Semustine (USAN/INN);;Hexaminolevulinate (USAN);;4r-Fluoro-N6-Ethanimidoyl-L-Lysine;;Cladribine (JAN/USAN/INN);;	3		0.00123957	0.00277859	0.00275779	0.00122217	0.000950112	0.000827566	0.001199	0.0015577	0.000768647	0.00074497	0.000864018	0.001232	0.00125691	0.00172728	0.00239843	0.00055522	0.000649856	0.000851278	0.000735682	0.00177581	0.000950442	0.000626884	0.000690047	0.000538493	0.000747255	0.000777607	0.00141714	0.000670948	0.000647955	0.00119848	0.00574406	0.0062754	0.00411859	0.00205118	0.00383164	0.0029363	0.00244257	0.00331315	0.00212401
888	518	1.66275e-08	0.145672	593.151	3.91437	C27H30O15;C28H37BrN4O3;C28H37ClO7;C28H34F2O7;C24H30O13;	H;K;KCl;KCl;HCOONa;	cyanidin 3-O-rhamnosylglucoside;cyanidin 3-rutinoside;Isoorientin 2''-O-rhamnoside;Isovitexin 2''-O-beta-D-glucoside;kaempferol 3-O-rhamnoside-7-O-glucoside;luteolin 7-O-neohesperidoside;Luteolin 7-O-neohesperidoside;Paniculatin;pelargonidin 3-O-sophoroside;"pelargonidin-3,5-diglucoside";Pelargonin;Saponarin;Vicenin-2;Vitexin 2''-O-beta-D-glucoside;;Ancriviroc (USAN/INN);;Alclometasone dipropiona…	3		0.0010308	0.00112463	0.00146501	0.00233942	0.00131687	0.00119417	0.00155165	0.00134745	0.00109793	0.00104261	0.00149416	0.00137656	0.0015248	0.00198349	0.00179316	0.000711842	0.000627396	0.00139394	0.00085196	0.00123622	0.0013225	0.00124345	0.000621862	0.00102752	0.00112592	0.00114666	0.00118595	0.000957783	0.00111111	0.00135311	0.00187173	0.00128275	0.00111845	0.00115992	0.00103814	0.000687675	0.000885056	0.00160464	0.00123961
766	340.5	9.28815e-06	0.661522	548.149	3.91618	C20H28N4O9S2;C25H31NO10;C25H27N3O5S;C22H28FN3O6S;C22H31N3O6S;C20H25N7O6;	NH3;Na_Na;HCOONa;HCOONa;HCOOK;Na_HCOONa;	Hydroxystilbamidine Isethionate;;Alangiside;Isoalangiside;;Bifeprunox mesylate (USAN);;Rosuvastatin;;Benzylpenicilloyl Polylysine;;"5-Methyl-5,6,7,8-Tetrahydrofolic Acid";5-Methyltetrahydrofolate;5-methyl-THF;;	3		0.00181061	0.000846485	0.00316302	0.0022627	0.000726387	0.00125667	0.00137084	0.000984047	0.00162246	0.000910432	0.00151312	0.00138489	0.00104203	0.00195133	0.00162826	0.000749462	0.000648466	0.00140481	0.000729625	0.000740732	0.00110362	0.000946842	0.00131031	0.00124249	0.00109362	0.00209042	0.00179829	0.00113808	0.000986465	0.00118571	0.00153563	0.00122791	0.0010092	0.00105	0.000860753	0.000908435	0.000995458	0.00132392	0.00123985
765	289	1.45933e-06	0.290024	547.145	3.92721	C24H30O13;C23H28O11;C24H24N4O7;C28H33ClN2;	Na;HCOONa;HCOONa;NaClx2;	Inumakilactone A glycoside;;Bruceine B;Isobrucein B;Paeoniflorin;;Pafuramidine maleate (USAN);;Buclizine;;	3		0.0092567	0.00331725	0.0116186	0.00805488	0.00379629	0.00425816	0.0048775	0.00464769	0.00368335	0.0034442	0.00457983	0.00487656	0.00522704	0.00717465	0.00532825	0.0055154	0.00281017	0.00489167	0.00330111	0.00375755	0.00469976	0.00431873	0.00196798	0.0039463	0.00373158	0.00424567	0.00380116	0.00329385	0.00405555	0.00466438	0.00658445	0.00507288	0.00403128	0.00400041	0.00364226	0.00200588	0.00698588	0.00520903	0.00424979
1637	363	6.26757e-18	0.81409	997.261	3.94037			Unidentified	4		0.000845623	0.000449226	0.000660381	0.000649874	0.000585028	0.00101162	0.000907423	0.00071166	0.00058009	0.000713786	0.000657497	0.000634739	0.000643308	0.000771394	0.000652584	0.000582887	0.000828709	0.000946074	0.000985193	0.000943037	0.000853776	0.000697751	0.000725175	0.00070904	0.000770643	0.00109404	0.00114445	0.000792899	0.000842875	0.00068798	0.001252	0.00140923	0.0013844	0.00125646	0.00153597	0.001005	0.00111978	0.0011752	0.0017201
1087	265	5.06447e-13	0.139401	673.213	3.94051	C33H38O15;C30H38O13;C29H42N4O7;C28H40N2O9;C35H32MgN4O6;	H;HCOONa;NaClx2;NaCl_HCOONa;HCOOH;	Premithramycin A2';;Bruceantinol;;(E)-(S)-4-[(S)-2-((S)-2-TERT-BUTOXYCARBONYLAMINO-3-METHYL-BUTYRYLAMINO)-2-PHENYL-ACETYLAMINO]-5-(2-OXO-PYRROLIDIN-3-YL)-PENT-2-ENOIC ACID ETHYL ESTER;;Antimycin A1;;chlorophyllide b;;	3		0.00124125	0.000818839	0.00113564	0.00137347	0.00111623	0.00104302	0.00121479	0.00126646	0.00116588	0.00093245	0.000790164	0.00107013	0.000864594	0.00149995	0.0010595	0.000870983	0.000806499	0.00114992	0.0010424	0.000971895	0.000751091	0.00113611	0.000859288	0.000976871	0.00107253	0.00137764	0.00174607	0.00115082	0.00128056	0.00125034	0.000679803	0.000612482	0.000636479	0.000785257	0.00085071	0.000511183	0.000817158	0.000498985	0.000731085
1468	118	1.7021e-17	0.485026	901.261	3.94573	C46H59Cl3O7;	KCl;	Unidentified	4		0.00283915	0.00261238	0.00265117	0.00391193	0.00217923	0.0020688	0.00286264	0.00229669	0.00240641	0.00223029	0.00232165	0.00221502	0.0019844	0.00265585	0.00224095	0.0013769	0.00181793	0.00204237	0.0017677	0.00167616	0.00216238	0.00146714	0.00204493	0.00154406	0.00128095	0.00207105	0.00271939	0.0016881	0.0015032	0.00182009	0.00545704	0.00341427	0.00547279	0.00605712	0.00393062	0.00316103	0.00657078	0.00383926	0.00391267
1418	567	0.00127163	0.0579105	845.453	3.95086	C42H77O10P;	KCl;	PG(16:0/20:3(5Z,8Z,11Z));"PG(16:0/20:3(8Z,11Z,14Z))";"PG(18:0/18:3(6Z,9Z,12Z))";"PG(18:0/18:3(9Z,12Z,15Z))";"PG(18:1(11Z)/18:2(9Z,12Z))";"PG(18:1(9Z)/18:2(9Z,12Z))";"PG(18:2(9Z,12Z)/18:1(11Z))";"PG(18:2(9Z,12Z)/18:1(9Z))";"PG(18:3(6Z,9Z,12Z)/18:0)";"PG(18:3(9Z,12Z,15Z)/18:0)";;	3		0.00533112	0.00414123	0.00661486	0.0127339	0.00456896	0.0065055	0.00707273	0.00959327	0.00615178	0.00664801	0.00823976	0.00895626	0.00529319	0.01128	0.0065473	0.00425891	0.00398034	0.00670307	0.00867196	0.00553442	0.00523773	0.00619742	0.00570924	0.00691332	0.00543775	0.00936659	0.00801903	0.0107243	0.00606016	0.00574149	0.00509951	0.00441132	0.00691406	0.00566944	0.00414634	0.00352408	0.00658266	0.00483647	0.00585829
1420	385	8.66981e-05	0.000568952	847.46	3.95134	C45H72O12;C45H76O7P2;C43H72O11;	Na_Na;NaCl;HCOOK;	Oligomycin B;;all-trans-Nonaprenyl diphosphate;Solanesyl-PP;;Narasin (USP/INN);;	3		0.000690047	0.000570167	0.00050863	0.000803	0.000594871	0.000645014	0.000803326	0.000727392	0.000684095	0.000551514	0.000738326	0.00125245	0.000623295	0.000769305	0.000620569	0.000564637	0.000541237	0.000731538	0.000694766	0.000722849	0.000678815	0.000811271	0.000726431	0.000788286	0.00075845	0.00119935	0.000923961	0.000782128	0.000688791	0.000755573	0.00066793	0.000568372	0.000528313	0.000479251	0.000533834	0.000454178	0.000533444	0.000640008	0.000504629
169	626	9.87231e-06	0.626446	217.108	3.95513	C10H18O5;C9H16N4O;C9H16O3;	H;Na;HCOOH;	2-Hydroxydecanedioic acid;3-Hydroxysebacic acid;;Rolgamidine (USAN/INN);;3-caproyl propionic acid;3-oxo-nonanoic acid;4-n-valeryl butyric acid;6-propionyl n-caproic acid;7-methyl-4-oxo-octanoic acid;7-methyl-6-oxo-octanoic acid;8-oxo-nonanoic acid;9-hydroxy-5Z-nonenoic acid;9-Oxononanoic acid;n-butyrl n-valeric acid;n-heptanoyl acetic acid;;	3		0.00107475	0.00101672	0.0010194	0.00180286	0.0011532	0.00112445	0.00175397	0.00158413	0.001552	0.00150011	0.00144112	0.00133549	0.00168113	0.00130899	0.00109959	0.00110571	0.000809507	0.00102371	0.00111766	0.00108129	0.00107589	0.00106479	0.000991986	0.00104567	0.000958335	0.000921891	0.00118494	0.0011147	0.000851096	0.00129761	0.00140112	0.0013464	0.00081617	0.00127362	0.00139501	0.00103902	0.00104252	0.000981139	0.00140437
346	121.5	3.2937e-19	2.5284e-06	332.15	3.95673	C18H23NO5;C17H21N5O;C18H20O5;C12H27NO3S;C17H21NO3;	H;Na;NH3;HCOONa;HCOOH;	Narcissidine;Pentopril (USAN/INN);Seneciphylline;Veprisinium;;9-Butyl-8-(3-Methoxybenzyl)-9h-Purin-6-Amine;9-Butyl-8-(4-Methoxybenzyl)-9h-Purin-6-Amine;Noberastine (USAN/INN);;2'-O-Methylodoratol;Sorgolactone;;Neramexane mesylate (USAN);;Dihydromorphine;Etodolac (JP15/USP/INN);Galantamine (USAN/INN);Galanthamine;Mesembrenone;Ritodrine;Ritodrine (USAN/INN);Zephyramine;;	3		0.00112635	0.00157441	0.00132271	0.00186759	0.0015193	0.0014033	0.00226259	0.00237354	0.00208045	0.0022942	0.00194093	0.00375041	0.00234093	0.00293751	0.00288439	0.00096452	0.00101052	0.00155855	0.00124021	0.00172234	0.00157804	0.00175598	0.00151778	0.00163324	0.00129902	0.00187071	0.00297171	0.00207793	0.00206485	0.00205611	0.00355732	0.00375065	0.00332032	0.00278901	0.00343693	0.00316124	0.00314831	0.00481058	0.00461612
1224	460.5	7.58124e-22	0.89985	739.208	3.95819	C33H40O19;	H;	Pelargonidin 3-O-rutinoside 5-O-beta-D-glucoside;pelargonidin-3-O-rutinoside-5-O-beta-D-glucoside;Robinin;;	3		0.0659652	0.0590334	0.0651745	0.0667696	0.0530158	0.0762287	0.0686317	0.0584086	0.0564223	0.0543964	0.0526419	0.0598277	0.0528461	0.0690712	0.0546016	0.0550264	0.055683	0.0767692	0.0653467	0.0617389	0.0566498	0.0674722	0.0605917	0.0603425	0.0541404	0.0788415	0.0835261	0.0615591	0.0613289	0.0668876	0.0981691	0.102119	0.0991371	0.0979973	0.103816	0.0866983	0.093605	0.0965003	0.111621
1268	463	3.41498e-19	0.163584	756.198	3.95922			Unidentified	4		0.00131794	0.00121444	0.00134872	0.00143644	0.00132526	0.0016921	0.00140902	0.00133731	0.00128358	0.00118156	0.00112475	0.00123713	0.000765141	0.00140676	0.000967337	0.00129272	0.00138887	0.00202388	0.00178339	0.00139957	0.0013107	0.00161488	0.00135816	0.00130569	0.00143327	0.00205595	0.00188584	0.00144698	0.00138892	0.00157447	0.0021762	0.00210979	0.00246602	0.00229443	0.00233409	0.00214249	0.00221016	0.00208851	0.00279055
1116	450.5	1.32009e-10	0.702671	693.201	3.96013	C34H40N2O9;	KCl;	Unidentified	4		0.000692865	0.000637071	0.000671723	0.000693329	0.000550341	0.000814547	0.000721996	0.000588276	0.000524793	0.0005585	0.0005608	0.00067526	0.000516465	0.000722976	0.000619885	0.000566286	0.000624635	0.000777441	0.00068366	0.00070798	0.000621189	0.000632198	0.000601374	0.000637418	0.000546205	0.000892601	0.000836055	0.000656681	0.000664698	0.000670129	0.000923519	0.000926419	0.00106133	0.000821226	0.000899117	0.000811909	0.00095347	0.00089287	0.00106321
412	279.5	1.13017e-13	0.00142486	361.223	3.9643	C18H28N4O;	HCOOH;	Unidentified	4		0.00243697	0.00185812	0.00264159	0.00292032	0.00276753	0.00220971	0.00288161	0.003325	0.00312926	0.00255321	0.0020441	0.00367439	0.00271798	0.00440536	0.00327997	0.00180578	0.000995657	0.00219323	0.00225498	0.0022008	0.00162003	0.00172477	0.00205835	0.00177906	0.00270359	0.00267798	0.00349905	0.00211139	0.0016591	0.00226829	0.000912763	0.000903005	0.00087589	0.000853541	0.00086235	0.00101814	0.000740068	0.000951614	0.00100667
418	12.5	3.52658e-09	5.93167e-23	365.145	3.99536	C19H29FO;C16H30F2O2;C13H22N4O4;C16H24N2O2;C14H24O8;	KCl;KCl;HCOONa;Na_HCOONa;HCOOH;	3beta-Fluoroandrost-5-en-17beta-ol;;"2,2-difluoro-hexadecanoic acid";;diphthine;;Carolinianine;Molindone;;Octanoylglucuronide;Valproic acid glucuronide;;	3		0.000543068	0.00133216	0.000799135	0.0015593	0.00163651	0.00169147	0.00212874	0.0020555	0.00184031	0.00325591	0.00360125	0.00257314	0.0038158	0.00259795	0.00338997	0.000821302	0.000601173	0.000640452	0.00136426	0.00172273	0.000933284	0.00196804	0.0016751	0.00196421	0.00186378	0.00227707	0.00225629	0.00283909	0.00218426	0.00249558	0.00113042	0.00121019	0.000656255	0.00234649	0.00205737	0.00226343	0.00258316	0.00407901	0.00287029
1677	248.5	4.72881e-17	0.450982	1009.26	3.99631	C36H60O30;C44H54N4O16;	K;NaClx2;	Unidentified	4		0.000977655	0.000687288	0.000918773	0.000891194	0.000946697	0.0015054	0.00106412	0.00108357	0.00103776	0.000881122	0.000716549	0.00077701	0.000795819	0.0012053	0.000779484	0.000953437	0.00102965	0.00146032	0.00116319	0.00101325	0.00102425	0.00122409	0.000977254	0.000979396	0.000896891	0.00128106	0.00144945	0.00105921	0.00110106	0.00114385	0.00180786	0.00192008	0.00204794	0.00174071	0.00224275	0.00139101	0.00118743	0.00169524	0.00243092
1499	74	4.57778e-33	0.00470455	943.272	4.0244			Unmatched Adduct	4		0.00615702	0.00529486	0.00579741	0.00665619	0.00507091	0.00475123	0.00699912	0.00616859	0.00584523	0.00610057	0.00559411	0.00567226	0.00494184	0.00682192	0.00515685	0.00337318	0.00332763	0.00471735	0.00390015	0.00346933	0.00337493	0.00431113	0.00382661	0.00378532	0.00366245	0.00525141	0.00494134	0.00395141	0.00391534	0.00431218	0.0113517	0.0121528	0.0119538	0.0128204	0.012725	0.0108719	0.0141786	0.012929	0.0131829
1421	103.5	2.04217e-16	0.759839	849.245	4.02564	C34H46Cl2N12O6P2;	H;	Unidentified	4		0.00547708	0.00453056	0.00491576	0.00957462	0.00590445	0.00254575	0.0054422	0.00634523	0.00524571	0.00424675	0.00504282	0.00634327	0.00500494	0.00677906	0.00476665	0.00204967	0.00232561	0.00482311	0.00194654	0.00203366	0.00281153	0.00225048	0.00152561	0.00191088	0.00180161	0.0020022	0.00211878	0.00209009	0.0012501	0.00211592	0.00252678	0.00229906	0.00231229	0.00231615	0.00136826	0.00161475	0.00261593	0.00173441	0.00211614
662	631	0.0145262	0.183319	502.242	4.0571	C23H30N6O6;C20H39N5O6;	NH3;NaCl;	Unidentified	4		0.000597436	0.000768341	0.00101033	0.00160041	0.000675871	0.000961762	0.00110044	0.000897046	0.00122227	0.000430257	0.000897132	0.000813428	0.00113551	0.00123501	0.00104028	0.000747558	0.00068731	0.000958063	0.000949865	0.000830399	0.000721063	0.000917361	0.000859118	0.000841982	0.000994687	0.00182516	0.00128321	0.000763967	0.000836062	0.000985723	0.000785457	0.000611475	0.000670773	0.000706035	0.000660354	0.000691245	0.000716251	0.000767587	0.000815766
878	829	0.00296418	0.00760396	586.273	4.05837	C24H47NO7;	NaCl_HCOONa;	Galactosylsphingosine;Glucosylsphingosine;Psychosine;;	3		0.000973943	0.00081833	0.000854176	0.00128052	0.00104042	0.000969352	0.00105076	0.00096821	0.00101123	0.0010637	0.000989358	0.00124698	0.000966152	0.00113675	0.00109621	0.000805798	0.000749581	0.00105395	0.00110427	0.000732143	0.000677656	0.000957677	0.000923168	0.000941772	0.000840518	0.00135262	0.00147112	0.000749053	0.00103299	0.000919862	0.000716165	0.000781881	0.00076884	0.000706954	0.000965302	0.000647895	0.000699359	0.000853758	0.000966852
205	378	0.0292501	0.00121438	261.134	4.06652	C12H22O6;C10H24N2O2;C11H20O4;	H;NaCl;HCOOH;	Etoglucid (INN);;Ethambutol;;Undecanedioic acid;;	3		0.00162894	0.00262647	0.00167	0.00249037	0.00188529	0.00207443	0.00239613	0.00215599	0.00198604	0.00255941	0.0020776	0.00232088	0.00248909	0.00260321	0.00248978	0.00184325	0.00191964	0.00187724	0.00210128	0.00223583	0.00218126	0.00198084	0.00229853	0.00211865	0.00214497	0.00321071	0.00234363	0.00312741	0.00252113	0.0020979	0.00239118	0.0018081	0.00218027	0.00191645	0.00178182	0.0019743	0.0021482	0.00190681	0.00231413
720	14	3.52165e-26	3.97888e-06	527.177	4.08654	C24H32O13;C26H32N2O7;C25H30N2O5;	H;Na_Na;Na_HCOONa;	Deoxyloganic acid tetraacetate;;Bopindolol malonate (JAN);;Quinapril;;	3		0.00289323	0.00247632	0.00252815	0.00365972	0.00289113	0.000569275	0.00373029	0.0034942	0.00370146	0.00412978	0.00382694	0.0039029	0.00404025	0.0050618	0.00431421	0.000403621	0.000312854	0.00042444	0.000494571	0.000513759	0.000387043	0.000516803	0.000325373	0.000383422	0.000554243	0.000559546	0.000522098	0.000587748	0.000458961	0.000520871	0.00123695	0.00136888	0.00142695	0.00139167	0.00144011	0.00158935	0.00141447	0.00248195	0.00169721
1106	451.5	6.00218e-11	0.0140943	687.192	4.09131	C32H34O14;	HCOOH;	Unidentified	4		0.0227594	0.0149131	0.0171851	0.0127751	0.0130316	0.0208572	0.0159941	0.0110958	0.017257	0.0115143	0.00803811	0.0137781	0.0099801	0.00813504	0.00905421	0.0180276	0.0174762	0.0207763	0.0179278	0.0175796	0.0151004	0.014273	0.0181447	0.0155699	0.0136492	0.0235397	0.0239976	0.0160919	0.0147837	0.0147706	0.0057433	0.00684215	0.0108185	0.00937029	0.00930289	0.00959983	0.00912547	0.00639199	0.0115814
1652	309	5.18348e-10	0.00888449	1002.27	4.10401			Unidentified	4		0.00129729	0.00126522	0.00233416	0.000862589	0.000777395	0.000426497	0.000982894	0.00104865	0.000720465	0.000422376	0.000480842	0.00108455	0.000730037	0.00117031	0.00110149	0.000399078	0.000354266	0.000514554	0.000414657	0.000609409	0.000478821	0.000621174	0.000501047	0.000264887	0.000350483	0.000592209	0.000949072	0.000427975	0.000399463	0.00062047	0.00211202	0.00242041	0.00207596	0.0011634	0.00184058	0.00113078	0.000659599	0.00124011	0.0011711
120	615	2.38158e-20	0.0622955	178.015	4.10671	C6H7N3;	NaCl;	4-Imino-5-Methidyl-2-Methylpyrimidine;;	3		0.000764567	0.00112687	0.00136526	0.000667522	0.000590456	0.000338953	0.000845485	0.000717483	0.000526268	0.000421367	0.000532561	0.000772549	0.000747571	0.00103797	0.000962181	0.000282533	0.000256731	0.000350461	0.000343175	0.000513849	0.000449371	0.000510388	0.00032936	0.000226046	0.000359901	0.000380225	0.000624265	0.000340627	0.000398416	0.00064418	0.00246592	0.00304559	0.00218967	0.0013969	0.00205494	0.0016322	0.00144544	0.00194692	0.00159727
300	533.5	6.58193e-20	0.0806851	314.067	4.10833	C16H13NO6;	H;	Avenanthramide C;;	2	CID: 11723200	0.0251437	0.0409471	0.0496751	0.0237333	0.0195334	0.0108129	0.0278455	0.0293063	0.0173007	0.0133909	0.0185137	0.0251321	0.0248611	0.0371805	0.0400581	0.00907997	0.00860523	0.0117651	0.0106626	0.0173433	0.0137251	0.0173687	0.0113462	0.00736968	0.0118611	0.0116727	0.0210874	0.0111779	0.0125505	0.0199086	0.0809037	0.0879347	0.0637635	0.0434961	0.0647861	0.0559508	0.0550639	0.0617488	0.0450284
1615	200	2.51362e-08	0.000632337	989.495	4.11056			Unidentified	4		0.00107827	0.000883111	0.00101855	0.00137159	0.000866433	0.00196338	0.00235679	0.000769118	0.00221483	0.0015947	0.00144524	0.00171774	0.00174878	0.00119007	0.0012396	0.000631288	0.000966828	0.00158233	0.00215563	0.000766702	0.00195349	0.00271616	0.0014071	0.00214965	0.00184538	0.00335025	0.00168362	0.00125093	0.00220627	0.00179783	0.00092439	0.000662909	0.000825249	0.00119533	0.000943843	0.000691123	0.000864497	0.0010784	0.00105569
437	148	2.37006e-14	1.1444e-07	376.14	4.13722	C17H26ClN3O3;C19H20O7;C18H21NO5;	Na;NH3;HCOOH;	Batanopride (USAN);;"2,3-Dihydro-2-(4-hydroxyphenyl)-5,6,7,8-tetramethoxy-4H-1- benzopyran-4-one";Elephantopin;Goyazensolide;Vernodalin;;2-O-Acetylpseudolycorine;Ambelline;Pretazettine;Tazettine;;	3		0.00224871	0.00191507	0.00174807	0.00272496	0.00306115	0.00115513	0.00296434	0.00323665	0.00311624	0.00308795	0.00379875	0.00311962	0.00304447	0.00490106	0.00303233	0.000750336	0.000721329	0.000957269	0.00090582	0.00096953	0.00105271	0.00136553	0.00174728	0.00101065	0.00119704	0.00148561	0.00196362	0.00131413	0.00125852	0.00157281	0.00111574	0.00137718	0.00116699	0.000767596	0.00104896	0.000896804	0.00106059	0.0026812	0.00147098
1212	261	5.24675e-11	0.38859	733.198	4.17015	C32H40N2O14;	NaCl;	Unidentified	4		0.019765	0.016247	0.0167247	0.0201486	0.0191302	0.0213724	0.017023	0.0201418	0.0163684	0.016198	0.0162715	0.0233422	0.0168002	0.0200473	0.0164152	0.0188243	0.0197324	0.0281333	0.0180928	0.0196199	0.0199148	0.0213759	0.0147002	0.0170471	0.0147498	0.020479	0.0207802	0.015302	0.0151531	0.0208269	0.0161178	0.0141117	0.0125881	0.0129414	0.013044	0.00887503	0.0090969	0.012195	0.0122254
1086	219.5	2.29633e-20	0.611908	673.213	4.19903	C33H38O15;C30H38O13;C29H42N4O7;C28H40N2O9;C35H32MgN4O6;	H;HCOONa;NaClx2;NaCl_HCOONa;HCOOH;	Premithramycin A2';;Bruceantinol;;(E)-(S)-4-[(S)-2-((S)-2-TERT-BUTOXYCARBONYLAMINO-3-METHYL-BUTYRYLAMINO)-2-PHENYL-ACETYLAMINO]-5-(2-OXO-PYRROLIDIN-3-YL)-PENT-2-ENOIC ACID ETHYL ESTER;;Antimycin A1;;chlorophyllide b;;	3		0.000657371	0.000574206	0.000586385	0.000627164	0.00059517	0.000857388	0.000531281	0.00056883	0.000588294	0.000565752	0.000516555	0.000649322	0.000556786	0.000742898	0.000593158	0.000674107	0.00053585	0.000878018	0.000665665	0.000854466	0.000694337	0.000931818	0.000685521	0.000687447	0.000759603	0.00102418	0.00109366	0.000710126	0.000846296	0.000793962	0.000522797	0.000471695	0.000442858	0.00046818	0.000510052	0.000423456	0.000413059	0.000463118	0.000533002
132	754.5	0.000162297	0.827451	187.097	4.20978	C9H16O4;C7H18N2;C8H14O2;	H;NaCl;HCOOH;	Azelaic acid;;"1,7-diaminoheptane";;2-ethyl-3E-hexenoic acid;2-methyl-2E-heptenoic acid;2-Octenoic acid;3-tert-butyl-3-butenoic acid;4-hydroxy-2-octenal;6-methyl-5-heptenoic acid;7-octenoic acid;cis-beta-octenoic acid;cis-delta-octenoic acid;cis-epsilon-octenoic acid;cis-gamma-octenoic acid;Cycloheptanecarboxylic acid;Cyclohexyl acetate;trans-2-Octenoic acid;trans-beta-octenoic acid;trans-delta-o…	3		0.0187735	0.0254024	0.0186404	0.0266673	0.0211556	0.0193718	0.0286725	0.0234527	0.0218449	0.0211439	0.0243543	0.0200399	0.0315672	0.023352	0.0213459	0.0195261	0.0176333	0.0168268	0.0190785	0.0168223	0.0177727	0.0191862	0.0172899	0.0190404	0.0190949	0.0221788	0.0191861	0.0192211	0.0181376	0.0211264	0.0249887	0.0218583	0.0151857	0.0213574	0.0195845	0.0186811	0.0202531	0.0166735	0.0238171
401	298	2.80253e-13	0.312837	356.077	4.21777	C14H20ClN3O3;C20H15N3O;C16H17N3O3;C13H18ClN3O;C13H23NO3;C13H17N3O;	Na_Na;Na_Na;NaCl;Na_HCOONa;NaClx2;NaCl_HCOONa;	Unidentified	4		0.000953739	0.0025084	0.00240409	0.00145416	0.00112366	0.000383388	0.00125916	0.0023296	0.000867006	0.000770205	0.000840049	0.00147404	0.000748343	0.00165609	0.00199719	0.000422195	0.000309344	0.000335272	0.000406514	0.00100883	0.000678842	0.000693969	0.000385791	0.000202057	0.000391836	0.000432529	0.000801657	0.000461936	0.000411608	0.00073156	0.00545445	0.00557143	0.0033956	0.00166582	0.00324921	0.00310488	0.00230573	0.00303897	0.00116999
1308	45	1.92797e-32	0.00238021	781.219	4.21795	C32H52Br2N4O4;	HCOONa;	Unidentified	4		0.00125428	0.00128552	0.00115575	0.00124089	0.00100202	0.00159888	0.00162315	0.00110827	0.00127605	0.00158916	0.00115068	0.00184563	0.00117	0.00138132	0.00112644	0.00119312	0.00117952	0.00188835	0.00169966	0.00138331	0.0013136	0.00212581	0.0015213	0.00127744	0.00172492	0.00259131	0.00295092	0.00213896	0.00205955	0.00209818	0.00587736	0.00663051	0.00669505	0.00567008	0.00607252	0.00554556	0.00636255	0.00640693	0.00638823
368	155.5	2.84995e-14	0.00232915	344.077	4.21986	C11H16N5O6P;C17H12O7;C11H19N5O3S;C15H17N3O3;C12H21N3O4;C15H19NS2;C14H16ClN3O;C12H17N3O;C16H13NO5;	H;NH3;Na_Na;NaCl;KCl;HCOONa;HCOONa;NaCl_HCOONa;HCOOH;	Alpha-Methylene Adenosine Monophosphate;;(-)-Acanthocarpan;"2,3-Epoxyaflatoxin B1";;"Cp-166572, 2-Hydroxymethyl-4-(4-N,N-Dimethylaminosulfonyl-1-Piperazino)-Pyrimidine";;SR95531;;1-(2-Ethanone)-2-Hydroxy-2-(1-Amino-2-Methyl-2-Ethanol)-4-(2-Dimethyl)Ethane-Imidazoline-5-One;Chromophore (Thr-Leu-Gly);;Ethylmethylthiambutene;;Metazachlor;;Cimaterol (USAN/INN);;Avenanthramide A;;	3		0.0037869	0.00679619	0.00836314	0.00334667	0.00264518	0.00100479	0.00460108	0.00580147	0.00346937	0.00203434	0.00297489	0.00453315	0.0039722	0.00607347	0.00626455	0.00117753	0.00116257	0.00176177	0.00114227	0.00189745	0.00135191	0.00154392	0.00114733	0.000640546	0.000814709	0.00110715	0.00256916	0.000845108	0.00124627	0.00224973	0.011746	0.00958495	0.0101928	0.00382293	0.00762261	0.00457148	0.00632414	0.00631265	0.00296723
191	738	0.00122756	0.915539	243.124	4.22802			Unidentified	4		0.00199872	0.0021361	0.00188617	0.00296813	0.00226809	0.00193616	0.00277616	0.00257103	0.0023856	0.00221953	0.0024385	0.00204235	0.00275007	0.00217845	0.00177754	0.00192685	0.00174904	0.00184015	0.00194226	0.00172976	0.00169786	0.00214469	0.00171198	0.00203993	0.00195593	0.00197972	0.00199853	0.00169184	0.00177764	0.00225875	0.00275844	0.00245455	0.00157741	0.00234346	0.00221739	0.00186927	0.00205746	0.00176573	0.00258516
1034	75.5	4.12316e-11	0.0137377	643.167	4.22807	C27H32F6O3;C26H34N2O9;	NaCl_HCOONa;NaCl_HCOONa;	26,26,26,27,27,27-hexafluoro-1alpha,25-dihydroxy-16,17,23,23,24,24-hexadehydrovitamin D3 / 26,26,26,27,27,27-hexafluoro-1alpha,25-dihydroxy-16,17,23,23,24,24-hexadehydrocholecalciferol;;Quinidine polygalacturonate;;	3		0.000583102	0.000924108	0.00047253	0.000438921	0.000412076	0.000978388	0.000402569	0.000695186	0.0004968	0.000605022	0.00050071	0.00070095	0.000579799	0.000645471	0.000497827	0.00110379	0.00101903	0.00144946	0.000910125	0.000795889	0.000900388	0.00101041	0.00101908	0.000927276	0.000495316	0.00119768	0.00115143	0.00062815	0.000645528	0.000652438	0.000572596	0.000577643	0.000461813	0.000545988	0.000565659	0.000438291	0.000446234	0.000486388	0.000516846
187	645.5	0.00035705	0.514391	239.129	4.23775	C12H18O2;	HCOOH;	Unidentified	4		0.000568415	0.000786084	0.000846042	0.000678979	0.000709879	0.000538812	0.000827902	0.000637645	0.000670617	0.000633284	0.000681016	0.000784227	0.000735959	0.00071382	0.000714273	0.0005656	0.000582928	0.000828417	0.00056617	0.000608895	0.000583773	0.000585625	0.00045651	0.000578884	0.000558149	0.000863434	0.000792698	0.000607622	0.000696507	0.000699183	0.000789826	0.000827254	0.000655537	0.000624074	0.000699861	0.000641842	0.000559886	0.000642537	0.000781393
876	520	0.000279832	0.00112957	585.265	4.23777			Multiply Charged ion - not identified	4		0.00284372	0.00201712	0.00222924	0.00283315	0.0022104	0.00284961	0.00303972	0.00295595	0.002685	0.00237898	0.00248266	0.00297256	0.00270155	0.00326592	0.00267015	0.00224708	0.00232603	0.00250516	0.00284209	0.00228155	0.00226648	0.00301255	0.0024932	0.00253403	0.00214532	0.00357203	0.00382742	0.00251948	0.00276608	0.00283279	0.00222278	0.00218456	0.00202594	0.00203709	0.00244919	0.00193159	0.00234026	0.00247884	0.00260008
1856	581.5	2.37844e-06	0.015183	1108.53	4.24745			Unidentified	4		0.00585535	0.00543396	0.00581269	0.0072291	0.00563446	0.00599856	0.00612516	0.00586103	0.00546551	0.00576157	0.0055111	0.00629727	0.0057333	0.00662974	0.00599835	0.0043698	0.00427586	0.00602773	0.00567214	0.00498991	0.00404522	0.00682507	0.00543617	0.00563693	0.00500025	0.00671422	0.00677347	0.00581195	0.00528375	0.00516627	0.00438513	0.00440063	0.00378749	0.00469172	0.00448134	0.00437987	0.00489999	0.00471631	0.00481982
1850	696	0.000260801	0.0583391	1107.52	4.24775			Unidentified	4		0.00993399	0.00944942	0.00992611	0.0124813	0.00958903	0.0102995	0.0106969	0.0102191	0.0096583	0.00981484	0.00945942	0.0109172	0.00995789	0.011388	0.0105643	0.00769254	0.00782166	0.0106735	0.00980939	0.00861421	0.00700359	0.0266553	0.00942776	0.00972101	0.00868628	0.0117034	0.0116512	0.0100413	0.00937588	0.00914872	0.0076174	0.0074636	0.00652385	0.00846564	0.00766849	0.00763243	0.00838494	0.00813324	0.00837897
51	122	5.78911e-17	1.20185e-07	137.024	4.24795	C7H6O3;	H;	3-Hydroxybenzoate;4-Hydroxybenzoate;Gentisate aldehyde;protocatechualdehyde;Salicylate;Sesamol;;	3		0.00124788	0.00114809	0.00104366	0.00206019	0.00171864	0.000848621	0.00221272	0.0020393	0.00207526	0.00240063	0.00246053	0.00161968	0.0018033	0.00226786	0.00209029	0.000807379	0.000852956	0.00103748	0.00114116	0.00125187	0.000681273	0.00118151	0.00124262	0.00109122	0.00109321	0.00154722	0.00137421	0.00121543	0.00126686	0.0013086	0.00193579	0.00242795	0.00209075	0.003279	0.00266278	0.00281711	0.00212124	0.00268501	0.00237261
1862	763	3.73498e-08	0.0432757	1109.53	4.24801			Unidentified	4		0.00212881	0.00198231	0.00209656	0.00267434	0.00207633	0.00217497	0.00224438	0.00220741	0.00202504	0.00204413	0.00200893	0.00223799	0.00215337	0.00239921	0.00220341	0.00155629	0.00156191	0.00236776	0.00205204	0.00183697	0.00156826	0.00220617	0.00201943	0.00206903	0.0017526	0.00243608	0.00255687	0.00200912	0.00182634	0.00179818	0.00167498	0.00161741	0.00126706	0.00175423	0.00160937	0.00150433	0.00171751	0.00173276	0.00166434
1903	679.5	2.77703e-09	0.120307	1125.53	4.25464			Unidentified	4		0.00412365	0.00349438	0.00361153	0.00477822	0.00418302	0.00374931	0.00427807	0.00432181	0.00417375	0.00370053	0.00359962	0.0045934	0.00452106	0.00455776	0.00376787	0.00269916	0.0027801	0.00469303	0.0034412	0.00334033	0.00328144	0.00441879	0.00407252	0.00334776	0.00309098	0.00402074	0.00428842	0.00330592	0.00388788	0.00345305	0.00269844	0.00313772	0.00256948	0.00313675	0.00247634	0.00295627	0.00241381	0.00235764	0.00312739
71	818.5	0.0596806	0.318638	145.087	4.29604	C7H14O3;C6H12O;	H;HCOOH;	2-hydroxy enanthoic acid;3-Hydroxyisoheptanoic acid;4-hydroxy enanthoic acid;6-hydroxy-heptanoic acid;delta-hydroxy enanthoic acid;ethyl-(2R)-methyl-(3S)-hydroxybutanoate;omega-hydroxy enanthoic acid;;2E-hexenol;2-Oxohexane;3-Hexanone;4-Methylpentanal;cis-3-hexenol;Cyclohexanol;Ethyl isopropyl ketone;Hexanal;Leaf alcohol;Methyl isobutyl ketone;trans-2-hexenol;Unsaturated alcohol;;	3		0.000579263	0.000535865	0.000471537	0.000769563	0.000602565	0.000636128	0.000693193	0.000533429	0.000688262	0.000703829	0.00073913	0.000630192	0.000524131	0.000658682	0.000623814	0.000550917	0.000498059	0.000501671	0.000613952	0.00061807	0.000607218	0.00067303	0.000521904	0.000613958	0.00057814	0.000622984	0.000559263	0.000648931	0.000541943	0.000650192	0.000780751	0.0006578	0.000393386	0.00054081	0.000580001	0.000525598	0.00067086	0.000592916	0.000746463
1471	512	3.27207e-20	0.0234148	902.157	4.36507	C27H46N7O18P3S;	Na;	(S)-Hydroxyhexanoyl-CoA;3(S)-hydroxy-4-methyl-pentanoyl-CoA;3S-hydroxy-hexanoyl-CoA;;	3		0.00557189	0.00650597	0.00941506	0.0032754	0.00289685	0.00108403	0.00482413	0.00516293	0.00239822	0.00194339	0.00428881	0.00441016	0.00416248	0.0081457	0.00602223	0.00116805	0.000890354	0.00115723	0.000961684	0.00201542	0.00133581	0.00192718	0.00143728	0.000584184	0.00126122	0.00136868	0.00273653	0.00138594	0.00117915	0.00228485	0.0168641	0.0176295	0.0136782	0.00734445	0.0119571	0.00990628	0.0110552	0.0116999	0.00680572
906	507	2.12079e-20	0.0134237	600.115	4.37304	C29H25NO12;C31H34BrNO4;C23H27N5O7S;	Na;K;HCOOK;	Unidentified	4		0.00932197	0.0110002	0.0154765	0.00592919	0.00506779	0.00178888	0.00821566	0.00888907	0.00422135	0.00350539	0.00770017	0.00812317	0.00704119	0.0140484	0.0102259	0.00201425	0.00179423	0.00221617	0.00179722	0.00333784	0.00270258	0.00313072	0.00231592	0.00113037	0.00231619	0.00240309	0.00468118	0.00232688	0.00216173	0.0042304	0.0289408	0.0288282	0.0235199	0.011962	0.0197612	0.0161192	0.0181875	0.0196785	0.0120208
262	398	3.39301e-20	0.034416	298.072	4.38169	C16H13NO5;C14H16ClN3O;C16H10O5;C14H15N3O;C11H21NO;C15H11NO3;	H;Na;NH3;NaCl;NaClx2;HCOOH;	Avenanthramide A;;Metazachlor;;"4,5-Methylenedioxy-6-hydroxyaurone";cephalocerone;Pseudobaptigenin;;4-(Dimethylamino)phenylazoxybenzene;CX-516;;Tecostanine;;"2-(4-Hydroxybenzyl)isoindole-1,3-dione";"2-Acetamido-6H-dibenzo[b,d]pyran-6-one";Furegrelate (USAN);"N-(6-Oxo-6H-dibenzo[b,d]pyran-3-yl)acetamide";;	3		0.00464552	0.00609951	0.00860128	0.00319035	0.00255549	0.00098388	0.00429429	0.00465264	0.00206792	0.00173038	0.00403278	0.00461429	0.00379388	0.00760331	0.00600365	0.00113421	0.000636006	0.00117482	0.000965883	0.00184067	0.00143026	0.00176555	0.00141846	0.000743662	0.00116808	0.00146623	0.00241336	0.00129327	0.00100085	0.00195532	0.0150978	0.0157233	0.0121217	0.00654111	0.0100849	0.00878815	0.0104729	0.011463	0.00606964
1779	373.5	4.05133e-10	0.638835	1065.35	4.41601			Multiply Charged ion - not identified	4		0.00101081	0.00088572	0.000982846	0.000949208	0.000831816	0.000667307	0.000978513	0.000843015	0.00092527	0.000714559	0.000599981	0.000858912	0.000760733	0.000708495	0.000863806	0.000667165	0.000525211	0.000808416	0.000608858	0.000575405	0.000641101	0.000628594	0.000438206	0.000603672	0.000536379	0.000737379	0.000727802	0.000602892	0.00052659	0.000577065	0.000415507	0.000310193	0.000441745	0.000703916	0.000581911	0.000611291	0.00026185	0.000399258	0.000547446
1031	440.5	1.10531e-17	0.180933	642.125	4.45024			Unidentified	4		0.00130721	0.00260609	0.0029264	0.00125212	0.00102288	0.000465315	0.00158386	0.0029517	0.000843061	0.000624009	0.0012423	0.0012963	0.00131874	0.00226424	0.00228151	0.000482041	0.000362707	0.000435386	0.000516217	0.000811122	0.000762714	0.000879912	0.000426237	0.00022967	0.000525777	0.000512498	0.000845109	0.000627033	0.000487762	0.000911058	0.00577243	0.00671103	0.00466447	0.00265517	0.00497955	0.00454299	0.00454063	0.00410005	0.00215743
1494	493	2.72243e-19	0.000598511	932.167	4.45043	C27H46N7O17P3S;	HCOONa;	2-methylvaleryl-CoA;4-methyl-pentanoyl-CoA;Hexanoyl-CoA;;	3		0.00269292	0.00343456	0.0045004	0.00175431	0.00170442	0.000504038	0.00283491	0.00243863	0.00120506	0.0014731	0.00194365	0.00186722	0.0020796	0.00387761	0.00258814	0.000771457	0.000497968	0.000928384	0.000562382	0.000659699	0.000707882	0.000784221	0.000669913	0.000360059	0.000500422	0.000790595	0.0011284	0.00059792	0.000678315	0.00107254	0.00701962	0.00723985	0.00623581	0.0028864	0.0054352	0.00373726	0.00431955	0.0045725	0.00253096
982	389	2.61712e-19	0.00228301	630.125	4.45875	C25H42Cl5NO;C24H29N5O8S;	HCOOK;HCOOK;	Unidentified	4		0.0155825	0.0193184	0.0249928	0.010835	0.0105981	0.00377417	0.0165454	0.0151905	0.00810594	0.00953245	0.011235	0.0128257	0.0126625	0.0229097	0.0163047	0.00489664	0.00366613	0.00491803	0.00424114	0.00531896	0.00521588	0.00573078	0.00386607	0.00198876	0.00370542	0.00469953	0.00695266	0.003734	0.00398728	0.00642227	0.0407924	0.0389724	0.0338703	0.0159091	0.0297071	0.0202692	0.0254071	0.0265713	0.0149427
1059	228.5	7.46295e-18	0.00533661	657.172	4.46697	C29H32F2N6O5S;C31H36O12;C26H34N6O7S;C29H38N2O8;C28H36O10;C26H33FN4O7;	Na_Na;NaCl;HCOOK;NaClx2;NaCl_HCOONa;NaCl_HCOONa;	Carsatrin succinate (USAN);;100-2;;Avitriptan fumarate (USAN);;Dextromoramide tartrate;;12alpha-Hydroxyamoorstatin;;Sunitinib malate (JAN/USAN);;	3		0.00134324	0.00207828	0.00364405	0.000670571	0.000621487	1.70428e-05	0.00149267	0.0012586	0.000348086	0.000483781	0.000717917	0.000983079	0.000636935	0.00303077	0.0015089	9.07553e-05	2.53633e-05	5.6558e-05	1.55127e-05	7.42802e-05	0.000106065	8.68739e-05	4.01246e-05	4.8225e-06	4.04971e-05	4.83834e-05	0.000196638	4.46417e-05	4.70642e-05	0.000146005	0.0110347	0.00972023	0.00733069	0.00134545	0.00467429	0.00225625	0.00407749	0.00446023	0.000887909
332	480	6.45365e-19	0.00455394	328.082	4.46793	C17H15NO6	H;	Avenanthramide B;;	2	CID: 10087955	0.0303717	0.0386714	0.0480587	0.0220061	0.0212274	0.0070369	0.0327395	0.0296618	0.0160632	0.0189125	0.0230125	0.0266616	0.0241162	0.0460388	0.0351375	0.00923275	0.0068581	0.00919474	0.00792522	0.0101057	0.0100374	0.011644	0.00745069	0.00425159	0.00731124	0.00966567	0.0140099	0.00741745	0.00756486	0.0117979	0.0823363	0.0773831	0.0650508	0.0305472	0.0543102	0.0397498	0.0542592	0.0563353	0.026692
1101	740.5	1.72344e-07	0.0508013	682.785	4.47641			Unidentified	4		0.000849556	0.000798478	0.000668724	0.00109622	0.000711111	0.00126086	0.000960924	0.0010206	0.00106137	0.000786897	0.000822864	0.000958633	0.000865827	0.00109115	0.00072446	0.000913475	0.000655374	0.00132734	0.000908616	0.00114123	0.000860029	0.00123451	0.00114329	0.000711616	0.000962061	0.00114004	0.00151574	0.000688251	0.00104912	0.00101456	0.00059922	0.000719033	0.000492877	0.000609411	0.000641445	0.000728544	0.000793641	0.000589126	0.000707869
1100	582	2.89574e-10	0.00154046	682.284	4.47656	C36H45NO12;C34H47NO12;C36H38F4N4O2S;C33H45NO10;C31H53NO8;C29H52NO7P;	H;Na;NH3;HCOONa;NaClx2;NaCl_HCOONa;	27-O-Demethyl-rifamycin SV;;Aconifine;;Darapladib (USAN);;Hypaconitine;;5-O-beta-D-Mycaminosyltylactone;;"PC(21:4(6Z,9Z,12Z,15Z)/0:0)";;	3		0.00141229	0.000826511	0.00135865	0.00135061	0.00120407	0.00165864	0.00146205	0.00152561	0.00155529	0.00126422	0.00120199	0.001263	0.00140539	0.00149143	0.00132197	0.00130984	0.00117094	0.00167897	0.00117013	0.00148072	0.00120876	0.00169559	0.0015248	0.00135024	0.0013672	0.00165455	0.00184896	0.0012836	0.00140407	0.00146445	0.000775824	0.000679153	0.000848958	0.00104664	0.000849946	0.00101666	0.000981605	0.000899229	0.00116578
955	284.5	4.10022e-20	0.00232632	614.13	4.47666	C27H31N3O9;C23H29N7O6;	KCl;NaClx2;	Unidentified	4		0.000629905	0.00067238	0.000796826	0.000373583	0.000416078	0.000137032	0.000629542	0.000557111	0.000274936	0.000372372	0.000457766	0.000507877	0.000501762	0.00074106	0.000618456	0.000170394	0.000151	0.000166629	0.000146151	0.000177929	0.000183109	0.000225956	0.000117629	6.02469e-05	0.00011642	0.000155696	0.000254494	0.000141218	0.000156547	0.0002203	0.00162762	0.00152297	0.00139958	0.000619209	0.00116037	0.00066557	0.000892082	0.00112375	0.0005899
87	718	2.29006e-14	0.00116296	151.73	4.4772			Unidentified	4		0.000785575	0.000494154	0.000613512	0.000888138	0.000952276	0.000796651	0.000940342	0.000883432	0.000943687	0.000649719	0.00081051	0.000861547	0.000866841	0.000866164	0.000720123	0.000589207	0.00054221	0.000815914	0.000795029	0.000708285	0.000564163	0.000844496	0.000855186	0.000775678	0.000609446	0.000957952	0.00104658	0.000681039	0.000632044	0.000785127	0.000364046	0.000371509	0.000378431	0.000469856	0.000481699	0.000437066	0.000390808	0.000389772	0.00059521
1136	605	5.4621e-13	0.659843	701.807	4.48527			Unidentified	4		0.000676364	0.000811824	0.00120531	0.000636223	0.000566292	0.000165985	0.000837978	0.00146849	0.000533339	0.000391101	0.000521592	0.000811976	0.000546142	0.00110694	0.00110433	0.000166885	0.000118214	0.000136215	0.000140304	0.000322661	0.000258071	0.000335938	0.000145216	7.52481e-05	0.000170171	0.000195749	0.000521493	0.000257799	0.000207141	0.000327643	0.00136676	0.00150131	0.00113039	0.000613991	0.00110004	0.00097957	0.000888193	0.00112077	0.000556356
1089	765.5	9.48652e-13	0.0218272	674.286	4.48528			Multiply Charged ion - not identified	4		0.0010779	0.00071599	0.000698998	0.0011314	0.000887207	0.00114759	0.00127193	0.00134706	0.0011973	0.00111855	0.000738912	0.00122402	0.00108835	0.00111455	0.00093464	0.000820472	0.00082223	0.00111962	0.00111454	0.000951662	0.00100709	0.00108283	0.000989846	0.000916087	0.000958507	0.00122708	0.00144366	0.000918398	0.000863116	0.00114547	0.00060836	0.000658477	0.000649872	0.000620745	0.000684279	0.000633899	0.000576917	0.000542566	0.000729714
1209	122.5	6.53436e-19	0.387358	731.182	4.4853			Unidentified	4		0.000404565	0.000417998	0.000329646	0.0003293	0.000298869	0.000878854	0.000269997	0.000273795	0.000307362	0.000295275	0.000271278	0.000336684	0.000338644	0.00028783	0.000288271	0.000647945	0.000688025	0.000752848	0.000638158	0.000735245	0.000599556	0.000786904	0.000711033	0.000644991	0.00086939	0.000899243	0.000939216	0.000668683	0.000688642	0.000877094	0.000459909	0.000383778	0.000365408	0.000394809	0.000391788	0.000371355	0.000304423	0.000377486	0.000461248
1807	347.5	6.99791e-19	0.00106369	1086.54	4.48533			Multiply Charged ion - not identified	4		0.0013543	0.000996637	0.00105278	0.00178265	0.00151964	0.00118219	0.00183478	0.00193032	0.0018419	0.00142472	0.00116109	0.00233656	0.00138384	0.00203778	0.00126054	0.000616804	0.000811738	0.00116768	0.000953221	0.000709169	0.000673968	0.000995302	0.000988963	0.000977943	0.000702838	0.00152141	0.00173934	0.000962995	0.000929249	0.00113221	0.000428739	0.000349279	0.000471457	0.00048302	0.000503331	0.000367638	0.000407012	0.000438597	0.000696957
1863	687	1.69984e-21	0.00026279	1109.54	4.4858			Unmatched Adduct	4		0.0925729	0.0804429	0.0819227	0.104612	0.0940088	0.0831701	0.0985187	0.100054	0.101264	0.0907134	0.0815446	0.11633	0.0888972	0.107936	0.0921831	0.0607005	0.0630893	0.0834962	0.0779552	0.0738748	0.0632421	0.0815475	0.0740044	0.0776971	0.0689521	0.0913037	0.101695	0.0726494	0.0734371	0.0791239	0.0478701	0.0471597	0.0453747	0.0512846	0.0504251	0.0459811	0.0499991	0.0521701	0.0618101
849	735.5	4.08661e-07	0.0251773	577.268	4.48692	C30H42N2O4;C25H50O7;C30H44O3;C29H40O9;	HCOOK;NaClx2;NaCl_HCOONa;HCOOH;	Indenolol (JP15);;"1-O-alpha-D-glucopyranosyl-1,2-nonadecandiol";;"(17E)-1alpha,25-dihydroxy-26,27-dimethyl-17,20,22,22,23,23-hexadehydro-24a-homovitamin D3 / (17E)-1alpha,25-dihydroxy-26,27-dimethyl-17,20,22,22,23,23-hexadehydro-24a-homocholecalciferol";"(17Z)-1alpha,25-dihydroxy-26,27-dimethyl-17,20,22,22,23,23-hexadehydro-24a-homovitamin D3 / (17Z)-1alpha,25-dihydroxy-26,27-dimethyl-17,20,22,2…	3		0.00154076	0.000869608	0.00109796	0.00135819	0.00100676	0.00155247	0.00177426	0.00185655	0.00196613	0.00152548	0.00150598	0.00172453	0.00142646	0.00186474	0.000966949	0.00117274	0.00127813	0.00184441	0.00150898	0.00149803	0.00142246	0.00133998	0.00126191	0.00135722	0.00127426	0.00160157	0.00174117	0.000894326	0.00160597	0.0015731	0.000972078	0.0010207	0.000857517	0.000787543	0.000944645	0.000817163	0.000922956	0.00113552	0.00115513
1834	588.5	1.18004e-10	0.143309	1099.51	4.49139			Unidentified	4		0.000987323	0.00105808	0.00100713	0.00137454	0.0012203	0.00101135	0.000858023	0.00108056	0.00120668	0.00123867	0.00113583	0.00119968	0.000992192	0.00117799	0.000816154	0.000840278	0.000745017	0.00107463	0.000874428	0.000956451	0.000605778	0.00105161	0.000963306	0.000895071	0.000777798	0.00111292	0.00105176	0.000656801	0.000880322	0.000953402	0.000634328	0.000639995	0.000626406	0.000734412	0.000655416	0.000377576	0.000723659	0.000663577	0.000595229
358	406.5	8.18289e-14	0.290181	340.082	4.50036	C14H17N5O3;C18H12O6;C14H20ClN3O2;C12H19N5O2S;C16H17N3O2;C13H21N3O3;C13H17N3;C17H13NO4;	K;NH3;Na_Na;Na_Na;NaCl;KCl;NaCl_HCOONa;HCOOH;	Pipemidic acid (JP15);;Sterigmatocystin;;Bimoclomol;;"(1s)-1-(9-Deazaadenin-9-Yl)-1,4,5-Trideoxy-1,4-Imino-5-Methylthio-D-Ribitol";;Amonafide;Dazmegrel (USAN/INN);;Carbuterol (USAN);;Tramazoline (JAN/USAN);;"2,3,9,10-Tetrahydroxyberberine";;	3		0.00583651	0.00567417	0.0126656	0.00668339	0.00573883	0.00206136	0.00465272	0.00781838	0.00414062	0.00409201	0.00607977	0.00801325	0.00584035	0.01111	0.0115412	0.00112435	0.00152683	0.0018166	0.00203528	0.00419188	0.00222038	0.0038208	0.000977807	0.00103731	0.00157397	0.00239712	0.00501764	0.00202061	0.00198007	0.00382245	0.0266437	0.0283564	0.0183559	0.0108677	0.0186646	0.0165603	0.0164502	0.0187173	0.00433428
1554	191	1.95348e-10	0.00290199	963.48	4.53148			Unidentified	4		0.00266139	0.00232985	0.00238639	0.00235968	0.00227707	0.00217775	0.00270775	0.00241624	0.00196975	0.00162912	0.00194603	0.002562	0.00173049	0.00211005	0.00165637	0.00231082	0.00240826	0.00298665	0.00177332	0.0021179	0.00210558	0.0017976	0.00164499	0.0017125	0.00140437	0.00201406	0.00224119	0.00155773	0.00137707	0.00188693	0.00144942	0.00170097	0.00115527	0.00136678	0.00148663	0.00128287	0.00108826	0.00133915	0.00192446
1294	630.5	2.00376e-14	0.00106461	773.381	4.54094			Unidentified	4		0.00184572	0.00243166	0.00194913	0.00254282	0.00215355	0.00131011	0.00250705	0.00210073	0.00215008	0.00274698	0.00258021	0.00270747	0.00248838	0.00310621	0.00305709	0.00118194	0.0013259	0.00157036	0.00155419	0.00167882	0.00145651	0.00121014	0.0012813	0.00143536	0.00113762	0.00172385	0.00130736	0.00168277	0.00115382	0.00148148	0.000855422	0.0010509	0.00105852	0.000932373	0.000833914	0.00116082	0.000932641	0.00126406	0.00166232
717	335	2.85142e-13	2.02275e-12	526.278	4.56599	C25H47NO8;C22H44NO8P;	K;HCOOH;	Carboprost tromethamine (USP);;PC(10:0/4:0);PC(12:0/2:0);PC(6:0/8:0);PC(7:0/7:0);PC(8:0/6:0);PC(9:0/5:0);;	3		0.0044758	0.00487881	0.00540037	0.00655924	0.00436	0.00585879	0.005783	0.00538564	0.00520322	0.00615107	0.00665394	0.00724835	0.00764112	0.00836146	0.00852912	0.00403623	0.00435301	0.00608461	0.00594606	0.00557328	0.00525842	0.00553524	0.00494168	0.00539072	0.00576598	0.00613193	0.00798437	0.00701389	0.00709954	0.00773362	0.00321143	0.00278482	0.00277204	0.00343096	0.00272045	0.00295583	0.00307511	0.00466186	0.00498048
1436	106	4.05353e-07	2.28003e-10	870.368	4.57778			Unidentified	4		0.000865204	0.000652661	0.00105118	0.00108771	0.000960678	0.000859948	0.00128507	0.0010814	0.000790107	0.00117951	0.00146764	0.00159428	0.00184812	0.0020169	0.00198336	0.000591788	0.000958888	0.00116178	0.0011637	0.000888453	0.00103041	0.00100579	0.00110229	0.000954159	0.00146583	0.00107549	0.00183701	0.00122775	0.00148201	0.00169363	0.000585491	0.000624806	0.00054066	0.00060724	0.00060229	0.000710033	0.000680955	0.000916391	0.000706879
1885	581	1.21431e-07	0.397672	1121.5	4.58336			Unidentified	4		0.000659537	0.000556217	0.000598942	0.000752421	0.000456419	0.000617366	0.000617572	0.000689648	0.000639013	0.000564297	0.000565355	0.000582054	0.000565346	0.000643694	0.000467683	0.000447996	0.000442425	0.000553036	0.000533918	0.000509706	0.000410451	0.000513526	0.000447655	0.000549403	0.000527797	0.000701932	0.000724132	0.000472055	0.000514743	0.000520501	0.000470383	0.00052778	0.000356871	0.000418199	0.000429303	0.00039343	0.000339728	0.000389848	0.000554926
427	262	2.89445e-11	0.506968	370.093	4.59404	C19H17NO7;C17H20ClN3O3;C19H14O7;C21H17N3O;C17H21NS2;C14H14FN5O2;C14H19N3O;	H;Na;NH3;Na_Na;HCOONa;HCOONa;NaCl_HCOONa;	Unidentified	4		0.0012053	0.00278944	0.00406113	0.00249998	0.00174512	0.00069734	0.00302375	0.00517585	0.00144495	0.00170881	0.00235	0.00237808	0.00220855	0.00468322	0.00454575	0.000924888	0.000607346	0.000668803	0.000561848	0.00141171	0.00158713	0.00142401	0.000812518	0.000242826	0.000721869	0.000833611	0.00213025	0.00290252	0.000747407	0.00110187	0.0118264	0.0118063	0.00792945	0.00326979	0.00742822	0.00784742	0.00746373	0.00809051	0.00186602
956	145	4.29121e-12	2.53865e-16	614.331	4.59745	C27H51O12P;	NH3;	PI(18:1(9Z)/0:0);;	3		0.0101045	0.0118866	0.0115335	0.0135688	0.0108092	0.0132062	0.0167392	0.0133667	0.0141101	0.0158955	0.0181362	0.0193676	0.0212863	0.0228834	0.0248526	0.0100748	0.0101927	0.0125232	0.0141573	0.0132455	0.0118707	0.0133977	0.0122349	0.0121299	0.0148697	0.0150683	0.0200538	0.017276	0.0173217	0.0181903	0.00755286	0.00736987	0.00623624	0.00653222	0.00735305	0.00736529	0.00811788	0.0116556	0.011843
1515	542.5	1.30075e-16	0.0282641	947.485	4.60043			Unmatched Adduct	4		0.0306241	0.0264136	0.0268077	0.0299357	0.03081	0.027408	0.029392	0.032828	0.0313925	0.0269181	0.0256347	0.0393692	0.027382	0.0302998	0.0246394	0.0203401	0.0205401	0.025806	0.0244125	0.0239682	0.0214963	0.0253433	0.0234393	0.0271856	0.0237017	0.0306057	0.0337865	0.0228317	0.0213256	0.0264731	0.0175396	0.0179961	0.0154032	0.0169378	0.0191689	0.0177309	0.0153618	0.0162162	0.0231568
188	219.5	0.00522122	0.000246246	241.108	4.60091	C11H16N4O;	Na;	Unidentified	4		0.00165962	0.00143659	0.00135403	0.00238287	0.00199802	0.00173261	0.00180792	0.0021918	0.00180953	0.00156689	0.00165328	0.000830103	0.00149706	0.00113465	0.000821374	0.00170243	0.0014383	0.00164728	0.00169685	0.0013683	0.00135447	0.00191955	0.00110554	0.00174636	0.00147575	0.000975556	0.00106037	0.000994089	0.00107037	0.00142946	0.0030042	0.00260239	0.00146157	0.00257126	0.00219823	0.00160956	0.00180809	0.00158108	0.00228694
1067	143	1.06488e-12	0.0534517	660.135	4.60503	C25H30FN3O9;	NaCl_HCOONa;	Unidentified	4		0.000864691	0.000513427	0.00157315	0.000705715	0.000594343	0.000296926	0.00151292	0.00176829	0.0013374	0.000707951	0.000862333	0.000946273	0.00066565	0.00215997	0.00197564	0.000506622	0.000356839	0.000449411	0.000372715	0.000411623	0.000586359	0.000646503	0.00034904	8.71634e-05	0.000374128	0.000369156	0.00058934	0.000266735	0.000240132	0.000529327	0.00589197	0.00456537	0.00632828	0.00177961	0.00375578	0.00229388	0.00329197	0.00358409	0.000875623
1889	741	0.000257904	0.757685	1123.52	4.61037			Unidentified	4		0.00423565	0.00352929	0.00388824	0.00427881	0.00419116	0.00479887	0.00392818	0.00405273	0.00403704	0.00333582	0.00335634	0.00414846	0.00339277	0.00413512	0.00325442	0.00352336	0.00351571	0.00500638	0.00445964	0.00388828	0.00349024	0.00376619	0.00363083	0.00414523	0.00378856	0.00528311	0.00521481	0.00346117	0.00372548	0.00401282	0.00370136	0.00375473	0.00311994	0.00322874	0.00358726	0.00322938	0.00305978	0.00316737	0.00384746
405	128.5	3.32567e-13	0.0728722	358.093	4.61071	C18H17NO7;	H;	Avenanthramide 2S;;	2	CID: 11024779	0.00684722	0.00567842	0.0110485	0.00530094	0.0051575	0.00214472	0.0113908	0.0123233	0.010648	0.00548967	0.00716593	0.00814386	0.00633214	0.01438	0.0147382	0.00356542	0.00246542	0.00287734	0.00234665	0.00305416	0.00437334	0.00488027	0.0023617	0.000488049	0.00249397	0.00272029	0.00434191	0.0019058	0.00159567	0.00343475	0.040218	0.0310159	0.0407418	0.0122247	0.0236521	0.0158812	0.0263907	0.0253936	0.00612868
1180	70.5	5.91754e-20	0.436391	723.192	4.61654	C24H42O19;C35H38N2O5S;C36H38O8;	Na_HCOONa;NaCl_HCOONa;NaCl_HCOONa;	Lactodifucotetraose;;3-[N-[Benzyloxycarbonyl]-Phenylalaninyl-Amino]-5-Phenyl-Pentane-1-Sulfonylmethylbenzene;;Tinyatoxin;;	3		0.000156702	0.000265403	0.000310233	0.000271137	0.00013417	0.000783216	0.000174393	0.000164614	0.000153052	0.000130524	0.000167187	0.000161114	0.000161202	0.000201886	0.000157733	0.000539976	0.000532793	0.00101743	0.00068692	0.000678228	0.000636819	0.000664783	0.000593634	0.000767644	0.000668511	0.00103317	0.000811535	0.000608377	0.00043582	0.000596707	0.000931636	0.000954351	0.000625945	0.000628072	0.000797494	0.000588053	0.000762416	0.00116829	0.000802722
1646	522.5	4.21586e-13	0.390631	1001.46	4.6182	C47H82O16P2;	K;	PIP(16:0/22:5(4Z,7Z,10Z,13Z,16Z));"PIP(16:0/22:5(7Z,10Z,13Z,16Z,19Z))";"PIP(16:2(9Z,12Z)/22:3(10Z,13Z,16Z))";"PIP(18:1(11Z)/20:4(5Z,8Z,11Z,14Z))";"PIP(18:1(11Z)/20:4(8Z,11Z,14Z,17Z))";"PIP(18:1(9Z)/20:4(5Z,8Z,11Z,14Z))";"PIP(18:1(9Z)/20:4(8Z,11Z,14Z,17Z))";"PIP(18:2(9Z,12Z)/20:3(5Z,8Z,11Z))";"PIP(18:2(9Z,12Z)/20:3(8Z,11Z,14Z))";"PIP(20:3(5Z,8Z,11Z)/18:2(9Z,12Z))";"PIP(20:3(8Z,11Z,14Z)/18:2(9Z,12Z…	3		0.00286767	0.00230273	0.00228901	0.00217752	0.00222563	0.00432783	0.00260166	0.00204189	0.00216237	0.00153406	0.00163344	0.00168426	0.00219963	0.00237237	0.00189354	0.00340534	0.00361954	0.00473373	0.00413381	0.0035054	0.00330059	0.0038601	0.00375666	0.0036808	0.00309553	0.00443672	0.00474213	0.00371774	0.00384207	0.00371029	0.0024023	0.00246026	0.00167995	0.00207273	0.00261508	0.00174083	0.00145168	0.00233954	0.00195876
153	837.5	0.0128619	0.548133	201.113	4.61951	C10H18O4;C9H16N4;C8H20N2;C9H16O2;	H;Na;NaCl;HCOOH;	Diethyl adipate;Sebacic acid;;"5-{[Ethyl(Methyl)Amino]Methyl}-2-Methyl-5,6-Dihydropyrimidin-4-Amine";;"1,8-diaminooctane";;2-amyl 3-butenoic acid;2E-nonenoic acid;3Z-nonenoic acid;4E-nonenoic acid;4-Hydroxynonenal;6E-nonenoic acid;6-methyl-5-octenoic acid;8-nonylenic acid;alpha-nonylenic acid;beta-nonylenic acid;Chalcogran;Cyclohexane Propionic Acid;gamma-Nonalactone;"Nonane-4,6-dione";;	3		0.000795609	0.000912532	0.00061745	0.00117962	0.000860249	0.00074547	0.000984442	0.00104352	0.000985135	0.000837579	0.000826957	0.00083802	0.00121769	0.00104027	0.000823815	0.000818342	0.000716674	0.000844101	0.000801954	0.000819537	0.000777444	0.000746443	0.00068206	0.000637103	0.000595093	0.000856842	0.000967232	0.000793466	0.000600705	0.000781673	0.000905834	0.000847051	0.000615303	0.000924737	0.000743344	0.000780997	0.000665203	0.000536874	0.000787241
1347	157	3.40091e-06	0.00106675	801.427	4.64061	C40H73O9P;C47H68O6;	KCl;KCl;	1-tetradecanoyl-2-(8-[3]-ladderane-octanyl)-sn-glycero-3-phospho-(1'-sn-glycerol);;OH-Chlorobactene glucoside ester;;	3		0.00162096	0.00155297	0.0017985	0.00145667	0.00111241	0.0013026	0.00167069	0.0016733	0.00121585	0.00110149	0.00145671	0.00197188	0.00135252	0.00141925	0.00116567	0.00177443	0.00178102	0.00242198	0.00122776	0.00117449	0.00121417	0.000924695	0.000979875	0.00101656	0.000734858	0.00123828	0.00136307	0.000987202	0.00124496	0.00129897	0.00188428	0.00258776	0.00161511	0.00151539	0.00229112	0.00140141	0.00141866	0.00144709	0.00230989
789	443	8.96679e-21	4.56226e-12	557.273	4.64202	C29H44O9;	Na;	Unidentified	4		0.00364937	0.00386398	0.0039778	0.00463942	0.00362052	0.00326681	0.00486039	0.00425419	0.0042706	0.00451557	0.00480414	0.00567272	0.00580467	0.00640478	0.00608067	0.00249794	0.0027466	0.00304986	0.00317938	0.00324718	0.00296922	0.00316431	0.00266876	0.00263008	0.00344541	0.00344545	0.00400769	0.00374524	0.00370492	0.00385914	0.00199685	0.00203326	0.0016573	0.00159951	0.00188465	0.00201962	0.00192742	0.0024274	0.00264762
1145	160	2.10053e-23	0.000215813	706.305	4.64239	C34H47NO12;	HCOOH;	Aconifine;;	3		0.000627657	0.000428645	0.00062432	0.000726687	0.000643417	0.000653822	0.000468592	0.000700659	0.000645398	0.00070559	0.000678391	0.000647403	0.000986677	0.00100432	0.000747233	0.00040806	0.000551669	0.000667373	0.000657434	0.000733095	0.000566948	0.000709692	0.000639927	0.000711929	0.000722581	0.000851403	0.000929183	0.000581226	0.000702001	0.000866349	0.000264139	0.000225626	0.000197642	0.000203274	0.000259146	0.000219316	0.000187518	0.000218769	0.000267368
399	363	0.846236	0.262658	355.223	4.6906	C19H36O3;C18H34O;	Na_Na;Na_HCOONa;	10-oxo-nonadecanoic acid;18-oxo-nonadecanoic acid;2-oxo-nonadecanoic acid;3-oxo-nonadecanoic acid;;11-octadecenal;"2E,13Z-octadecadien-1-ol";"3E,13Z-octadecadien-1-ol";"3Z,13Z-octadecadien-1-ol";9-octadecenal;;	3		0.000504954	0.000536364	0.0004657	0.000704292	0.000556233	0.000890708	0.000671811	0.000577999	0.00050637	0.000616795	0.000581985	0.000702266	0.000597081	0.00064671	0.0018003	0.000518015	0.000512343	0.000681502	0.000612332	0.000565781	0.000578847	0.000661354	0.000684208	0.00077644	0.000479378	0.000635826	0.00091813	0.000915572	0.000493448	0.00108767	0.000759112	0.00115692	0.00067281	0.000575939	0.000484895	0.000518356	0.000668045	0.000638461	0.000552317
1047	485	4.15963e-06	0.00825718	649.289	4.71295	C33H52O8;C32H44O11;C33H40N4O7;	KCl;HCOOH;HCOOH;	1-Hydroxyvitamin D3 3-D-glucopyranoside;;Cerbertin;Lanceotoxin B;;CPT-11 carboxylate form;;	3		0.000649385	0.000539893	0.000561228	0.000584712	0.000592395	0.00110742	0.00059832	0.000640706	0.000595292	0.000569042	0.000571089	0.000695205	0.000568768	0.000677868	0.000679101	0.000619922	0.000578319	0.000835596	0.00088575	0.000885674	0.000723263	0.000863647	0.000864805	0.000917899	0.000948071	0.00121755	0.00130032	0.000911695	0.000966908	0.000968336	0.000589913	0.000771434	0.000652348	0.000669623	0.000658707	0.000628204	0.000646916	0.000707568	0.000739766
1891	749.5	1.20864e-11	0.0628865	1123.55	4.71789			Unidentified	4		0.00770861	0.00629667	0.00658558	0.00803065	0.00668197	0.00994183	0.00826943	0.00738419	0.00707707	0.00711994	0.00648141	0.00862085	0.00687432	0.00833176	0.00672492	0.00716636	0.00747637	0.0095309	0.00863382	0.00835157	0.00748122	0.00981937	0.00850219	0.00841974	0.00810989	0.0111059	0.0113483	0.0085798	0.00815762	0.00880496	0.00637021	0.00624349	0.00575395	0.00630604	0.00654055	0.00554275	0.0062523	0.00627045	0.00716949
1825	841	8.47664e-08	0.0243875	1093.54	4.76542			Unidentified	4		0.00543119	0.00424357	0.00473282	0.00548679	0.00473425	0.00497948	0.00556861	0.00513537	0.0048821	0.00481007	0.00438419	0.00589006	0.00461612	0.00560601	0.00466936	0.00363795	0.00368549	0.00472475	0.00441627	0.00430867	0.00375034	0.00479665	0.00419377	0.00423186	0.00394533	0.00512719	0.00575937	0.00424896	0.00422083	0.00461325	0.00367678	0.00371628	0.00342076	0.00411739	0.004104	0.0033003	0.00385225	0.00372965	0.00448835
603	371	8.11159e-06	0.337077	465.225	4.77004	C21H39O9P;C26H36O6;C23H40O7;C24H38O6;C18H39O7P;C25H34O4;C22H38O5;C23H36O4;C20H29FN6O3;	H;Na;K;Na_Na;HCOONa;HCOONa;HCOOK;Na_HCOONa;HCOOH;	Dolichyl b-D-glucosyl phosphate;Dolichyl phosphate D-mannose;;Prednival (USAN);;1(3)-glyceryl-PGF2alpha;2-glyceryl-PGF2alpha;;"(3r,5r)-7-((1r,2r,6s,8r,8as)-2,6-Dimethyl-8-{[(2r)-2-Methylbutanoyl]Oxy}-1,2,6,7,8,8a-Hexahydronaphthalen-1-Yl)-3,5-Dihydroxyheptanoic Acid";"2beta,7alpha,12alpha-Trihydroxy-3-oxo-5beta-cholan-24-oic Acid";"3alpha,6alpha,12alpha-Trihydroxy-7-oxo-5beta-cholan-24-oic Acid";…	3		0.00117071	0.00101703	0.00105058	0.00110434	0.00108875	0.0012776	0.00134896	0.000958213	0.00118158	0.00129714	0.00106401	0.00109605	0.00133593	0.00115483	0.00119	0.000915361	0.000562027	0.00103959	0.00065285	0.00123218	0.000756516	0.00121766	0.00096634	0.000936289	0.000896389	0.00102774	0.00106931	0.00103242	0.000908303	0.00110789	0.000809829	0.000938819	0.000782662	0.000528855	0.000932281	0.000739709	0.000741504	0.00087313	0.000817865
1216	459.5	2.01359e-22	0.0130536	738.313	4.77964			Multiply Charged ion - not identified	4		0.00377336	0.00373276	0.00354829	0.00458407	0.00406315	0.00206635	0.00482395	0.00454689	0.00441711	0.00421792	0.00382343	0.00363661	0.00374141	0.00381377	0.00392342	0.00183359	0.00184999	0.00202062	0.00190148	0.00183774	0.00175493	0.00194419	0.00169188	0.00204914	0.00169209	0.00229141	0.0019202	0.00178543	0.00157971	0.00206441	0.0028264	0.00238491	0.00224158	0.00273883	0.00279711	0.00202784	0.00273455	0.00280107	0.00292736
1846	686.5	0.055596	0.991944	1105.51	4.77999			Unidentified	4		0.00137996	0.00111442	0.00108629	0.00123658	0.0010121	0.00124272	0.00135789	0.00108255	0.00107397	0.00116384	0.000916019	0.00116597	0.00102341	0.00134352	0.000843463	0.000963908	0.00105233	0.00127242	0.00112689	0.000977848	0.00109701	0.00102383	0.00105317	0.000942659	0.000916769	0.00133413	0.00186872	0.000873582	0.000926594	0.00101566	0.00102644	0.000905162	0.00114569	0.000920526	0.00107367	0.000933898	0.00121032	0.000969475	0.000889388
719	631	0.570318	0.31457	526.349	4.78786	C24H52NO6P;	HCOOH;	1-O-Hexadecyl-lyso-sn-glycero-3-phosphocholine;PC(O-15:0/O-1:0)[U];PC(O-16:0/0:0);PC(O-8:0/O-8:0);;	3		0.000544846	0.000653785	0.000504206	0.000550581	0.000662778	0.000911761	0.000603937	0.000665218	0.000475702	0.000603265	0.000688711	0.000632787	0.000572917	0.00072346	0.00169323	0.000577129	0.000603221	0.000777173	0.000631511	0.000760368	0.000546098	0.000627875	0.000903812	0.000787187	0.000597913	0.00073645	0.000992515	0.000693827	0.000571035	0.00114242	0.000845515	0.00109214	0.000588676	0.000630058	0.000558183	0.000481552	0.000693416	0.000557313	0.000630109
318	482.5	1.80109e-15	0.20441	324.087	4.78866	C17H21NS2;C14H14FN5O2;C16H17N3O;C17H13NO3;	Na;Na;NaCl;HCOOH;	Bisulepin;;"8-(2,5-Dimethoxy-Benzyl)-2-Fluoro-9h-Purin-6-Ylamine";;Ergine;;Graveoline;;	3		0.00518006	0.00842932	0.0117096	0.00465193	0.00476427	0.00131732	0.00750876	0.00879226	0.00381835	0.00328142	0.0063938	0.00679831	0.00579446	0.0122306	0.00990926	0.00136548	0.00164337	0.00199862	0.00132623	0.00372275	0.00278084	0.00400595	0.00138491	0.000825566	0.00163469	0.00155159	0.00340828	0.00219925	0.00178152	0.00358604	0.0204771	0.0203382	0.0148994	0.00943513	0.014648	0.0111631	0.0144718	0.0132109	0.00656204
1297	323.5	1.85318e-14	0.264103	773.828	4.81561			Multiply Charged ion - not identified	4		0.000585237	0.00089905	0.00113299	0.000550372	0.000487055	0.000102179	0.000862279	0.00102025	0.000441722	0.000390256	0.000673006	0.000798891	0.00056788	0.00111551	0.000996843	0.000127719	0.000152438	0.000206637	0.000141124	0.000376168	0.00029596	0.000437583	9.56208e-05	7.14606e-05	0.000164174	0.000175271	0.000344952	0.000236201	0.000167544	0.000378724	0.00208722	0.00218183	0.00155467	0.00112963	0.00169162	0.00109527	0.00133926	0.00149167	0.000715902
49	426	8.9378e-06	0.463841	135.952	4.8329			Multiply Charged ion - not identified	4		0.00185743	0.0018481	0.00178456	0.00179054	0.00172705	0.00187213	0.00199543	0.00183083	0.00172483	0.00160459	0.00169608	0.00184265	0.00149695	0.00167724	0.00165482	0.00154515	0.0014228	0.001652	0.00167498	0.00150159	0.00148769	0.00175259	0.0013234	0.00166663	0.00112335	0.00193564	0.00180383	0.00134222	0.00138221	0.00168702	0.0019018	0.00181129	0.00174378	0.00185858	0.00187458	0.00163493	0.00159172	0.00185689	0.00202803
58	630	2.53684e-10	0.32474	141.119	4.83292			Unidentified	4		0.00200347	0.00181516	0.00212675	0.00202504	0.00200283	0.00168584	0.00194009	0.00198346	0.00181809	0.00186421	0.00169537	0.0019462	0.00161526	0.00182767	0.00174046	0.00135878	0.00139953	0.00179345	0.00140599	0.00138068	0.00133039	0.00172326	0.00136746	0.00150475	0.00117934	0.00178455	0.00186019	0.00129831	0.00131936	0.00139078	0.00153883	0.00156077	0.00142328	0.00201477	0.00167929	0.00167681	0.00159243	0.00169683	0.00178462
55	606.5	7.21546e-10	0.554654	138.564	4.83293			Unidentified	4		0.00120776	0.000851256	0.000960481	0.00107731	0.000980214	0.00086351	0.00110405	0.000960792	0.00099215	0.000852349	0.000911331	0.00101494	0.000736373	0.000975526	0.00082687	0.000544334	0.000743487	0.00093362	0.000761968	0.000564173	0.000533042	0.00076809	0.00063163	0.000695466	0.000503156	0.000968904	0.000891616	0.000602504	0.000681496	0.000798773	0.000871685	0.000841791	0.000791221	0.000912844	0.000963728	0.000717196	0.000774649	0.000880288	0.00105327
56	399	0.202444	0.478196	138.619	4.83294			Unidentified	4		0.000656799	0.000609087	0.000698228	0.000707416	0.000510086	0.000896255	0.000784124	0.000708733	0.000602757	0.000659052	0.000659679	0.000674261	0.000548672	0.000661911	0.000639607	0.000441317	0.000516748	0.000905406	0.000755902	0.000744204	0.000440389	0.000834762	0.000426533	0.000744591	0.000632067	0.000589439	0.000585704	0.00069647	0.000699652	0.0007375	0.000519762	0.000586373	0.000494342	0.000672751	0.000547307	0.000526545	0.000795875	0.000572682	0.000700552
54	821.5	1.68625e-07	0.687227	138.508	4.83301			Unidentified	4		0.000757751	0.000704145	0.000747306	0.000779823	0.000696247	0.000573381	0.000838233	0.000730822	0.000673668	0.00067088	0.000505134	0.000783504	0.000611426	0.000780256	0.000650628	0.0005277	0.000569751	0.000508662	0.000600869	0.000571759	0.000502114	0.000589651	0.000462722	0.000523401	0.000478853	0.000650574	0.000694146	0.00051637	0.000465015	0.000595286	0.000559494	0.000668357	0.000513948	0.000706699	0.000641529	0.000536743	0.000552544	0.000613428	0.000543633
57	827.5	1.96699e-08	0.634739	141.064	4.83302			Multiply Charged ion - not identified	4		0.0134065	0.0131706	0.0136667	0.0134569	0.012584	0.0124524	0.0127191	0.0127041	0.0120789	0.0124852	0.0119188	0.0128625	0.0114308	0.0129949	0.0121761	0.0100468	0.0103311	0.0129883	0.0112348	0.0113545	0.0100236	0.0124405	0.0106024	0.0112788	0.00986175	0.012799	0.0129641	0.0100954	0.0102821	0.0111804	0.0120468	0.0118862	0.010898	0.0131262	0.011926	0.0116927	0.0122273	0.012556	0.0128114
314	575.5	0.67325	0.765664	317.393	4.83317			Unidentified	4		0.00064887	0.000536406	0.000665934	0.000605293	0.000524059	0.000504547	0.000639176	0.00048042	0.000567367	0.000493672	0.000546399	0.000523728	0.000474636	0.000597336	0.000529321	0.000546562	0.000543097	0.000686157	0.000605027	0.000626423	0.000555542	0.000669999	0.000573139	0.000502484	0.000525372	0.000500765	0.000698411	0.000561716	0.000552672	0.000623758	0.000389095	0.000630776	0.000514741	0.000645095	0.000575668	0.000611042	0.000656639	0.000613728	0.00047192
62	850.5	0.222812	0.00885036	141.398	4.83322			Unidentified	4		0.000515177	0.000396618	0.0004854	0.000656164	0.000480883	0.000665179	0.00057002	0.000569016	0.000451211	0.000534259	0.000496009	0.000654445	0.000610869	0.000668911	0.000678443	0.000576595	0.000503701	0.000702474	0.000626668	0.00061629	0.000565628	0.000680966	0.000573107	0.000612512	0.000541673	0.00059068	0.000434805	0.00057093	0.000545477	0.000622306	0.000478028	0.00047113	0.000496967	0.000540556	0.000527197	0.000500003	0.000658972	0.000643969	0.000453573
1060	610	2.26061e-07	0.0466181	657.286	4.84094			Multiply Charged ion - not identified	3		0.00258071	0.00229112	0.00163375	0.0027378	0.00249673	0.00218191	0.00280129	0.00269728	0.00257735	0.00269738	0.00266464	0.00257527	0.00266652	0.00319143	0.00292368	0.00170205	0.00133447	0.00201438	0.00202788	0.00206717	0.00165665	0.00195137	0.00135122	0.00183587	0.0019851	0.00234677	0.00158036	0.00160728	0.00204643	0.00191293	0.00188243	0.00182301	0.00157062	0.00193175	0.00198385	0.00119107	0.00188631	0.0019959	0.00190335
1929	476.5	0.419957	0.505441	1143.04	4.86626			Unidentified	4		0.000980499	0.000812553	0.000750813	0.00108173	0.000952291	0.000874979	0.000992924	0.000931483	0.00081153	0.000851998	0.000706088	0.000780898	0.000996559	0.00116967	0.000774218	0.000962968	0.000691533	0.00107521	0.000657645	0.00114124	0.000715361	0.000686557	0.000589615	0.000750612	0.000755675	0.000663047	0.000830855	0.000813708	0.000808621	0.00109474	0.000530006	0.000969626	0.000800024	0.000825105	0.00116275	0.00091561	0.000472793	0.000642691	0.00109039
1971	858	0.00848397	0.704488	1165.54	4.87057			Multiply Charged ion - not identified	4		0.0159647	0.0138542	0.014799	0.0150718	0.0137389	0.0146653	0.0156768	0.0145247	0.014046	0.0134219	0.0136895	0.0137905	0.012495	0.0149918	0.0131959	0.0125218	0.0120758	0.0148278	0.0131585	0.0131589	0.012055	0.0140174	0.0115497	0.0127343	0.0109314	0.0158522	0.0165056	0.0123421	0.0124746	0.0131105	0.0136088	0.0132452	0.0129688	0.0143685	0.0145671	0.0117644	0.0120754	0.014176	0.0159754
394	412.5	7.35091e-13	0.0741932	354.098	4.8747	C19H14O6;C17H19N3O2;C18H15NO4;	NH3;NaCl;HCOOH;	8-O-Methylsterigmatocystin;Rabelomycin;;GA;;Aminaphtone;Lunamarine;;	3		0.00326823	0.0070715	0.0090967	0.00281208	0.00331635	0.00088491	0.00535898	0.00641999	0.0024388	0.0036896	0.00525067	0.00482612	0.00406409	0.00918827	0.00619104	0.00180882	0.000795879	0.00132405	0.000817701	0.00224155	0.00238096	0.00270062	0.00111028	0.000490004	0.00137221	0.0015697	0.00284003	0.00179597	0.00136605	0.00198706	0.0178639	0.0184755	0.0127498	0.00542544	0.0112134	0.00955587	0.0109931	0.0122156	0.00332657
1999	795.5	0.597948	0.0742557	1191.06	4.87471			Unidentified	4		0.000809333	0.000979615	0.00093513	0.000990871	0.00074268	0.000739645	NaN	0.000593722	0.000655367	0.00095147	0.000830101	0.000937753	0.000591104	0.00100263	0.000869854	0.000618661	0.000629474	NaN	0.000752596	0.000832486	0.000517559	0.000883481	0.000689417	0.000677458	0.00072441	0.000981464	0.00072914	0.000545504	0.000839398	0.000742164	NaN	NaN	NaN	0.000769654	0.000568392	0.000746909	0.000552617	0.00072765	0.000890785
1992	865.5	9.1526e-05	0.22877	1188.55	4.87471			Multiply Charged ion - not identified	4		0.0188603	0.0166153	0.0189529	0.0195043	0.0180859	0.0174726	0.0189455	0.0175377	0.0171108	0.0171054	0.0162734	0.0172859	0.0150387	0.0182524	0.0168634	0.01395	0.0139362	0.0180331	0.0151813	0.015817	0.0137671	0.0172965	0.0149642	0.0150795	0.0137835	0.0180169	0.0183904	0.0151744	0.0146261	0.0157847	0.0150743	0.0153902	0.0145168	0.0178952	0.0170283	0.0154602	0.015703	0.0156391	0.0174685
1925	819	0.376339	0.275132	1141.51	4.89141			Unidentified	4		0.000650757	0.00090788	0.000739304	0.000892586	0.000854115	0.00101805	0.000972502	0.00108817	0.00090627	0.000853571	0.000796052	0.000900043	0.000626421	0.000957103	0.000919959	0.000852505	0.00097127	0.000981284	0.0010228	0.00113565	0.000863006	0.000912309	0.000846929	0.000832054	0.000884426	0.000764702	0.00103504	0.000912708	0.000912703	0.00104396	0.000812027	0.000651962	0.000720948	0.000893271	0.000757398	0.000800582	0.00114456	0.000872598	0.000840362
1894	201	0.0968142	0.537674	1124.51	4.89155			Unidentified	4		0.000622504	0.000917457	0.000718075	0.000803413	0.000672037	0.000652601	0.000992329	0.000685876	0.000711792	0.000620312	0.000585574	0.000786461	0.00066717	0.000798036	0.000708723	0.00130291	0.00065168	0.000878727	0.00186841	0.000788721	0.00070053	0.000700723	0.000693696	0.000557431	0.000953071	0.000530086	0.00282153	0.000600433	0.00131768	0.000600348	0.000546544	0.000683475	0.00065019	0.000786618	0.000688808	0.00104198	0.00107116	0.000646848	0.000676769
1861	884	0.00088614	0.210454	1109.53	4.89968			Multiply Charged ion - not identified	4		0.0879442	0.0812671	0.0842198	0.0907058	0.0839713	0.0988324	0.0875395	0.0848481	0.0824874	0.0821444	0.0804663	0.0881713	0.0788855	0.0970282	0.0840222	0.0788628	0.0793798	0.10458	0.0937704	0.093915	0.08098	0.0975211	0.0848744	0.0869804	0.0856759	0.106251	0.106965	0.087552	0.0875746	0.0918287	0.0869635	0.0810226	0.076728	0.0823871	0.0844796	0.0739283	0.0827958	0.0835959	0.0915492
1806	781.5	0.0106713	0.165839	1086.53	4.89968			Unidentified	4		0.00122121	0.000942559	0.000706765	0.00106208	0.00112671	0.00149451	0.00103203	0.00106898	0.0011075	0.00106153	0.00105264	0.00103381	0.00100985	0.00135071	0.000873046	0.000814253	0.000735721	0.00152051	0.00122315	0.00098513	0.00103879	0.00133871	0.0009495	0.00110253	0.00122334	0.00173321	0.00181857	0.00127605	0.00109418	0.00133961	0.000989445	0.000946503	0.00090511	0.000835089	0.00106608	0.000815743	0.000872642	0.00116138	0.0011165
1799	857	0.000760168	0.44328	1084.52	4.8997			Multiply Charged ion - not identified	4		0.00896867	0.0075487	0.00776084	0.00952574	0.00809592	0.0102762	0.0101565	0.00850194	0.00847412	0.00811501	0.00824654	0.00894884	0.00799201	0.010374	0.00776813	0.00828915	0.00816001	0.0105756	0.0102096	0.00925222	0.00889228	0.00998241	0.00808894	0.00877925	0.00838706	0.0119067	0.011918	0.00893308	0.00844149	0.00974541	0.00863478	0.00774831	0.00825864	0.00749387	0.00867272	0.00633921	0.00705392	0.00838009	0.00973743
1882	376	0.106328	0.401148	1116.52	4.8997			Unidentified	4		0.000684068	0.000728568	0.000653001	0.000604756	0.000514187	0.000780219	0.000490207	0.000578991	0.000481436	0.000584388	0.000637247	0.00062447	0.000563941	0.00058855	0.000603572	0.000712636	0.000428459	0.00093669	0.000731482	0.000796017	0.000631592	0.0008085	0.000777326	0.000613349	0.000612391	0.000517569	0.000546331	0.000692194	0.000645771	0.000696759	0.000717469	0.000584027	0.000592532	0.000651626	0.000742227	0.000590704	0.0006804	0.00072652	0.000757806
1767	258.5	0.34702	0.92466	1062.01	4.89973			Unidentified	4		0.00142687	0.00108462	0.00143141	0.000955528	0.00101701	0.00167228	0.00126245	0.00147223	0.000877942	0.00107046	0.000791816	0.00127661	0.00104113	0.00099079	0.00100608	0.000633574	0.000874127	0.00120222	0.00149923	0.0010464	0.000627491	0.00117524	0.00106305	0.000870485	0.00109872	0.00116103	0.00103076	0.00104189	0.00124585	0.00133901	0.00121696	0.00108415	0.000728096	0.00109547	0.0011211	0.00104066	0.000885635	0.000908048	0.00143866
1777	733.5	0.543171	0.153678	1064.52	4.89973			Unidentified	4		0.000829183	0.000671707	0.000785015	0.000458789	0.000690317	0.00100903	0.000924757	0.000869662	0.000986992	0.000939149	0.00074079	0.000819856	0.000630156	0.000918602	0.000874693	0.000860099	0.000458366	0.000774348	0.00113526	0.000755159	0.000621176	0.000927894	0.000664284	0.00101827	0.00082163	0.00108431	0.000971681	0.000628692	0.000908037	0.00093846	0.000882735	0.000550527	0.000893225	0.000858139	0.000929954	0.000813996	0.000779162	0.000773534	0.000969846
1838	598.5	1.95235e-05	0.855613	1102.51	4.89973			Unidentified	4		0.00115872	0.00122132	0.00109744	0.000924674	0.00128473	0.00139984	0.000945941	0.00109292	0.00094054	0.00111539	0.000844508	0.000827748	0.000860658	0.00105631	0.000997293	0.00124737	0.00111906	0.00110675	0.00122407	0.00122284	0.000896001	0.000953486	0.00114263	0.0010959	0.000992339	0.0013381	0.00134172	0.00105159	0.00122934	0.00114722	0.000987733	0.000835198	0.00069175	0.00106039	0.000817199	0.000979115	0.00111935	0.000756319	0.0012579
1764	827	0.00209066	0.129304	1061.51	4.89973			Unidentified	4		0.0218518	0.0199907	0.0191864	0.0223134	0.0207729	0.0249055	0.0211753	0.0199699	0.019537	0.0198775	0.0198653	0.0210786	0.0192439	0.0233417	0.0203272	0.0189845	0.0191315	0.0244022	0.0230165	0.0228795	0.0196356	0.0231791	0.0197088	0.0210076	0.0205544	0.0260043	0.0263064	0.0215636	0.0207971	0.0224594	0.0206335	0.0194952	0.0188889	0.0196695	0.0198286	0.01797	0.0198963	0.0201573	0.0225268
1843	576.5	0.0181799	0.880012	1104.01	4.89974			Unidentified	4		0.000546536	0.00079725	0.000719652	0.000916393	0.000938235	0.000764757	0.00071218	0.000827113	0.000677512	0.000408505	0.000755877	0.000761923	0.000617317	0.000728294	0.000625872	0.000913003	0.000682115	0.000936636	0.00105192	0.000641621	0.000764554	0.000880553	0.000683196	0.000478965	0.000757754	0.00107879	0.000852785	0.000928574	0.000733727	0.000733263	0.000783274	0.000581707	0.000583185	0.000747947	0.000486484	0.000678809	0.000564394	0.000589998	0.0007834
1855	872	0.000411672	0.199012	1108.52	4.89974			Multiply Charged ion - not identified	4		0.271101	0.246745	0.255185	0.279023	0.256935	0.30151	0.263385	0.261484	0.252708	0.251455	0.246325	0.2685	0.239809	0.299594	0.257224	0.242314	0.240691	0.322569	0.291978	0.288241	0.247897	0.298767	0.256473	0.266485	0.261256	0.326825	0.328408	0.269657	0.269142	0.282353	0.262473	0.245784	0.233221	0.247175	0.25717	0.224914	0.250607	0.254567	0.281613
1849	880	0.000673373	0.192119	1107.52	4.89974			Multiply Charged ion - not identified	4		0.434874	0.399766	0.411436	0.449292	0.414713	0.488067	0.432835	0.422468	0.407673	0.406889	0.399698	0.433255	0.389288	0.485562	0.416754	0.392389	0.388024	0.519091	0.470151	0.465527	0.402549	0.484338	0.418314	0.429942	0.4213	0.529041	0.529543	0.43403	0.432204	0.453408	0.427699	0.401141	0.377251	0.40287	0.415339	0.366284	0.407819	0.41063	0.456204
1841	582	1.76993e-05	0.112023	1103.51	4.89974			Unidentified	4		0.00113693	0.0010305	0.00125989	0.00118054	0.00127397	0.00131011	0.00104829	0.00103827	0.000965221	0.0012761	0.00102484	0.00110349	0.000893915	0.00126172	0.000935186	0.000958068	0.00114608	0.00152614	0.00123668	0.00133861	0.0012702	0.00155496	0.00121825	0.00125859	0.00118655	0.0014047	0.00124863	0.00130546	0.00100753	0.00134007	0.00100729	0.000850368	0.00101682	0.00112911	0.000621386	0.00105385	0.00118976	0.00110321	0.00129755
1840	717.5	1.38581e-06	0.334708	1103.01	4.89975			Unidentified	4		0.00133994	0.00132373	0.00116316	0.00126756	0.00148548	0.00179652	0.00103301	0.00141773	0.0011849	0.00117564	0.00117803	0.00138233	0.00119838	0.00138138	0.000995713	0.001566	0.00130904	0.00167129	0.00171599	0.00172135	0.00109442	0.0015835	0.00137533	0.00150612	0.0014524	0.00168132	0.00156464	0.00127093	0.00134563	0.00143703	0.00146872	0.00120613	0.00106444	0.00122696	0.00105044	0.00116645	0.00131868	0.00124304	0.00130215
1854	342	0.00505725	0.153132	1108.44	4.89976			Unidentified	4		0.000892422	0.000994983	0.00123036	0.000801947	0.00093987	0.00110748	0.000556246	0.00109857	0.000923641	0.00100291	0.000721462	0.000849562	0.00125413	0.0011655	0.0010748	0.000804804	0.000905493	0.0014286	0.000974741	0.000795893	0.00104269	0.00113211	0.000984267	0.00102383	0.00100419	0.00121005	0.00118574	0.00113094	0.00125663	0.0012082	0.000725004	0.000751178	0.000775134	0.00067727	0.001062	0.000814521	0.00056223	0.000929183	0.00107052
1927	522.5	9.22919e-07	0.138927	1142.02	4.8998			Unidentified	4		0.00169669	0.00172857	0.00160089	0.00166919	0.00163678	0.0018235	0.00147307	0.00180212	0.0014263	0.00167946	0.00164271	0.00168838	0.00146599	0.00170712	0.00155646	0.00195419	0.00177799	0.00216492	0.00218344	0.0023488	0.00197055	0.00202246	0.00168852	0.00191761	0.00196039	0.00203479	0.00189927	0.00161383	0.00165129	0.00176587	0.0018958	0.00167799	0.00164699	0.00171812	0.00152546	0.00154856	0.00165763	0.0016542	0.0019282
1831	784.5	0.000104735	0.0204449	1097.49	4.90793			Unidentified	4		0.0022509	0.00219768	0.00242626	0.00212552	0.00279111	0.00270118	0.00192215	0.00207732	0.00193483	0.00215648	0.00206187	0.00208883	0.0017941	0.00220168	0.00204305	0.00277167	0.00215308	0.00298197	0.00262176	0.00262537	0.00214729	0.00273139	0.00271671	0.00226497	0.00226935	0.00240558	0.00233847	0.00209858	0.00205617	0.00220007	0.00244498	0.00227104	0.00206969	0.00246815	0.00239615	0.00212818	0.00289021	0.00225868	0.0027977
1933	759	0.0741093	0.439393	1146.53	4.90794			Unidentified	4		0.00102289	0.00089736	0.00087101	0.00104907	0.00103652	0.00114359	0.000988411	0.00056071	0.00108526	0.00083741	0.000908666	0.00104609	0.000583644	0.000948782	0.000645624	0.00100616	0.000979793	0.00145541	0.00132805	0.0008834	0.000872369	0.000852999	0.000915029	0.00108953	0.00103209	0.00118993	0.00118352	0.000943858	0.000921815	0.0011195	0.000937511	0.0009236	0.000877021	0.000843808	0.000884845	0.000912764	0.00113438	0.000838623	0.00119172
1832	409	0.00151229	0.0454368	1098.5	4.90798			Unidentified	4		0.00120661	0.00129144	0.00118266	0.000984808	0.00130962	0.00132752	0.00101078	0.000760847	0.000965863	0.00119531	0.00119098	0.000782008	0.00096898	0.00116607	0.0010655	0.001216	0.00139524	0.00160561	0.00173704	0.00147776	0.00112986	0.00160106	0.00118061	0.00134198	0.00131767	0.00108324	0.00118119	0.00119847	0.00116394	0.00087186	0.00157319	0.00117525	0.00114632	0.0012702	0.00106635	0.0011975	0.00142115	0.00119161	0.00146131
1833	657	0.824386	0.736927	1099.49	4.90801			Unidentified	4		0.000862366	0.00093667	0.000849555	0.000888518	0.000813646	0.000935244	0.00075557	0.000834558	0.00084948	0.000883078	0.000846529	0.00082695	0.000694	0.000847433	0.000779677	0.000845962	0.00086964	0.00111464	0.000914224	0.000666637	0.000847596	0.00111783	0.000587468	0.000895435	0.00100224	0.000788804	0.000859372	0.000815718	0.000846127	0.000738986	0.000591008	0.000917424	0.000764483	0.000967785	0.000868807	0.000895361	0.00102645	0.000832932	0.0011125
1981	850.5	5.6227e-06	0.236792	1175.51	4.90808			Unidentified	4		0.00210211	0.00225077	0.00214108	0.00208656	0.00210528	0.00249912	0.00185813	0.00171645	0.00224043	0.00196953	0.00206343	0.00188379	0.00214219	0.00201447	0.00182766	0.00235523	0.00214694	0.00269935	0.00284195	0.00288996	0.00231903	0.0027273	0.0021417	0.00233721	0.0023181	0.00261468	0.00254148	0.00205111	0.00240491	0.00224184	0.00230457	0.00195674	0.00198002	0.0024202	0.00216141	0.00209915	0.00228174	0.00216293	0.00236553
1982	537.5	0.000640087	0.014286	1176.51	4.91616			Unidentified	4		0.00126871	0.00131484	0.00091929	0.00122908	0.00127109	0.00157707	0.000727474	0.000977722	0.00102323	0.00106679	0.00117816	0.000777297	0.000858405	0.000909712	0.00103047	0.00110997	0.00128863	0.00150134	0.00157937	0.00162056	0.00161867	0.00154637	0.00124964	0.00120781	0.00139773	0.00111822	0.00126793	0.00110587	0.000897179	0.00130431	0.0015642	0.000842088	0.001024	0.00143756	0.00105259	0.0014085	0.0013356	0.00110403	0.00159405
1986	438	0.0228264	0.074652	1185.53	4.92876			Unidentified	4		0.000899978	0.000771763	0.00135619	0.00163035	0.000653644	0.00118762	0.00118564	0.000808572	0.00116231	0.000829896	0.000970583	0.000960332	0.00134223	0.00111988	0.000954953	0.000748718	0.000854833	0.00156008	0.00125155	0.00123602	0.00128694	0.00138802	0.00123152	0.00166936	0.00166097	0.00228777	0.00138191	0.00130985	0.00111633	0.00127515	0.00118248	0.00104697	0.000825567	0.000711939	0.000763026	0.000808444	0.00110766	0.00160399	0.00112033
1893	309	2.45859e-12	0.566169	1124.5	4.93304			Multiply Charged ion - not identified	4		0.00115402	0.000749845	0.000679862	0.000859248	0.000969081	0.00173143	0.000767805	0.000843519	0.000601377	0.000761523	0.00073891	0.00066545	0.000552263	0.000670626	0.000664535	0.00113457	0.00108933	0.0020505	0.00195148	0.00123025	0.00162299	0.00130068	0.00134843	0.00170923	0.00204043	0.0029226	0.00280831	0.00176984	0.0023762	0.00153484	0.00096555	0.000839195	0.00079518	0.000761895	0.000874423	0.000685486	0.000737086	0.000645104	0.000807504
1924	167.5	5.07516e-15	0.389567	1141.47	4.94154			Unidentified	4		0.00618979	0.00473051	0.00495465	0.00555845	0.00611145	0.010523	0.00523248	0.00535799	0.00445974	0.00437763	0.00434968	0.00435786	0.00397662	0.00535947	0.00464952	0.00756058	0.00678324	0.0132193	0.0118622	0.00874808	0.0100487	0.0105976	0.00930644	0.0106005	0.0120634	0.0163775	0.0161874	0.0116128	0.0148755	0.0113864	0.00544873	0.00517308	0.00438209	0.00444292	0.00470017	0.00401556	0.00510479	0.00363444	0.00555829
261	128	6.14951e-27	0.0109347	298.072	4.94987	C16H13NO5;	H;	Avenanthramide A;;	2	CID: 5281157	0.00109004	0.00165267	0.00190458	0.000686418	0.000665007	0.000303282	0.000723379	0.000733432	0.0004655	0.000346556	0.000504605	0.000721296	0.000643575	0.000995735	0.000610316	0.000287389	0.000240761	0.00035116	0.000270136	0.000379235	0.000396168	0.000553316	0.000320142	0.000197533	0.000351125	0.000313344	0.000397199	0.000283457	0.000269316	0.00043842	0.00334286	0.00370803	0.00315496	0.00230863	0.00295927	0.00252509	0.00237818	0.00254323	0.00272305
1375	363.5	5.89086e-19	7.05382e-08	816.302	4.98527			Multiply Charged ion - not identified	4		0.000924483	0.000826572	0.000712229	0.00077758	0.000804694	0.000800966	0.000656246	0.000741347	0.000781556	0.000602113	0.000489172	0.000528026	0.000514938	0.000643258	0.000462396	0.000740752	0.000754362	0.000700799	0.000779387	0.000566231	0.000730677	0.000802242	0.000624093	0.000698286	0.00070132	0.000865423	0.000698462	0.000609204	0.000592542	0.000635917	0.00136375	0.00142506	0.00121308	0.00140324	0.00129526	0.000974394	0.00129349	0.000935439	0.00155759
1985	328.5	4.8975e-20	2.78132e-06	1185.51	4.9992			Unidentified	4		0.00183787	0.00132535	0.00154887	0.00145973	0.00178699	0.00143257	0.00155199	0.00149985	0.00155109	0.00104029	0.00104699	0.00134887	0.000797766	0.00128236	0.00101282	0.00147273	0.00126064	0.00145799	0.00153326	0.00154041	0.00118465	0.00156659	0.00132191	0.00146415	0.00112841	0.00161475	0.00153419	0.00109968	0.000917354	0.00132485	0.00256634	0.00237959	0.00228218	0.00245482	0.00237828	0.00220591	0.00209631	0.00160935	0.00279889
1935	10	1.15255e-33	0.661234	1147.52	5.00374			Unidentified	4		0.00153637	0.00110069	0.00146167	0.00138079	0.00129635	0.0029424	0.00112494	0.001504	0.00106377	0.00134085	0.00088868	0.00128175	0.000997081	0.00152482	0.00134962	0.00248562	0.0023961	0.00312702	0.00296717	0.00254492	0.00199576	0.0028258	0.0023245	0.00268986	0.00225833	0.00317097	0.00315945	0.00225999	0.00234432	0.0026029	0.000628125	0.000355177	0.000321048	0.000387713	0.000501656	0.000344004	0.000398943	0.000356115	0.000403422
1503	662	7.03094e-12	0.0240952	945.469	5.00531	C46H81O13P;C55H62N10;C45H77O13P;C46H77O10P;	KCl;HCOOK;Na_HCOONa;NaCl_HCOONa;	PI(17:0/20:4(5Z,8Z,11Z,14Z));;Psychotridine;;18:2-18:3-PI;;"PG(18:1(11Z)/22:6(4Z,7Z,10Z,13Z,16Z,19Z))";"PG(18:1(9Z)/22:6(4Z,7Z,10Z,13Z,16Z,19Z))";"PG(18:2(9Z,12Z)/22:5(4Z,7Z,10Z,13Z,16Z))";"PG(18:2(9Z,12Z)/22:5(7Z,10Z,13Z,16Z,19Z))";"PG(18:3(6Z,9Z,12Z)/22:4(7Z,10Z,13Z,16Z))";"PG(18:3(9Z,12Z,15Z)/22:4(7Z,10Z,13Z,16Z))";;	3		0.00760323	0.00632784	0.00628863	0.00715354	0.00731035	0.00843697	0.00762457	0.00783745	0.00813925	0.00650802	0.0065728	0.00783708	0.00604754	0.00752818	0.00577532	0.0064025	0.00634313	0.00834746	0.00757448	0.00744516	0.00672027	0.00803013	0.0071712	0.00788005	0.00734444	0.00992024	0.00920317	0.00687301	0.00668611	0.00803646	0.00941564	0.00825405	0.00769801	0.00785924	0.00887717	0.00841284	0.00866347	0.00731096	0.0100333
1553	248	2.11689e-09	0.241492	963.477	5.0233			Unidentified	4		0.00105837	0.000893385	0.000983642	0.00102926	0.00090162	0.00113115	0.000922772	0.000877098	0.000818105	0.000765276	0.000772762	0.000917216	0.000710883	0.00089537	0.00070854	0.000993192	0.000998036	0.00117837	0.000642113	0.00100964	0.000834441	0.000706728	0.00100155	0.000775542	0.000859475	0.00131946	0.00124529	0.000837997	0.000885015	0.000980778	0.000626034	0.000700756	0.000628938	0.000902013	0.000638817	0.000839648	0.00109028	0.000904603	0.00134771
1547	75.5	4.97672e-09	5.22968e-10	961.464	5.03799	C41H76N2O15;	NaCl_HCOONa;	Unidentified	4		0.00326951	0.00269576	0.0030661	0.00244739	0.00213562	0.00324805	0.00233928	0.0022571	0.00167984	0.00129158	0.00190411	0.00222716	0.00121222	0.00185964	0.00117305	0.00319589	0.00300895	0.00406536	0.00275086	0.00271727	0.00255355	0.00249614	0.00216313	0.00258158	0.00199214	0.00337888	0.00318889	0.00204765	0.00218011	0.00245634	0.00500226	0.00551159	0.00350883	0.00334178	0.00445394	0.00319007	0.00295902	0.00284043	0.00432485
972	463	1.52e-14	0.367744	625.278	5.10483	C33H48O9;C34H46O8;C30H48O10;C33H50O4;	K;Na_Na;NaCl;NaClx2;	Avermectin B2b aglycone;;5-Oxoavermectin ''1a'' aglycone;;"(3a,5b,7a)-23-carboxy-7-hydroxy-24-norcholan-3-yl-b-D-Glucopyranosiduronic acid";6alpha-Glucuronosylhyodeoxycholate;Deoxycholic acid 3-glucuronide;;"2alpha-(benzyloxy)-1alpha,25-dihydroxy-19-norvitamin D3 / 2alpha-(benzyloxy)-1alpha,25-dihydroxy-19-norcholecalciferol";;	3		0.0010545	0.000915602	0.000751086	0.00103137	0.000855299	0.00180399	0.00115847	0.000982608	0.000951244	0.000858615	0.000796599	0.00104149	0.000792218	0.000979686	0.000898635	0.00106835	0.0012523	0.00191764	0.00157669	0.00123025	0.000940207	0.00144542	0.00130004	0.00149747	0.00132178	0.00275068	0.00184667	0.00139162	0.00120154	0.00146837	0.000718961	0.000728919	0.000825891	0.000734789	0.000817003	0.000728553	0.000745326	0.000824325	0.000665228
569	736.5	8.44698e-16	0.13886	449.275	5.1246	C23H35N3O5;C25H40O2S;	NH3;HCOOH;	Unidentified	4		0.0175806	0.018243	0.0162254	0.0189237	0.0178017	0.0198445	0.0191059	0.0185211	0.0177453	0.01978	0.0182713	0.0171505	0.0174236	0.0201309	0.0181474	0.0142134	0.0147451	0.0174754	0.018674	0.0186202	0.0154611	0.0184352	0.0158963	0.0166624	0.0156068	0.0204832	0.0192076	0.0172066	0.0169601	0.0169593	0.0156065	0.0150751	0.0133603	0.0136162	0.0158058	0.0138176	0.0134323	0.0157263	0.0141182
372	608	1.14101e-07	0.000682962	345.228	5.14657	C18H34O6;C17H32O4;	H;HCOOH;	9,10-dihydroxy-13-hydroperoxy-11-octadecenoic acid;"9,10-dihydroxy-Octadecanedioic acid";"9-hydroperoxy-12,13-dihydroxy-10-octadecenoic acid";Sorbitan laurate (INN);;2-methyl-hexadecanedioic acid;3-methyl-hexadecanedioic acid;4-methyl-hexadecanedioic acid;5-methyl-hexadecanedioic acid;8-methyl-hexadecanedioic acid;Heptadecanedioic acid;;	3		0.00139253	0.00191909	0.00128467	0.00187677	0.00155674	0.00202027	0.00157993	0.0015703	0.00170329	0.00152052	0.00184823	0.00214921	0.00191824	0.00203457	0.00222355	0.00157612	0.00114537	0.00175258	0.00233704	0.00230027	0.0015771	0.00182842	0.00166244	0.00147634	0.00155356	0.00230528	0.00259289	0.00186323	0.00201012	0.00242313	0.00106394	0.0011152	0.00092573	0.00102326	0.00107967	0.00111374	0.00114379	0.00167115	0.00120251
1341	164	2.95742e-12	9.49997e-07	799.412	5.14957	C39H62O14;	HCOOH;	Unidentified	4		0.00327036	0.00322996	0.00363032	0.00266063	0.00204115	0.00295907	0.00250717	0.00233058	0.0021848	0.00188549	0.00224822	0.00268965	0.00195151	0.00233004	0.00179451	0.00362182	0.00355035	0.005154	0.00270575	0.00264046	0.00299099	0.00228898	0.00223057	0.00217501	0.00215561	0.00318055	0.00332725	0.00233677	0.00281123	0.00330908	0.00639027	0.0075535	0.00497323	0.00421697	0.00625745	0.00387622	0.00370975	0.00382565	0.00567266
1504	72.5	1.66497e-09	6.44162e-05	945.469	5.23937	C46H81O13P;C55H62N10;C45H77O13P;	KCl;HCOOK;Na_HCOONa;	PI(17:0/20:4(5Z,8Z,11Z,14Z));;Psychotridine;;18:2-18:3-PI;;	3		0.00315191	0.00211453	0.00245652	0.00371281	0.00298833	0.0063999	0.00361735	0.00344672	0.00381538	0.00316497	0.00243699	0.00534825	0.00353752	0.00371383	0.00307408	0.00438354	0.00472128	0.00507029	0.00590612	0.00443856	0.00467921	0.00597744	0.00581379	0.00561211	0.0061721	0.00795907	0.00848908	0.00809024	0.00793036	0.0123693	0.0037931	0.00308147	0.00304852	0.00387602	0.00459397	0.00473588	0.00407146	0.00310256	0.00702724
344	421	4.20401e-06	6.79605e-05	331.249	5.2445	C18H36O5;C19H29N3O;C17H34O3;	H;NH3;HCOOH;	18-hydroxy-9S,10R-dihydroxy-stearic acid;"9,10,18-trihydroxystearate";"9R,10S,18-trihydroxy-stearic acid";;Pamaquine;;17-hydroxy-heptadecanoic acid;2-hydroxy-heptadecanoic acid;2-Methoxyhexadecanoic acid;3-Hydroxy-palmitic acid methyl ester;;	3		0.0122195	0.0178339	0.0132323	0.0133322	0.0119795	0.0129082	0.0118479	0.0114518	0.012095	0.0151962	0.016101	0.01548	0.0165147	0.0155795	0.017688	0.0105202	0.00999811	0.0112344	0.0124359	0.0139918	0.0106377	0.0117747	0.00962613	0.0105278	0.0105153	0.0132419	0.0147229	0.0132835	0.0131331	0.0145217	0.0117795	0.0123976	0.00900194	0.0101937	0.0105709	0.0104656	0.00911868	0.0123549	0.00866084
1941	761	0.0130589	0.623202	1149.53	5.28489			Unidentified	4		0.00102142	0.000934036	0.00119157	0.0013885	0.00107477	0.0013046	0.00106414	0.00114771	0.00117958	0.00103595	0.000885484	0.00099184	0.000877228	0.00121566	0.00113074	0.000752111	0.000773694	0.00150579	0.00142979	0.000913907	0.00109971	0.00124909	0.00101602	0.00114213	0.000876538	0.0015787	0.00163944	0.00106496	0.0011623	0.00148174	0.00121494	0.00116066	0.000988569	0.00100145	0.000789843	0.000882576	0.000910432	0.00100846	0.00122729
224	294.5	4.02558e-16	0.0189701	282.077	5.31503	C14H15N3;C11H21N;C15H11NO2;C8H11N7S;	NaCl;NaClx2;HCOOH;HCOOH;	4-(Dimethylamino)azobenzene;Cyprodinil;;beta-Skytanthine;Mecamylamine;;"2,3-Bis(p-hydroxyphenyl)acrylonitrile";N-Benzylphthalimide;;Ambazone (INN);;	3		0.00116433	0.00114073	0.0016218	0.000892299	0.000752799	0.000331032	0.000717914	0.000868211	0.000589831	0.000547005	0.000798006	0.00116745	0.000839075	0.00202059	0.000866215	0.000364329	0.000349662	0.000446526	0.000348697	0.000515613	0.000431942	0.000500722	0.000444419	0.00030254	0.000398134	0.00036119	0.000649871	0.000535433	0.000493143	0.000673906	0.00204664	0.00176542	0.00181586	0.000895542	0.00171437	0.00133883	0.00106689	0.00157051	0.00135102
1917	204.5	0.000200371	0.588423	1135.52	5.31666			Unidentified	4		0.00104716	0.000886288	0.000614942	0.00128514	0.00142814	0.00150541	0.000836319	0.000967153	0.000819105	0.000722538	0.000617273	0.00180647	0.00072121	0.000922411	0.00141393	0.000713744	0.00107949	0.00192681	0.00159185	0.00261128	0.000923328	0.00099453	0.000814916	0.00156309	0.000958216	0.00231497	0.00311203	0.000998908	0.000738197	0.00127947	0.00134697	0.000846791	0.000706174	0.000588253	0.00100052	0.00050679	0.000571346	0.00106446	0.000752238
1816	328	4.36783e-10	0.14424	1089.51	5.3337			Unidentified	4		0.00133786	0.000754006	0.000971023	0.00113616	0.000931314	0.00108097	0.00117443	0.000976031	0.00101485	0.000791942	0.000913819	0.00112265	0.000891547	0.00121043	0.00103643	0.000926694	0.00105914	0.00135052	0.000844162	0.00103646	0.00075974	0.00102858	0.00092314	0.000994853	0.00078239	0.00102295	0.00113541	0.000910513	0.000987707	0.000921667	0.000872137	0.000761843	0.000732708	0.000700456	0.000772384	0.000604831	0.000728442	0.000679373	0.000777002
336	452.5	1.57813e-15	0.337227	329.233	5.38922	C18H34O5;C17H32O3;	H;HCOOH;	(+)-9,10,18-trihydroxy-12Z-octadecenoic acid;"11,12,13-trihydroxy-9-octadecenoic acid";"5,8,12-trihydroxy-9-octadecenoic acid";"9,10,13-TriHOME";"9,10,18-trihydroxy-12-octadecenoic acid";"9,10-Dihydroxy-12,13-epoxyoctadecanoate";"9,12,13-TriHOME";"9,12,13-trihydroxy-10-octadecenoic acid";"9S,10S,11R-trihydroxy-12Z-octadecenoic acid";;"12-(2,3-Dihydroxycyclopentyl)-2-dodecanone";16-oxo-heptadecano…	3		0.0685135	0.071682	0.0679584	0.0768398	0.0680197	0.066409	0.0602712	0.0670641	0.0724382	0.0659684	0.0604562	0.0694221	0.0600583	0.0643104	0.0645496	0.0549785	0.0572527	0.0732401	0.0664697	0.0662145	0.0532042	0.0669172	0.0640521	0.0657953	0.0695401	0.0689736	0.0678801	0.0545927	0.0582836	0.0626419	0.0552704	0.0525913	0.0454234	0.0515634	0.0506731	0.0474829	0.0508333	0.0516149	0.0578096
684	151	0.0694218	0.00238695	510.284	5.51569	C28H43NO6;C22H44NO7P;	Na;HCOOH;	Borrelidin;;LysoPC(14:1(9Z));"PC(14:2(Z)l8,8/0:0)[U]";PE(17:1(9Z)/0:0);;	3		0.0012608	0.00122467	0.00108728	0.00149326	0.0010061	0.00172428	0.00148946	0.000820483	0.00291666	0.000979492	0.00167984	0.00221112	0.00211114	0.00228166	0.0014813	0.000895183	0.00127122	0.00115034	0.00150641	0.00168359	0.00150642	0.00162241	0.000899184	0.0014235	0.00162615	0.00172686	0.00210214	0.00162685	0.00181057	0.00209878	0.000861365	0.0011165	0.00117584	0.00113138	0.00112678	0.000910132	0.0008281	0.00167833	0.00198545
904	100	0.0090598	1.27535e-13	598.336	5.56686	C34H46O8;	NH3;	Unidentified	4		0.00316683	0.00511698	0.00546311	0.00647223	0.00544838	0.00421447	0.00846416	0.00727052	0.00665186	0.00772742	0.0082145	0.011562	0.0109599	0.012281	0.0113923	0.00450523	0.00290823	0.00610156	0.00600566	0.00699392	0.00609175	0.00659197	0.00547587	0.00606824	0.00723405	0.00708687	0.0103448	0.00795441	0.00806946	0.00904394	0.00464669	0.00489257	0.0040809	0.00404444	0.00456329	0.00456668	0.00490827	0.00664421	0.0079309
1896	349.5	0.000939001	0.0158367	1124.53	5.65594			Unidentified	4		0.00340211	0.00295636	0.00463183	0.00363744	0.00210891	0.00547791	0.00275371	0.00140502	0.00232435	0.000915137	0.00175227	0.00208486	0.00289148	0.00314112	0.00289642	0.00330115	0.0034534	0.00588456	0.00384082	0.00477207	0.00370924	0.00228301	0.00186649	0.00346302	0.00212966	0.00544794	0.00459086	0.00311196	0.00365777	0.00448158	0.00500565	0.00440222	0.00398478	0.003104	0.00313778	0.00328032	0.00316731	0.00551424	0.0046956
1430	164	3.11992e-08	0.00837506	861.245	5.66465	C35H48N8O11S;	KCl;	Unidentified	4		0.00515389	0.00716855	0.00469075	0.00569271	0.00566091	0.00217203	0.00400578	0.00578994	0.00290033	0.0036772	0.00644274	0.00433434	0.00362264	0.00554825	0.00401815	0.00326075	0.00382836	0.00547602	0.00161697	0.00245272	0.00302465	0.0029665	0.00155669	0.00155292	0.00132768	0.00434453	0.00141627	0.00136063	0.000921056	0.00159795	0.00360796	0.00275066	0.00343076	0.00164579	0.00253957	0.001886	0.00215231	0.00229099	0.00191076
754	126.5	2.29868e-14	6.80721e-13	541.278	5.68479	C29H44O8;C26H39NO10;C28H42O6;C30H40O6;	Na;NH3;HCOONa;HCOOH;	Unidentified	4		0.00252416	0.00226345	0.00255446	0.00282955	0.00230037	0.00186819	0.00398463	0.00301217	0.00318928	0.0030597	0.00335768	0.00514122	0.00454458	0.00539837	0.00472633	0.00154665	0.00155441	0.00188777	0.00151816	0.00216868	0.0020475	0.00194294	0.00164949	0.00184056	0.00202427	0.0021895	0.00305476	0.00246799	0.00258594	0.00269132	0.00131425	0.00148061	0.00134672	0.00130816	0.00134578	0.00149629	0.00142798	0.00186633	0.00241665
1811	91.5	1.1347e-24	0.154514	1087.53	5.73607			Unidentified	4		0.0012801	0.000819237	0.00234459	0.00236431	0.00121547	5.14514e-05	0.00197046	0.00122048	0.00151013	0.00103945	0.00163256	0.00124562	0.0016728	0.00245749	0.0018024	1.65655e-05	1.72416e-05	3.18153e-05	3.13757e-05	7.87037e-05	1.14925e-05	5.99518e-05	1.28946e-05	8.07109e-06	6.7268e-05	6.68397e-05	0.000102397	0.000148722	4.55855e-06	8.80869e-05	0.00210033	0.00131078	0.0015099	0.00244805	0.00211665	0.0018585	0.00245904	0.00324751	0.00415311
1469	359.5	4.27337e-11	0.805935	901.428	5.739			Unidentified	4		0.00188274	0.0020765	0.0015588	0.00155534	0.00158252	0.00321104	0.00186105	0.00191032	0.00166664	0.00211862	0.00164266	0.00194784	0.00181269	0.00210226	0.00192113	0.00240986	0.00240936	0.00304807	0.00235455	0.00324113	0.00236427	0.00252997	0.00198163	0.00252915	0.0022681	0.00260929	0.00307209	0.00214631	0.00222193	0.00279433	0.00179405	0.00202445	0.00154012	0.00112481	0.00134086	0.0013305	0.000991729	0.00183311	0.00175785
1025	267.5	1.3794e-07	0.000400697	639.375	5.74102	C41H58O;	KCl;	Anhydrorhodovibrin;;	3		0.0019161	0.00165987	0.00209123	0.00139737	0.00106206	0.00123476	0.00199951	0.00141443	0.00133564	0.00130102	0.00157772	0.0024804	0.00172191	0.00210733	0.00171277	0.00186996	0.00211258	0.00264099	0.000859762	0.000940369	0.00131717	0.000756987	0.000752993	0.000829124	0.00081514	0.00105468	0.00147873	0.00126169	0.00160149	0.00147898	0.00302031	0.00388089	0.00262345	0.00186399	0.00276511	0.00152235	0.0014405	0.00161956	0.00229833
328	502	0.572493	0.673494	327.218	5.77871	C18H32O5;C17H30O3;	H;HCOOH;	11-hydroperoxy-12,13-epoxy-9-octadecenoic acid;"2,3-Dinor-8-iso prostaglandin F1alpha";"9,12,13-trihydroxy-10,15-octadecadienoic acid";"9-hydroperoxy-12,13-epoxy-10-octadecenoic acid";"9S,10S,11R-trihydroxy-12Z,15Z-octadecadienoic acid";"9S,12S,13S-trihydroxy-10E,15Z-octadecadienoic acid";;"12-hydroxy-8E,10E-heptadecadienoic acid";12S-hydroxy-16-heptadecynoic acid;6-Oxabicyclo[3.1.0]hexane-2-unde…	3		0.0080284	0.00775351	0.00748858	0.0103005	0.00861729	0.00863475	0.00949976	0.00920691	0.00869224	0.00831762	0.00846909	0.00839736	0.00835912	0.00914911	0.00766233	0.00966771	0.00631898	0.00751088	0.0077265	0.00764929	0.0144463	0.0078697	0.00663183	0.00795515	0.00773444	0.00820955	0.00884014	0.00754972	0.00707854	0.00878576	0.00882188	0.00800046	0.00925578	0.00688506	0.00753693	0.00605144	0.00638456	0.0072315	0.00839834
1505	68	1.15952e-10	1.41703e-09	945.469	5.79212	C46H81O13P;C55H62N10;C45H77O13P;	KCl;HCOOK;Na_HCOONa;	PI(17:0/20:4(5Z,8Z,11Z,14Z));;Psychotridine;;18:2-18:3-PI;;	3		0.00730536	0.00505273	0.00540466	0.00769689	0.00599297	0.0103112	0.0072848	0.00762383	0.00704239	0.00810024	0.00735937	0.0115383	0.00988959	0.00983042	0.00827514	0.00738562	0.00794569	0.0102417	0.00893264	0.0109992	0.00813185	0.0106754	0.0100652	0.00925711	0.0118529	0.0134492	0.0155759	0.0119886	0.0109424	0.0152966	0.00890102	0.0083075	0.00727914	0.00683606	0.0114015	0.00901204	0.00828066	0.0122874	0.0134798
1824	206	0.331705	0.49303	1093.52	5.81933			Unidentified	4		0.00200878	0.0013555	0.00281648	0.00313579	0.00145957	0.00263311	0.00290094	0.00165968	0.0026335	0.00119108	0.0014589	0.00186766	0.00165124	0.00236292	0.0018059	0.00157376	0.00136219	0.00237885	0.00227	0.00160223	0.00228779	0.00231284	0.00203249	0.00249311	0.00218193	0.00389488	0.00282559	0.00135654	0.00198025	0.00181049	0.00250802	0.00192255	0.00226137	0.00284953	0.00201235	0.00251776	0.00227503	0.00183128	0.00382261
228	100.5	0.322245	0.323736	285.126	5.82156	C16H24O2;C15H22;	K;HCOOK;	2E,6Z,8Z,12E-hexadecatetraenoic acid;"2E,6Z,8Z,12Z-hexadecatetraenoic acid";"2Z,6Z,8Z,12E-hexadecatetraenoic acid";"2Z,6Z,8Z,12Z-hexadecatetraenoic acid";"3,9-hexadecadiynoic acid";"4,7,10,13-hexadecatetraenoic acid";"4,7,11,14-hexadecatetraenoic acid";"4,8,12,16-hexadecatetraenoic acid";4-[3]-ladderane-butanoic acid;"4Z,7Z,10Z,13Z-hexadecatetraenoic acid";"6,9,12,15-hexadecatetraenoic acid";"7,1…	3		0.0012067	0.0014701	0.00127115	0.00118016	0.00116771	0.0012418	0.00127074	0.00116551	0.0012114	0.00111691	0.00124897	0.00138815	0.00134068	0.00147818	0.00153819	0.00119682	0.00132573	0.00166517	0.00174299	0.001532	0.00140887	0.00144578	0.00132412	0.00131107	0.00113537	0.0015646	0.0015523	0.00132367	0.00100162	0.00159449	0.00186101	0.00178035	0.00146739	0.0013192	0.00108777	0.00115403	0.0010517	0.0014203	0.00121659
1215	262.5	0.00313999	2.19088e-12	737.36	5.83908	C36H60N2O8S;C39H57FN4O4;	NaCl;KCl;	Unidentified	4		0.00162973	0.0014494	0.00136408	0.00157854	0.00133988	0.00174899	0.0018564	0.00170027	0.00160668	0.0020871	0.00173319	0.00212258	0.0020959	0.00212496	0.00234407	0.00177803	0.00136318	0.00151583	0.00161107	0.00153407	0.00136605	0.00189827	0.00158697	0.00150176	0.00184381	0.00260537	0.0022073	0.00207888	0.00201253	0.00206787	0.00137873	0.00141431	0.00121112	0.00119987	0.00135063	0.00142586	0.0017064	0.00177374	0.00164302
1860	483	2.15766e-07	0.84959	1109.52	5.84287			Unidentified	4		0.0125368	0.0106204	0.0183188	0.0311098	0.00968859	0.0107461	0.0161405	0.0109157	0.0139457	0.00959496	0.0123709	0.0123114	0.0140237	0.0168728	0.0152538	0.00661887	0.0071502	0.0131904	0.0103234	0.00980064	0.0108017	0.010157	0.00861693	0.0116268	0.00973147	0.0168227	0.0179984	0.0114172	0.015596	0.0109128	0.0191302	0.0251852	0.0239196	0.0148949	0.0161854	0.0148408	0.0162948	0.0241404	0.0188995
1857	120	0.0108911	0.00253858	1108.53	5.87254			Unidentified	4		0.00126424	0.00106631	0.00157572	0.00109555	0.000536746	0.0012743	0.000725627	0.000574642	0.000764238	0.000440315	0.000661427	0.000567005	0.0010093	0.00122556	0.000986329	0.0011084	0.00115018	0.00193958	0.00143721	0.00126218	0.00131669	0.000775288	0.000707839	0.0012828	0.000717206	0.00185344	0.00168763	0.00101493	0.00112447	0.00133386	0.00126397	0.00101662	0.00099903	0.000696319	0.000765523	0.000614211	0.000611803	0.00126389	0.00113283
337	824	8.35489e-07	1.45995e-07	329.233	5.87439	C18H34O5;C17H32O3;	H;HCOOH;	(+)-9,10,18-trihydroxy-12Z-octadecenoic acid;"11,12,13-trihydroxy-9-octadecenoic acid";"5,8,12-trihydroxy-9-octadecenoic acid";"9,10,13-TriHOME";"9,10,18-trihydroxy-12-octadecenoic acid";"9,10-Dihydroxy-12,13-epoxyoctadecanoate";"9,12,13-TriHOME";"9,12,13-trihydroxy-10-octadecenoic acid";"9S,10S,11R-trihydroxy-12Z-octadecenoic acid";;"12-(2,3-Dihydroxycyclopentyl)-2-dodecanone";16-oxo-heptadecano…	3		0.0195059	0.0216359	0.019184	0.0231779	0.0204448	0.0247823	0.0245242	0.0222558	0.0222212	0.0234183	0.0240763	0.0265062	0.0242525	0.0278016	0.026161	0.0181209	0.0183325	0.0221779	0.0225347	0.0231235	0.0213198	0.0228847	0.0200268	0.0217949	0.0221019	0.0238678	0.0259187	0.0226094	0.022706	0.0243405	0.0195366	0.0198482	0.016999	0.0191168	0.0202083	0.0181576	0.0169679	0.0216457	0.0229162
298	321	5.24993e-11	0.00100666	313.238	5.91362	C18H34O4;C17H32O2;	H;HCOOH;	(9Z)-(7S,8S)-Dihydroxyoctadecenoic acid;"12,13-DHOME";"12,13-dihydroxy-9-octadecenoic acid";"12,13-hydroxyoctadec-9(Z)-enoate";"18-hydroxy-9R,10S-epoxy-stearic acid";"18-hydroxy-9S,10R-epoxy-stearic acid";"7S,8S-dihydroxy-9Z-octadecenoic acid";"9,10-DHOME";"9,10-dihydroxy-12-octadecenoic acid";"9,10-epoxy-18-hydroxystearate";"9,10-hydroxyoctadec-12(Z)-enoate";"9,13-dihydroxy-10-octadecenoic acid"…	3		0.00248227	0.00305625	0.00177092	0.00275194	0.00224616	0.00382556	0.0024848	0.00261521	0.00248481	0.00304585	0.00321943	0.00312297	0.0033463	0.00332444	0.00361616	0.00262469	0.0022549	0.0030326	0.00325745	0.00403474	0.00310481	0.00319408	0.0024393	0.00281245	0.00279961	0.00412139	0.00414469	0.003325	0.00277905	0.00378509	0.00219131	0.00205222	0.00159667	0.00173569	0.00193545	0.00149941	0.00164751	0.00308582	0.00208877
288	514.5	0.0377521	3.85906e-11	311.223	5.92457	C18H32O4;C17H30O2;	H;HCOOH;	(7S,8S)-DiHODE;"(9Z,11E)-(13S)-13-Hydroperoxyoctadeca-9,11-dienoic acid";"(9Z,12Z)-(11S)-11-Hydroperoxyoctadeca-9,12-dienoic acid";"(9Z,12Z)-(7S,8S)-11-dihydroxyoctadeca-9,12-dienoate";"10-hydroperoxy-8E,12Z-octadecadienoic acid";10-oxo-13-hydroxy-11-octadecenoic acid;"10S,11S-epoxy-9S-hydroxy-12Z-octadecenoic acid";"12,13-DiHODE";"12,13-epoxy-11-hydroxy-9-octadecenoic acid";"12,13-Epoxy-9-hydrox…	3		0.00200427	0.00197792	0.00203327	0.00240591	0.00198557	0.00299504	0.00309636	0.00238376	0.00230072	0.00275583	0.00278769	0.00311593	0.00324821	0.0032444	0.0032909	0.0022788	0.00223885	0.00279516	0.00277099	0.00294671	0.00221642	0.00295108	0.00252588	0.00277185	0.00289332	0.00331237	0.00426218	0.00341785	0.00332898	0.00350156	0.00249312	0.00263194	0.00211063	0.00222473	0.00231815	0.00225022	0.00225171	0.00295386	0.00279324
852	183.5	0.000110011	2.04411e-13	578.31	5.93466	C31H45NO5;	HCOONa;	Unidentified	4		0.00124188	0.00105761	0.00117491	0.00183488	0.0010926	0.00144398	0.00183258	0.00279367	0.00143272	0.0018309	0.0016789	0.002366	0.00240894	0.00253784	0.00238339	0.00116845	0.00116878	0.00123729	0.00153765	0.00237423	0.00128759	0.00164801	0.00146105	0.00153772	0.00163318	0.00196041	0.00268371	0.00210181	0.00209012	0.00240516	0.00115356	0.000985945	0.000999901	0.000794058	0.000831137	0.00106658	0.00102336	0.00143616	0.00141663
521	172.5	0.00244882	7.47491e-10	402.286	5.97529	C21H38O6;	NH3;	6-Deoxyerythronolide B;6-Deoxyerythronolide B;;	3		0.000446366	0.000571896	0.000552104	0.00071412	0.000557201	0.000850891	0.000859841	0.000688783	0.000682591	0.000778767	0.000791958	0.000820367	0.000740804	0.000906723	0.00102099	0.000502368	0.00053017	0.00066051	0.000763637	0.000805123	0.000700339	0.00082745	0.000778098	0.000793682	0.000806135	0.000837684	0.00101622	0.000882092	0.000953198	0.000744089	0.000730691	0.000745622	0.000674262	0.00080071	0.000687415	0.000519597	0.000803458	0.00108553	0.000954215
1226	743.5	0.00982553	0.00247718	739.375	5.98484	C34H67O10P;	KCl;	PG(14:0/14:0);PG(16:0/12:0);;	3		0.0506474	0.0549341	0.0441786	0.0526809	0.0608581	0.0761519	0.0677113	0.0532708	0.0503668	0.058622	0.0557971	0.0633018	0.0754022	0.063437	0.0766748	0.057305	0.0586791	0.0744336	0.0667071	0.0777931	0.0613669	0.0695007	0.0575219	0.0625374	0.0639055	0.0815146	0.0920964	0.0665524	0.0774783	0.0768722	0.0639586	0.0627338	0.050553	0.0476886	0.0688764	0.0464168	0.0449212	0.0727483	0.0587447
1204	852.5	0.0133176	0.0691226	729.347	5.9854			Unidentified	4		0.00136621	0.00153943	0.000974549	0.00137448	0.0013155	0.00216027	0.00137543	0.00146337	0.00123087	0.00137583	0.00168269	0.0016923	0.00160233	0.00185342	0.00185537	0.00187642	0.00162136	0.00211443	0.0017651	0.00212865	0.00158512	0.00162552	0.00107317	0.00163392	0.00165426	0.00223777	0.00229631	0.00172176	0.00171849	0.00205605	0.00184122	0.00175488	0.00132302	0.00129998	0.00147997	0.00119565	0.000977387	0.00187343	0.00151256
1117	857.5	0.0181417	0.161713	693.37	5.98543	C33H65O8P;C40H56O2;	KCl;NaCl_HCOONa;	PA(15:0/15:0)[U];;"(3R,3'R,13-cis)-b,b-Carotene-3,3'-diol";"(3R,3'R,15-cis)-b,b-Carotene-3,3'-diol";"(3R,3'R,6'R,13-cis)-b,e-Carotene-3,3'-diol";"(3R,3'R,6'R,9'-cis)-b,e-Carotene-3,3'-diol";"(3R,3'R,6'R,9-cis)-Carotene-3,3'-diol";"(3R,3'R,9-cis)-b,b-Carotene-3,3'-diol";"(3R,3'S,6'R)-b,e-Carotene-3,3'-diol";"1,1'-(OH)2-3,4,3',4'-Tetradehydrolycopene";1'-OH-4-Keto-gamma-carotene/ (Carotenoid K);Cry…	3		0.00146499	0.00147867	0.00131893	0.0015865	0.00135635	0.00236172	0.00162738	0.00156124	0.00160274	0.00165465	0.00166355	0.0020533	0.00184434	0.00216759	0.00171693	0.00204271	0.00160492	0.0023018	0.00204703	0.00227137	0.00164761	0.00190605	0.00163968	0.00185569	0.00209895	0.00257025	0.00334233	0.00207478	0.00181774	0.00218733	0.00220068	0.00190539	0.00171325	0.00134215	0.00155194	0.000953204	0.00110815	0.00229107	0.00181114
697	237	0.000229958	0.296108	513.303	5.98545	C27H42F2O4;	HCOOH;	(6RS)-6,19-epidioxy-24,24-difluoro-25-hydroxy-6,19-dihydrovitamin D3 / (6RS)-6,19-epidioxy-24,24-difluoro-25-hydroxy-6,19-dihydrocholecalciferol;;	3		0.000773129	0.000922525	0.000750458	0.000785375	0.000760586	0.00101926	0.00072338	0.000890074	0.00071631	0.000680882	0.000677789	0.000758222	0.000737152	0.000755107	0.000727972	0.000959367	0.000894621	0.00115789	0.00069413	0.00123877	0.000823013	0.000829839	0.000730018	0.0010176	0.000688248	0.000893928	0.00128094	0.00073415	0.000837217	0.00110272	0.000754775	0.000845593	0.000653896	0.000577332	0.000644617	0.000562472	0.000532517	0.000832089	0.000790267
1269	767.5	0.40263	0.0926145	756.365	5.98547	C38H55N5O9S;	H;	Unidentified	4		0.00066882	0.000722942	0.000496737	0.000685959	0.000683338	0.000884961	0.000495592	0.000536625	0.000665294	0.000729513	0.000599561	0.000943043	0.00075585	0.000709276	0.00071896	0.000685392	0.000640234	0.00096077	0.00069992	0.000787664	0.00067551	0.000502408	0.000655203	0.000745373	0.000512939	0.000914325	0.00113513	0.000823886	0.000649307	0.00112839	0.000881817	0.00060889	0.000717334	0.000607642	0.00059378	0.000541403	0.00047178	0.000882674	0.000572346
1301	741	0.0240725	0.0165317	778.386	5.98548	C36H68NO10P;	KCl;	PS(14:0/16:1(9Z));PS(14:1(9Z)/16:0);PS(16:0/14:1(9Z));PS(16:1(9Z)/14:0);;	3		0.000588633	0.000772178	0.000604672	0.000515299	0.000779867	0.00113868	0.000504876	0.000682134	0.000693761	0.00091145	0.000770897	0.000917524	0.00100654	0.000900966	0.000710835	0.000842357	0.000756405	0.00114955	0.000909897	0.00118355	0.000709164	0.000681735	0.000648607	0.000946149	0.000732568	0.0011743	0.00141428	0.00107309	0.000905437	0.00132431	0.000855938	0.000869013	0.000749145	0.000742797	0.000833876	0.000618559	0.0005813	0.00112376	0.000843882
1365	817	0.0729251	0.0333671	808.366	5.9855	C38H57N7O10;	K;	4-[2-(3-Benzyloxycarbonylamino-4-Cyclohexyl-1-Hydroxy-2-Oxo-Butylamino)-5-Guanidino-Pentanoylamino]-4-(1-Carboxy-2-Cyclohexyl-Ethylcarbamoyl)-Butyric Acid;;	3		0.000697013	0.00084325	0.000634322	0.000694402	0.000784201	0.00117683	0.000900606	0.000874323	0.000692812	0.000786335	0.000801997	0.00102658	0.000916517	0.000991669	0.000949425	0.000966001	0.000900021	0.0011021	0.000822668	0.00125034	0.000722804	0.000861892	0.000704568	0.00089557	0.00104257	0.00122176	0.00156821	0.000997754	0.00092034	0.00119177	0.0010199	0.00073375	0.000778412	0.000763879	0.000846725	0.000646076	0.00061143	0.00116336	0.000993356
1362	791	0.0235741	0.11022	807.363	5.98555			Unidentified	4		0.00219444	0.00230789	0.00157004	0.00206943	0.00216185	0.00322598	0.00301369	0.00218827	0.00224443	0.00263138	0.00255319	0.00277318	0.00258665	0.00284177	0.00290878	0.00268803	0.00261903	0.00307412	0.00312379	0.0035786	0.00268237	0.00249981	0.00196017	0.00242363	0.00277142	0.00372496	0.00413908	0.00285919	0.00271404	0.00355688	0.00293615	0.00255229	0.00235202	0.00188902	0.00249358	0.00164845	0.00159087	0.00301584	0.00257527
1921	166	1.03412e-12	0.0263655	1138.54	6.01357			Unidentified	4		0.00275045	0.00182434	0.00535971	0.00272099	0.00192723	0.00488039	0.00273006	0.00100545	0.00233168	0.000607042	0.0011749	0.00135657	0.00218511	0.00254395	0.0025451	0.00319217	0.00303982	0.00614394	0.00376958	0.00297207	0.00659354	0.00300616	0.00256577	0.00350825	0.00251071	0.00500082	0.00456482	0.00250944	0.00386242	0.00302014	0.00895978	0.0073671	0.00801622	0.00875189	0.00725306	0.00739364	0.00612759	0.00660325	0.0179351
1314	41.5	1.15726e-16	1.18859e-09	783.417	6.01366	C40H71O8P;C39H67O8P;	KCl;Na_HCOONa;	PA(17:0/20:4(5Z,8Z,11Z,14Z));;18:2-18:3-PA;;	3		0.00206799	0.00167826	0.00169032	0.00228503	0.00184722	0.00416968	0.00234593	0.00271918	0.00268311	0.00275126	0.00215845	0.00346274	0.00402166	0.00377853	0.00313251	0.00296769	0.00285393	0.00314733	0.00376703	0.00365797	0.00318171	0.00398782	0.0038443	0.00422636	0.00461198	0.00592706	0.00532392	0.00412686	0.00331392	0.00567492	0.00509652	0.00370181	0.00372897	0.00371526	0.00634415	0.00585395	0.00401787	0.00622638	0.00685808
908	149.5	1.27849e-06	0.482467	600.351	6.03432	C34H48O8;	NH3;	Avermectin A1b aglycone;Avermectin B1a aglycone;Huratoxin;;	3		0.0103976	0.010704	0.00845047	0.0095907	0.00920369	0.014419	0.00907294	0.00929926	0.00870049	0.00878525	0.00904992	0.0120183	0.00910321	0.00975305	0.00940054	0.0118963	0.0123339	0.0145987	0.0122613	0.014796	0.0119076	0.0121313	0.01025	0.0125645	0.0102418	0.0131185	0.0155521	0.0110951	0.0102434	0.015797	0.00958142	0.0096137	0.0080378	0.00733099	0.00841273	0.012408	0.0067099	0.0101219	0.0124228
1342	221.5	9.25096e-16	0.252475	799.412	6.0433	C39H62O14;	HCOOH;	Unidentified	4		0.00135591	0.00103905	0.00135897	0.00150121	0.000689008	0.00123982	0.00146641	0.000970549	0.00105573	0.00127454	0.00121221	0.00138996	0.0014366	0.00173055	0.00123679	0.00191974	0.00206236	0.0023649	0.00131491	0.00189569	0.00146007	0.00141471	0.00132432	0.00123361	0.00122947	0.0019969	0.00188844	0.00144294	0.00161414	0.00199874	0.00450596	0.00459773	0.00355559	0.00252806	0.00512324	0.00259841	0.00272843	0.00406616	0.00465928
856	216.5	4.47699e-08	9.43121e-05	580.325	6.09126	C26H50NO8P;	HCOOH;	PC(16:1(9Z)/2:0);;	3		0.0165345	0.0182219	0.0124486	0.0158396	0.0138611	0.0382593	0.0162817	0.0177364	0.0148633	0.0196708	0.0175761	0.0288297	0.023042	0.0256227	0.025656	0.0255913	0.0255472	0.0450232	0.0312782	0.0386427	0.0322486	0.0330668	0.0268053	0.0369421	0.0439142	0.0532235	0.0576152	0.0395004	0.0356834	0.0471453	0.0258818	0.0228712	0.0204343	0.016592	0.0198714	0.0180777	0.0179526	0.0362362	0.0252781
787	625	0.00117944	0.00378055	556.326	6.09382	C32H44O7;C31H45NO5;	NH3;HCOOH;	Unidentified	4		0.00136652	0.00125864	0.000981445	0.00131955	0.00120721	0.00199372	0.00123885	0.00190137	0.00119404	0.00116582	0.00134549	0.00204928	0.00161073	0.0018329	0.0018241	0.00107446	0.00133371	0.00182051	0.00168438	0.00120486	0.00160247	0.00154505	0.00115817	0.00134617	0.00138909	0.00182478	0.00231588	0.00157419	0.00147966	0.00194835	0.00123726	0.00110567	0.00107175	0.000839824	0.000990888	0.000736054	0.000866415	0.00173731	0.00109376
1823	708.5	0.232003	0.649039	1093.52	6.10265			Unidentified	4		0.00987432	0.00821438	0.0130666	0.0161969	0.00730048	0.00913603	0.0120459	0.00810247	0.0108969	0.00766338	0.00979185	0.00904411	0.0102952	0.0130151	0.0113157	0.00604086	0.00643711	0.0113666	0.00829679	0.00824166	0.00894124	0.00809264	0.00698899	0.0128178	0.0115651	0.0143444	0.0107518	0.00920843	0.0083831	0.00830136	0.0113609	0.00966725	0.00956994	0.0129672	0.00930843	0.00855752	0.00913666	0.0132504	0.0106881
1016	413.5	2.39052e-19	5.03654e-05	637.359	6.13159	C35H52N2O3;C33H52O9;	Na_HCOONa;HCOOH;	Nabitan (USAN);;"(20S,22S,25S)-22,25-Epoxyfurost-5-ene-3beta,26-diol 3-O-beta-D-glucoside";Agavoside A;;	3		0.00458326	0.00405405	0.00453774	0.00358411	0.00232019	0.00304863	0.00381126	0.00272219	0.00272085	0.00328772	0.00334213	0.00387595	0.00347732	0.00368399	0.00361376	0.00433134	0.00463548	0.00637855	0.00261807	0.00280199	0.00347124	0.002597	0.00198006	0.00218056	0.00266605	0.0040501	0.00348759	0.00324743	0.00444619	0.00406685	0.0128525	0.0149408	0.0109472	0.00748776	0.0099452	0.00714735	0.00633481	0.00814129	0.0087436
212	293.5	0.0864645	0.0734846	269.131	6.19377			Unidentified	4		0.0013423	0.00146761	0.00102602	0.001256	0.00124272	0.00181468	0.00113559	0.00101475	0.0010143	0.00099914	0.00115824	0.00148571	0.00130238	0.00153285	0.00117895	0.00126749	0.00130223	0.0014202	0.00132201	0.00182276	0.000905832	0.0010863	0.000894892	0.000966651	0.000978468	0.00151641	0.00152729	0.00114879	0.000939768	0.00135439	0.00142463	0.00123981	0.00118815	0.000885362	0.00134198	0.000873665	0.000675539	0.00119015	0.00106645
759	19	1.87343e-11	1.20557e-12	543.294	6.21718	C26H41NO10;C28H44N4O4;C26H46O6;C30H42O6;	NH3;Na_Na;Na_HCOONa;HCOOH;	Oxeladin citrate (JAN);;Adouetine X;Frangulanine;;27-norcholestanehexol;;Cucurbitacin S;;	3		0.00555473	0.00549606	0.00441422	0.0044933	0.00489369	0.00537296	0.00412391	0.00443258	0.00419703	0.00358184	0.00331704	0.00347417	0.00327554	0.00367966	0.00326741	0.00520918	0.00506402	0.00607976	0.00473993	0.00561193	0.00443629	0.00439603	0.00372294	0.00442422	0.00328318	0.00438548	0.0048695	0.00339872	0.00306204	0.0038981	0.0043242	0.00467807	0.00367415	0.00296816	0.00375585	0.00303214	0.00242502	0.00356068	0.00344068
709	592.5	1.5504e-06	0.374395	523.268	6.2637	C27H38F6O3;C27H44O7;C26H42O5;C30H38O5;	H;Na_Na;Na_HCOONa;HCOOH;	26,26,26,27,27,27-hexafluoro-1alpha,24-dihydroxyvitamin D3 / 26,26,26,27,27,27-hexafluoro-1alpha,24-dihydroxycholecalciferol;"26,26,26,27,27,27-hexafluoro-1alpha,25-dihydroxyvitamin D3 / 26,26,26,27,27,27-hexafluoro-1alpha,25-dihydroxycholecalciferol";Falecalcitriol (JAN/INN);;20-Hydroxyecdysone;26-Hydroxyecdysone;Ajugasterone C;Inokosterone;Pterosterone;;"(24R)-1alpha,24,25-trihydroxy-22-oxavita…	3		0.00773463	0.008424	0.00542907	0.00879212	0.00662604	0.0144718	0.00665802	0.00736817	0.00650024	0.00757553	0.00708888	0.010489	0.00842297	0.00938932	0.0089497	0.0108811	0.0109491	0.0177402	0.0149655	0.0149485	0.012146	0.0118233	0.0094898	0.0138187	0.0113724	0.0153175	0.0233536	0.0120827	0.0106529	0.0152884	0.0114757	0.0103809	0.00843113	0.00660193	0.00843149	0.00873102	0.00618556	0.0130839	0.00868105
652	97.5	4.45209e-06	8.76135e-11	492.273	6.29529	C26H43NO5;C23H41N5O3;C20H44NO6P;C27H39NO3;	Na_Na;NaCl;HCOONa;HCOONa;	3alpha,12alpha-Dihydroxy-5beta-cholan-24-oylglycine;Chenodeoxycholic acid glycine conjugate;Chenodeoxyglycocholic acid;Deoxycholic acid glycine conjugate;Glycochenodeoxycholic Acid;Glycodeoxycholate;Glycoursodeoxycholic acid;;Philanthotoxin 343;;PC(O-12:0/0:0)[U];PC(O-6:0/O-6:0);;Jervine;;	3		0.0141695	0.0160608	0.0153148	0.0163924	0.0144724	0.020145	0.0194974	0.0189868	0.0164983	0.0201526	0.0186315	0.0221016	0.0232626	0.0243136	0.0247177	0.0146198	0.0146181	0.0186333	0.0188028	0.0186615	0.0169879	0.0197347	0.0172695	0.0182547	0.019392	0.0233495	0.026684	0.0240945	0.0243017	0.0247919	0.0136655	0.0134588	0.0117949	0.011448	0.0127112	0.0123416	0.0122241	0.0158587	0.0160522
1506	370	1.94688e-13	0.0922969	945.47	6.30617	C46H81O13P;C55H62N10;C45H77O13P;	KCl;HCOOK;Na_HCOONa;	PI(17:0/20:4(5Z,8Z,11Z,14Z));;Psychotridine;;18:2-18:3-PI;;	3		0.00189489	0.00150888	0.00164733	0.00182628	0.00170736	0.00181585	0.00182761	0.00178717	0.0017171	0.00156686	0.00157746	0.00210986	0.00168297	0.00181975	0.00136652	0.00134644	0.00133075	0.00162831	0.00160962	0.00146714	0.00128862	0.00173893	0.00150995	0.00143102	0.00149037	0.00169925	0.00208677	0.00155572	0.00158967	0.00162879	0.00148431	0.00126314	0.00113728	0.0010913	0.00145409	0.000998026	0.000948875	0.00125196	0.00144341
1920	344.5	4.45294e-13	0.0214316	1138.54	6.31533			Unmatched Adduct	4		0.0120361	0.00934793	0.0206139	0.0132364	0.00811314	0.016698	0.0141748	0.0049144	0.00814363	0.00327157	0.00642324	0.00593727	0.010954	0.0113765	0.013585	0.0112744	0.0132739	0.0254849	0.0147852	0.0142881	0.0176109	0.0107858	0.0129261	0.0138818	0.00913548	0.0287081	0.0159408	0.0131184	0.0136336	0.0128008	0.0346494	0.0294681	0.0281576	0.0260186	0.0406737	0.0239053	0.0324437	0.0360269	0.0360722
1881	9	7.54381e-15	2.58599e-20	1115.65	6.34191			Unidentified	4		0.000628804	0.000598582	0.000692853	0.000829244	0.000611489	0.000946493	0.00109139	0.00108141	0.000785132	0.00129945	0.00116821	0.00152776	0.00195157	0.00191638	0.00198844	0.000549998	0.000585922	0.000774374	0.000698261	0.000767192	0.000566762	0.000823029	0.00065616	0.000841159	0.00137276	0.00113668	0.00167084	0.00144287	0.00128846	0.00148734	0.000373162	0.000390503	0.000360404	0.000284114	0.000369899	0.000394186	0.000354734	0.000648444	0.000583475
862	94.5	1.02566e-12	3.32781e-19	582.329	6.34241	C29H47N5O6;C27H60ClNO3Si;C30H51NO2;	Na;KCl;NaCl_HCOONa;	N-Acetyl-leu-leu-leu-tyr-amide;;Disiquonium chloride (USAN);;3'-O-Aminopropyl-25-hydroxyvitamin D3;;	3		0.00133689	0.00179433	0.00170101	0.00195502	0.0015728	0.00203114	0.00237419	0.00215886	0.00182628	0.00261247	0.00235475	0.00252964	0.00309867	0.00327178	0.00322234	0.0013679	0.00144259	0.00161415	0.00178483	0.00195096	0.00153744	0.00176382	0.00178742	0.00182757	0.00194662	0.00211283	0.00279763	0.00264257	0.00266997	0.0024315	0.00113405	0.00107835	0.00111836	0.000975616	0.00123235	0.0011303	0.00118745	0.00144946	0.00168531
1045	123	7.74901e-07	3.27516e-13	648.313	6.34492	C27H47N7O6;C31H51NO8;	HCOOK;HCOOK;	Unidentified	4		0.00130992	0.00183821	0.00156798	0.00199529	0.001599	0.002311	0.00223329	0.00214137	0.00186647	0.00235211	0.0023288	0.00266487	0.00277134	0.00283861	0.00284381	0.0016415	0.0016033	0.0019066	0.00181865	0.0021193	0.00184429	0.00208492	0.00159788	0.00200404	0.00213152	0.00242476	0.00304341	0.00274502	0.00246453	0.00275988	0.00152882	0.00140723	0.00128079	0.00115592	0.00121579	0.00117779	0.00115422	0.00158298	0.00148225
861	323	5.55583e-05	4.44503e-10	581.329	6.34888	C25H48N6O8;C34H48N4O2;	Na;K;	Unidentified	4		0.0124726	0.0139613	0.0131776	0.0142656	0.012428	0.0167943	0.0159114	0.0161916	0.0142596	0.0176068	0.0164283	0.0197899	0.0217208	0.0215446	0.0225777	0.0119878	0.0116492	0.015154	0.0148906	0.0157494	0.013616	0.015864	0.0134491	0.0150891	0.0180962	0.0175753	0.0222582	0.0194652	0.0189691	0.0196358	0.0109381	0.01314	0.00925511	0.00889461	0.00966318	0.0121222	0.00997432	0.0127714	0.0128446
1068	380.5	0.00183362	0.538825	660.167	6.35705	C33H37ClF3NO3;	KCl;	(3-{3-[[2-Chloro-3-(Trifluoromethyl)Benzyl](2,2-Diphenylethyl)Amino]Propoxy}Phenyl)Acetic Acid;;	3		0.00382038	0.00436568	0.00427446	0.00426262	0.00341952	0.00341741	0.00334935	0.0030169	0.00392198	0.00364048	0.00377824	0.00372602	0.00340301	0.00387429	0.00342319	0.00294442	0.00272122	0.00428956	0.00308882	0.00437838	0.0030566	0.00373792	0.00357944	0.0026039	0.00332237	0.00286386	0.00286783	0.00239013	0.00347543	0.00314374	0.00395052	0.00449992	0.0035907	0.00314817	0.00443009	0.00338323	0.00341374	0.00498577	0.00313096
345	290	0.0141898	0.350473	331.249	6.36578	C18H36O5;C19H29N3O;C17H34O3;	H;NH3;HCOOH;	18-hydroxy-9S,10R-dihydroxy-stearic acid;"9,10,18-trihydroxystearate";"9R,10S,18-trihydroxy-stearic acid";;Pamaquine;;17-hydroxy-heptadecanoic acid;2-hydroxy-heptadecanoic acid;2-Methoxyhexadecanoic acid;3-Hydroxy-palmitic acid methyl ester;;	3		0.000752004	0.000829929	0.000576798	0.000785011	0.000764314	0.000871856	0.000651172	0.000702966	0.000615189	0.000677687	0.000636154	0.00103639	0.000786182	0.00084811	0.000784194	0.000839294	0.000909027	0.000984984	0.00101382	0.00126718	0.000861445	0.000897559	0.000664646	0.000857575	0.000761983	0.00105006	0.00113983	0.000769435	0.000652562	0.00096446	0.00122725	0.000938567	0.000662016	0.00074541	0.000897351	0.000723105	0.000621541	0.00143438	0.000835517
653	270	0.0409569	0.047028	493.277	6.40559	C22H47N2O5P;C20H38N6O4;	Na_Na;HCOONa;	SM(d17:1/0:0);;Leupeptin;;	3		0.00306365	0.0024841	0.00235147	0.00269975	0.00223528	0.00379359	0.0029979	0.0031136	0.00310243	0.00465857	0.00468479	0.00356604	0.00479989	0.00440702	0.00381734	0.00235944	0.00230129	0.00296529	0.00302615	0.00430367	0.00257543	0.00340917	0.00269629	0.00283174	0.00317414	0.00352463	0.00428328	0.00507519	0.0047769	0.00398503	0.00452252	0.00457124	0.00170425	0.00134056	0.00396898	0.00175591	0.00335592	0.00206749	0.00331065
851	205.5	5.65831e-09	0.143243	577.323	6.41071	C29H43N3O8;	NH3;	Unidentified	4		0.00300873	0.00421805	0.00242682	0.00332476	0.00283937	0.00475426	0.00270817	0.0028971	0.00251184	0.00317753	0.00365323	0.00367059	0.0034354	0.00340826	0.00380829	0.00370471	0.00383424	0.00503496	0.00395512	0.00475939	0.00391386	0.00373243	0.00306281	0.00346919	0.00337378	0.0043666	0.00513608	0.00347611	0.00304375	0.00410777	0.00664413	0.00800738	0.00484562	0.00377856	0.00514469	0.00467457	0.00349967	0.00629915	0.00475403
329	791	1.1591e-06	5.43915e-06	327.218	6.41146	C18H32O5;C17H30O3;	H;HCOOH;	11-hydroperoxy-12,13-epoxy-9-octadecenoic acid;"2,3-Dinor-8-iso prostaglandin F1alpha";"9,12,13-trihydroxy-10,15-octadecadienoic acid";"9-hydroperoxy-12,13-epoxy-10-octadecenoic acid";"9S,10S,11R-trihydroxy-12Z,15Z-octadecadienoic acid";"9S,12S,13S-trihydroxy-10E,15Z-octadecadienoic acid";;"12-hydroxy-8E,10E-heptadecadienoic acid";12S-hydroxy-16-heptadecynoic acid;6-Oxabicyclo[3.1.0]hexane-2-unde…	3		0.0032209	0.00336073	0.00252699	0.0037123	0.00306768	0.0032877	0.00342228	0.00345879	0.00321713	0.00354239	0.00364631	0.00416433	0.00397123	0.00430489	0.00394877	0.00226746	0.00236804	0.00283318	0.00286151	0.00289886	0.00269142	0.00304031	0.00247	0.00278559	0.00298405	0.00358034	0.00348525	0.003225	0.00302757	0.00347343	0.00271188	0.00253351	0.00214113	0.00200756	0.00265672	0.00239575	0.00224579	0.00324235	0.00285263
1244	721.5	4.15816e-06	0.767122	741.392	6.41391			Unidentified	4		0.000586607	0.000678566	0.000520046	0.000612041	0.000563156	0.00089256	0.000651687	0.000656603	0.000580713	0.000703362	0.000667114	0.000666082	0.000653199	0.000724082	0.000692808	0.000647073	0.000802518	0.000914484	0.000744916	0.000955659	0.000873752	0.000896903	0.000529841	0.000862194	0.000677177	0.000814951	0.00112195	0.00084571	0.00071668	0.000923286	0.000579989	0.000541112	0.000624018	0.000580287	0.000614664	0.000508064	0.000511529	0.000684619	0.000578573
855	218	0.00174413	1.33588e-07	580.325	6.45461	C26H50NO8P;	HCOOH;	PC(16:1(9Z)/2:0);;	3		0.0312705	0.0349695	0.0350486	0.0375212	0.0315367	0.041361	0.0449807	0.0418479	0.0389485	0.0462958	0.0436108	0.0516269	0.0560988	0.0608049	0.0580344	0.0305467	0.0306488	0.0387881	0.0381509	0.0392814	0.0341625	0.0407034	0.0377007	0.0377544	0.0416816	0.0452377	0.224856	0.049717	0.0483427	0.0512573	0.0266427	0.0443646	0.024249	0.021989	0.0256844	0.0413741	0.025894	0.0339642	0.0325862
1598	404.5	2.17786e-14	0.0687225	985.465	6.45894	C46H78F2N4O10S2;	K;	Unidentified	4		0.00231291	0.00185716	0.00175211	0.00243263	0.00193165	0.00176116	0.0024575	0.00235969	0.00208616	0.00234692	0.00193134	0.0021635	0.00187722	0.00232187	0.0018861	0.00148894	0.00157844	0.00168282	0.00160818	0.0014466	0.00132577	0.00219026	0.00189519	0.00185978	0.00171753	0.00233642	0.00255759	0.00186497	0.00149685	0.00178961	0.00157234	0.00153078	0.00139634	0.00152541	0.00163323	0.00129271	0.00139453	0.00138996	0.00155662
559	538.5	4.60526e-18	0.00103928	433.281	6.48387			Unidentified	4		0.00856889	0.00979347	0.00899624	0.0101396	0.00954301	0.0147056	0.0112448	0.0103261	0.00961482	0.0110642	0.0106817	0.0111264	0.0104777	0.0115306	0.0109833	0.00951832	0.0101276	0.0125592	0.0132735	0.0135509	0.0113152	0.013538	0.01108	0.0120582	0.0116784	0.0133354	0.0135071	0.0116737	0.0119429	0.0118052	0.0144542	0.0151524	0.0142263	0.0148952	0.0167424	0.0146633	0.0135008	0.0164362	0.015727
234	727.5	2.12349e-10	0.498409	287.223	6.51423	C16H32O4;C15H30O2;	H;HCOOH;	10,16-Dihydroxyhexadecanoic acid;"3,12-dihydroxy palmitic acid";"4,12-dihydroxy-hexadecanoic acid";"9,10-dihydroxy-hexadecanoic acid";"9,16-dihydroxy-palmitic acid";Divalproex (USP);Ustilic acid A;;(+)-12-methyl myristic acid;11-methyl-tetradecanoic acid;2-methyl-tetradecanoic acid;"3,7,11-trimethyl-dodecanoic acid";3-methyl-tetradecanoic acid;"4,12-dimethyl-tridecanoic acid";Isopentadecylic acid…	3		0.00217629	0.00247565	0.00235063	0.00208207	0.00219555	0.00245294	0.00253761	0.00220048	0.00229081	0.0022912	0.00240087	0.0024205	0.00213444	0.00264881	0.0023857	0.00177028	0.00177503	0.00226262	0.0021274	0.00227229	0.00206322	0.00205878	0.00183153	0.00210603	0.00201009	0.00218485	0.00222298	0.00195435	0.00206591	0.00195034	0.00225349	0.00231622	0.00199563	0.00213328	0.00235137	0.00192197	0.00195532	0.00256466	0.00234128
865	610.5	0.0129739	0.0516801	582.341	6.5297	C26H52NO8P;	HCOOH;	PC(16:0/2:0);PC(2:0/16:0);PC(9:0/9:0);PE(10:0/11:0)[U];PE(11:0/10:0)[U];PE(9:0/12:0)[U];;	3		0.0182822	0.0198317	0.0174775	0.0231076	0.0162123	0.0418067	0.0158421	0.0247401	0.0164682	0.0186261	0.019099	0.0367572	0.0282303	0.0249083	0.03146	0.0253532	0.0207787	0.0293454	0.0337694	0.0318616	0.0259975	0.0258344	0.018099	0.0209344	0.028397	0.0310707	0.0412466	0.0300618	0.0233996	0.0327072	0.0205962	0.0240345	0.0213346	0.0114895	0.0204765	0.0133131	0.0136014	0.0272785	0.0191714
874	637	0.0745173	0.213692	584.347	6.52985	C29H58NO6P;	K;	PC(O-3:1(1E)/O-18:1(9Z))[S];PC(O-3:1(2E)/O-18:1(9Z))[S];PC(P-3:0/O-18:1(9Z))[S];;	3		0.000967149	0.00103265	0.000690645	0.00096375	0.00083578	0.00144762	0.000842046	0.00104357	0.000823295	0.00076793	0.00101492	0.00155549	0.000606696	0.00114779	0.00120881	0.00107326	0.000974188	0.00131348	0.000912128	0.00166285	0.00140056	0.000628953	0.000881064	0.000936959	0.00111291	0.00158779	0.00236899	0.00137353	0.000666366	0.00157367	0.00107867	0.000910093	0.000849591	0.000647668	0.000829003	0.000711785	0.000651658	0.001053	0.00100216
643	523.5	1.60522e-09	6.89656e-08	484.268	6.53444	C21H44NO9P;C26H41NO6;C28H36O6;C20H42NO7P;	H;Na;NH3;HCOOH;	Lysophosphotidylserine;;Edifolone acetate (USAN);;Clinofibrate (JP15/INN);;"L-Alfa-Lysophosphatidylcholine, Lauroyl";PC(0:0/12:0)[U];PC(12:0/0:0);PC(6:0/O-6:0)[U];PC(O-10:0/2:0)[U];PC(O-6:0/6:0)[U];;	3		0.00205495	0.00192456	0.00160345	0.00211807	0.0017451	0.0023707	0.00187577	0.00204526	0.00181203	0.00243253	0.00224976	0.00411507	0.00313492	0.00335536	0.00351895	0.00138939	0.00142132	0.00206967	0.00182747	0.00230149	0.00202776	0.00213748	0.00150117	0.00169582	0.0020202	0.00242127	0.00369191	0.00244511	0.00252006	0.0026447	0.00126144	0.000966367	0.00100511	0.000867302	0.000845285	0.000813282	0.000863706	0.00192833	0.000989736
710	353.5	1.02526e-19	2.40294e-14	523.268	6.55414	C27H38F6O3;C27H44O7;C26H42O5;C26H48O3;C30H38O5;	H;Na_Na;Na_HCOONa;NaClx2;HCOOH;	26,26,26,27,27,27-hexafluoro-1alpha,24-dihydroxyvitamin D3 / 26,26,26,27,27,27-hexafluoro-1alpha,24-dihydroxycholecalciferol;"26,26,26,27,27,27-hexafluoro-1alpha,25-dihydroxyvitamin D3 / 26,26,26,27,27,27-hexafluoro-1alpha,25-dihydroxycholecalciferol";Falecalcitriol (JAN/INN);;20-Hydroxyecdysone;26-Hydroxyecdysone;Ajugasterone C;Inokosterone;Pterosterone;;"(24R)-1alpha,24,25-trihydroxy-22-oxavita…	3		0.0116263	0.0128751	0.0122455	0.0132643	0.0125939	0.010869	0.0153335	0.0140157	0.0135588	0.0146504	0.0146968	0.0169737	0.0193989	0.0206035	0.0190658	0.0093778	0.00850467	0.010397	0.0097512	0.0101865	0.00889789	0.0102645	0.00879821	0.00948886	0.0102046	0.0115607	0.0134803	0.0122847	0.0118588	0.0120929	0.00806435	0.00820827	0.00701881	0.00622258	0.00680386	0.00679381	0.00678399	0.00830608	0.00870102
287	513.5	0.469329	6.43558e-09	311.223	6.56297	C18H32O4;C17H30O2;	H;HCOOH;	(7S,8S)-DiHODE;"(9Z,11E)-(13S)-13-Hydroperoxyoctadeca-9,11-dienoic acid";"(9Z,12Z)-(11S)-11-Hydroperoxyoctadeca-9,12-dienoic acid";"(9Z,12Z)-(7S,8S)-11-dihydroxyoctadeca-9,12-dienoate";"10-hydroperoxy-8E,12Z-octadecadienoic acid";10-oxo-13-hydroxy-11-octadecenoic acid;"10S,11S-epoxy-9S-hydroxy-12Z-octadecenoic acid";"12,13-DiHODE";"12,13-epoxy-11-hydroxy-9-octadecenoic acid";"12,13-Epoxy-9-hydrox…	3		0.0150665	0.016475	0.0157943	0.016351	0.0145229	0.0178222	0.0183942	0.0163014	0.0159156	0.0166429	0.0165721	0.0199745	0.01872	0.021589	0.0194592	0.013499	0.0129869	0.017334	0.0157578	0.0166513	0.0152004	0.01687	0.0152523	0.0157304	0.0166771	0.0181797	0.0214617	0.0185908	0.0189722	0.0197588	0.0161096	0.016193	0.0148439	0.0142181	0.0149171	0.0144494	0.0134671	0.0177197	0.017497
786	599	1.02252e-06	0.0170716	556.325	6.5682	C32H44O7;C31H45NO5;	NH3;HCOOH;	Unidentified	4		0.000965906	0.000846148	0.000781424	0.000887189	0.0009172	0.00106363	0.000919859	0.00107882	0.000731108	0.000910978	0.000963192	0.00183253	0.00117949	0.00140016	0.00119468	0.000803811	0.000693208	0.000970288	0.000902686	0.000778737	0.000870831	0.000820932	0.000662543	0.000762455	0.000833851	0.00103008	0.00110203	0.000881511	0.000746536	0.00083347	0.000925058	0.000828694	0.000748686	0.000576873	0.000719903	0.000633849	0.000590086	0.00115026	0.000846214
1886	456	2.23434e-09	0.0117264	1122.55	6.56954			Unidentified	4		0.00371129	0.00277536	0.00598415	0.00411462	0.00223426	0.00475747	0.0028753	0.00158648	0.00231645	0.000904203	0.00177912	0.00177045	0.00378611	0.00376821	0.00437316	0.00338429	0.0041618	0.00776534	0.00426253	0.00398586	0.00534974	0.00288784	0.00246329	0.00430824	0.00285806	0.00624197	0.00487817	0.00381772	0.00417782	0.00364763	0.00786688	0.00662602	0.0066387	0.00555826	0.00600328	0.00483338	0.00462136	0.00766437	0.00857473
1243	391	0.102993	0.327076	741.392	6.66128			Unidentified	4		0.000492105	0.00111511	0.000634441	0.0007198	0.000550637	0.000663821	0.000662332	0.000724047	0.000630301	0.000722838	0.000695601	0.000786435	0.000577597	0.000745692	0.001058	0.00047499	0.000745686	0.000819456	0.000900726	0.000599138	0.000807274	0.000829229	0.000741926	0.000954267	0.000540478	0.000889397	0.00102214	0.00160045	0.000566285	0.000917285	0.000748555	0.000890931	0.000718628	0.000654598	0.000675731	0.000680783	0.000675245	0.000816417	0.000609529
443	123.5	0.217341	4.28258e-10	377.21	6.74304	C23H32O3;C20H36O4;C20H27NO5;C22H30O;C19H34O2;	Na;K;NH3;HCOONa;HCOOK;	16-Dehydropregnenolone acetate;Estradiol valerate;;11-deoxy-PGF1a;11-deoxy-PGF1b;15S-HpEDE;PGE1 alcohol;PGF2alpha alcohol;;Buquinolate (USAN/INN);Carbocromen (INN);Phalaenopsine T;;"(11Z)-8,18-ethanoretinal";14'-apo-beta-Carotenal;Desogestrel;;"10E,13E-nonadecadienoic acid";"10Z,13Z-nonadecadienoic acid";18-nonadecynoic acid;Sterculic acid;;	3		0.00176146	0.00238895	0.00187824	0.00178001	0.00169137	0.00220087	0.00219184	0.00188649	0.0015766	0.00190614	0.00200555	0.00266084	0.00236331	0.00256848	0.00236318	0.00153289	0.00166663	0.00177326	0.00199006	0.00197745	0.00190343	0.00212702	0.00156683	0.0021004	0.00235392	0.00273709	0.00321231	0.00291047	0.00329183	0.00303694	0.0021452	0.00196373	0.00192799	0.00164826	0.00183972	0.00188611	0.00188635	0.00200862	0.00194831
715	358	0.000109357	0.15135	525.283	6.74835	C26H44O5;C26H50O3;C23H45O8P;	Na_HCOONa;NaClx2;HCOOH;	Varanic acid;;3-oxohexacosanoic acid;;PA(10:0/10:0);;	3		0.0034154	0.00297387	0.00207144	0.00265051	0.00247399	0.00489192	0.00247828	0.00280814	0.0023721	0.00278575	0.00259906	0.00493972	0.00335071	0.00384579	0.00369312	0.00330671	0.00370809	0.00486654	0.00410189	0.00489646	0.00417847	0.00374537	0.00247537	0.00354262	0.00390447	0.00487947	0.00593777	0.00408836	0.00365291	0.00534278	0.00347081	0.00328635	0.00257208	0.00157169	0.0019432	0.00174812	0.00143507	0.00370843	0.00226365
866	614.5	2.85154e-05	0.0117864	582.341	6.78416	C26H52NO8P;	HCOOH;	PC(16:0/2:0);PC(2:0/16:0);PC(9:0/9:0);PE(10:0/11:0)[U];PE(11:0/10:0)[U];PE(9:0/12:0)[U];;	3		0.004595	0.00552235	0.00405693	0.00465464	0.00414253	0.00622124	0.00448974	0.00488931	0.00432335	0.0047432	0.00454803	0.00553555	0.00587518	0.00578726	0.00646855	0.00467719	0.00698483	0.00871029	0.00525867	0.00589626	0.00730173	0.00788345	0.0046109	0.00531652	0.00515801	0.00920549	0.0115104	0.00624899	0.00748561	0.00660451	0.00418023	0.00414635	0.00342956	0.0028575	0.00334953	0.00314774	0.00288114	0.0066027	0.00425144
857	117.5	0.0174473	2.65948e-08	580.326	6.87769	C26H50NO8P;	HCOOH;	PC(16:1(9Z)/2:0);;	3		0.00867661	0.0115663	0.00947012	0.0108499	0.00899701	0.0119342	0.0124221	0.0122476	0.0103922	0.0141156	0.0131325	0.00650654	0.0185845	0.0185915	0.0204557	0.00279418	0.00926273	0.00362545	0.0106369	0.0111102	0.0095051	0.0107656	0.0095264	0.0106924	0.0113212	0.0133324	0.00632266	0.0153092	0.0135892	0.0145565	0.00737913	0.00704802	0.00607285	0.00593871	0.00647144	0.00682868	0.00680699	0.0102446	0.00962592
438	210	0.162294	5.90998e-11	376.234	6.94457			Unidentified	4		0.00165488	0.00156936	0.00131988	0.00183799	0.00173861	0.00224314	0.00240012	0.00201527	0.00187477	0.00252012	0.00247674	0.00274675	0.00255364	0.0028997	0.00256281	0.00142186	0.00153144	0.00182677	0.00192908	0.00206694	0.00181942	0.0019261	0.00144988	0.00181074	0.00186732	0.00219233	0.00262943	0.0023291	0.00246692	0.00263233	0.00167612	0.0017541	0.00170375	0.00160581	0.00175689	0.00135364	0.00120933	0.00220069	0.00229693
466	779.5	0.91119	5.80414e-05	382.229	6.94486	C26H26N2;	NH3;	Unidentified	4		0.00151312	0.00128711	0.00140016	0.00156096	0.00155859	0.00189129	0.00169144	0.00155348	0.00151697	0.00172685	0.0019482	0.00174245	0.00262984	0.0022397	0.00186164	0.00155993	0.00149821	0.00175222	0.0018697	0.00164158	0.0016771	0.00178316	0.00136825	0.00146489	0.00164232	0.00174438	0.00214549	0.00187155	0.0019718	0.00197864	0.00165816	0.00162112	0.00153501	0.00155017	0.00161991	0.00140303	0.00138831	0.00172761	0.00182491
1141	30	3.07517e-05	0.000110528	703.536	6.94529	C38H74NO7P;C39H78O2;	NH3;NaCl_HCOONa;	PC(14:1(9Z)/dm16:0);PE(15:0/dm18:1(11Z));PE(15:0/dm18:1(9Z));;1-hexadecyl-tricosanoate;;	3		0.000649949	0.000852377	0.000578293	0.00060708	0.000648395	0.00125458	0.00046724	0.000623939	0.000584572	0.000627337	0.000542187	0.000709265	0.000539467	0.000559835	0.000507209	0.000952687	0.000833358	0.00105904	0.000857051	0.00111951	0.000834591	0.000994574	0.000588212	0.000956801	0.000748489	0.000831125	0.000826972	0.00067479	0.000583209	0.000666647	0.00112133	0.00102687	0.000918773	0.000774148	0.00102922	0.000782327	0.000541006	0.00113515	0.000927108
461	559.5	0.952526	9.10228e-07	381.226	6.95252			Unidentified	4		0.00781396	0.00800714	0.00693317	0.00835784	0.00769601	0.00971644	0.00877067	0.00803197	0.00781075	0.0088099	0.00920446	0.00933882	0.00981375	0.0110983	0.00950218	0.00739696	0.0075493	0.00875325	0.00927418	0.00946277	0.0081825	0.00940652	0.00697452	0.00815757	0.00829827	0.0100995	0.010851	0.0100988	0.00901694	0.0100706	0.00854685	0.00817913	0.00835342	0.00818277	0.00856201	0.00701234	0.00708989	0.00877741	0.00955449
297	369.5	0.13801	2.75621e-12	313.238	6.95265	C18H34O4;C17H32O2;	H;HCOOH;	(9Z)-(7S,8S)-Dihydroxyoctadecenoic acid;"12,13-DHOME";"12,13-dihydroxy-9-octadecenoic acid";"12,13-hydroxyoctadec-9(Z)-enoate";"18-hydroxy-9R,10S-epoxy-stearic acid";"18-hydroxy-9S,10R-epoxy-stearic acid";"7S,8S-dihydroxy-9Z-octadecenoic acid";"9,10-DHOME";"9,10-dihydroxy-12-octadecenoic acid";"9,10-epoxy-18-hydroxystearate";"9,10-hydroxyoctadec-12(Z)-enoate";"9,13-dihydroxy-10-octadecenoic acid"…	3		0.189848	0.206531	0.191739	0.218155	0.18726	0.238819	0.233255	0.209896	0.203729	0.230702	0.239037	0.256683	0.258018	0.3133	0.272518	0.17475	0.176918	0.22389	0.221139	0.231948	0.201312	0.229748	0.195641	0.206116	0.219731	0.240782	0.275354	0.245528	0.243665	0.258484	0.205838	0.205363	0.182394	0.194666	0.208125	0.195059	0.197661	0.233195	0.237331
1542	498	5.48353e-07	0.742582	959.486	7.00964	C47H83O13P;C55H74N4O6;C43H78N6O13;C42H78N2O14;C43H80O16P2;	KCl;KCl;KCl;NaCl_HCOONa;HCOOH;	Glc-GP(18:0/20:4(5Z,8Z,11Z,14Z));"PI(16:0/22:4(10Z,13Z,16Z,19Z))";"PI(16:0/22:4(7Z,10Z,13Z,16Z))";"PI(18:0/20:4(5Z,8Z,11Z,14Z))";"PI(18:0/20:4(8Z,11Z,14Z,17Z))";"PI(18:1(11Z)/20:3(5Z,8Z,11Z))";"PI(18:1(11Z)/20:3(8Z,11Z,14Z))";"PI(18:1(9Z)/20:3(5Z,8Z,11Z))";"PI(18:1(9Z)/20:3(8Z,11Z,14Z))";"PI(18:2(9Z,12Z)/20:2(11Z,14Z))";"PI(20:2(11Z,14Z)/18:2(9Z,12Z))";"PI(20:3(5Z,8Z,11Z)/18:1(11Z))";"PI(20:3(5Z,…	3		0.00177849	0.00100333	0.00123991	0.000902924	0.00122576	0.00139536	0.00169473	0.00130234	0.00132732	0.000830595	0.000691165	0.00162843	0.000951075	0.00147426	0.000974762	0.00119453	0.000814868	0.00142852	0.000893631	0.00108707	0.00115461	0.00122921	0.00123437	0.000903198	0.0010284	0.00149627	0.0020341	0.000915927	0.00119814	0.00144498	0.000853282	0.000923023	0.000558427	0.000642353	0.000900758	0.000677368	0.000795145	0.000724967	0.000944782
1447	585.5	9.76731e-13	2.57743e-07	883.418	7.0205			Unidentified	4		0.00364255	0.00399367	0.00355659	0.00400441	0.00371166	0.00633296	0.0044636	0.00423848	0.00431201	0.00471105	0.00451028	0.00568135	0.00535563	0.00562323	0.00571267	0.00476468	0.00492141	0.00615295	0.00560752	0.00610596	0.00533861	0.00598645	0.0054271	0.00558302	0.00537505	0.00654995	0.00769259	0.00589876	0.00614803	0.00669866	0.00422363	0.00437977	0.00398598	0.00379629	0.00425044	0.00413881	0.0037705	0.00511895	0.0051701
408	624.5	0.000177713	3.86277e-06	359.244	7.07287	C20H29N3O2;C18H34O4;	NH3;HCOOH;	Dibucaine;;"(9Z)-(7S,8S)-Dihydroxyoctadecenoic acid";"12,13-DHOME";"12,13-dihydroxy-9-octadecenoic acid";"12,13-hydroxyoctadec-9(Z)-enoate";"18-hydroxy-9R,10S-epoxy-stearic acid";"18-hydroxy-9S,10R-epoxy-stearic acid";"7S,8S-dihydroxy-9Z-octadecenoic acid";"9,10-DHOME";"9,10-dihydroxy-12-octadecenoic acid";"9,10-epoxy-18-hydroxystearate";"9,10-hydroxyoctadec-12(Z)-enoate";"9,13-dihydroxy-10-octad…	3		0.00289836	0.0032931	0.00341124	0.00355566	0.00324302	0.0043214	0.00354936	0.00321079	0.00334893	0.00356403	0.00372873	0.00453592	0.00386067	0.00448311	0.00414706	0.00312918	0.00322491	0.00396239	0.00376067	0.00421858	0.00356761	0.00421317	0.00365303	0.00361712	0.00373056	0.00364126	0.00430491	0.0035782	0.00404882	0.00400205	0.0034846	0.003979	0.00335342	0.00386086	0.00387997	0.0039267	0.00343472	0.00405002	0.00429599
561	497.5	9.85401e-11	0.0588332	435.296	7.10731			Unidentified	4		0.00716437	0.00820027	0.00695631	0.00768387	0.00757609	0.0142114	0.0107229	0.0105624	0.00992509	0.00722943	0.00705737	0.00780697	0.00634169	0.00939391	0.00686446	0.0156721	0.0104501	0.0128708	0.0128455	0.0141581	0.0115495	0.0132334	0.0110794	0.0119168	0.010381	0.0127934	0.0118744	0.00904791	0.009864	0.0099591	0.0138963	0.0143722	0.0128278	0.0179719	0.015583	0.0131147	0.0113876	0.0187331	0.0124052
1640	69.5	8.2827e-23	0.538976	999.48	7.18475			Unidentified	4		0.00339525	0.00226084	0.00271662	0.00213273	0.00201663	0.00276332	0.00315754	0.00287266	0.00275482	0.00190788	0.0016517	0.00304002	0.00193256	0.00341418	0.00229151	0.00236934	0.00188009	0.00295637	0.0022049	0.00207955	0.00217788	0.00259457	0.00251445	0.00191051	0.0020934	0.0030717	0.00402361	0.00200424	0.00263096	0.00296251	0.0011083	0.000898508	0.000830286	0.000752971	0.000885794	0.000760698	0.000869236	0.000792816	0.00117411
733	421.5	1.28679e-11	2.61875e-06	536.299	7.20029	C28H38F6O2;C27H45NO4;C24H49NO4S;C24H46NO7P;	NH3;Na_HCOONa;Na_HCOONa;HCOOH;	26,26,26,27,27,27-hexafluoro-25-hydroxyvitamin D2 / 26,26,26,27,27,27-hexafluoro-25-hydroxyergocalciferol;;Eicosatetranoyl carnitine;;N-docosanoyl taurine;;1-18:2-lysoPE;;	3		0.00147492	0.00168575	0.00152651	0.00190239	0.00144677	0.00166951	0.00169274	0.00169773	0.0015845	0.00196441	0.00199646	0.00252127	0.0019533	0.00257985	0.00225081	0.000993251	0.000899806	0.00125806	0.00134011	0.00146923	0.00126365	0.00137695	0.000995691	0.000896351	0.00111244	0.00157965	0.0019562	0.00142021	0.00132767	0.0015909	0.000794791	0.000867304	0.00088041	0.00084628	0.000835246	0.000568719	0.000896425	0.00146162	0.000768894
655	160	2.40673e-11	2.19844e-15	494.289	7.21774	C23H46NO8P;C30H38O5;C25H43NO3;	H;NH3;Na_HCOONa;	PC(7:0/8:0)[U];PC(8:0/7:0)[U];PE(9:0/9:0)[U];;Iloprost;;Minaxolone (USAN/INN);;	3		0.000878471	0.000820085	0.000925991	0.000883681	0.000811616	0.000965404	0.00108394	0.00102198	0.000935831	0.00113085	0.00128279	0.00153008	0.00179503	0.00182581	0.00179574	0.000694775	0.000845571	0.000635936	0.00101896	0.000987565	0.000984775	0.00104742	0.0010743	0.000948221	0.00102672	0.0011736	0.00171766	0.00142045	0.0015814	0.0015449	0.000612006	0.000601084	0.000618195	0.000543308	0.000552432	0.000618021	0.00065885	0.000881709	0.000914587
1738	189.5	2.42403e-13	0.0750175	1047.49	7.22818			Unidentified	4		0.00264746	0.0029892	0.00253098	0.0027935	0.00255677	0.00326341	0.00284507	0.0028748	0.00254831	0.00280158	0.00288567	0.00342221	0.00316834	0.00338817	0.00309464	0.00232489	0.0024556	0.00336053	0.00270263	0.00275118	0.00204048	0.00223759	0.00210049	0.00223861	0.00186627	0.00255171	0.00256017	0.00253068	0.0023297	0.00257568	0.00174334	0.00177486	0.00164543	0.00168917	0.00143047	0.00166379	0.00135531	0.00200228	0.00187519
1452	534	3.36485e-15	0.174676	885.433	7.2868			Unidentified	4		0.0182733	0.0175941	0.0190059	0.0196213	0.0186262	0.0177518	0.0209096	0.0185229	0.0183675	0.0192569	0.0197568	0.0195038	0.0194028	0.0197083	0.01889	0.0139432	0.0149113	0.0172028	0.0178767	0.0153687	0.0135144	0.0171846	0.0167464	0.0151215	0.0150747	0.0159504	0.0167367	0.0155929	0.0152637	0.0144907	0.0113883	0.0130205	0.0122574	0.0133157	0.0135587	0.0131492	0.0115618	0.0129363	0.0135962
692	693.5	1.08553e-08	0.00258299	512.299	7.29085	C30H40O6;C27H43NO4;C25H45NO4;C22H49NO4S;C22H46NO7P;	NH3;HCOONa;Na_HCOONa;Na_HCOONa;HCOOH;	Absinthin;;"1alpha,25-dihydroxy-24-oxo-23-azavitamin D2 / 1alpha,25-dihydroxy-24-oxo-23-azaergocalciferol";;Linoelaidyl carnitine;Linoleyl carnitine;;Mecetronium ethylsulfate (USAN/INN);;LysoPC(14:0);PC(0:0/14:0);PC(14:0/0:0)[U];PC(O-12:0/2:0);;	3		0.00970961	0.0101116	0.00849397	0.0089782	0.00867793	0.0133979	0.0089721	0.0092845	0.00827049	0.00977785	0.00901173	0.0149337	0.0108643	0.0119617	0.0119649	0.00942664	0.00956537	0.0133265	0.0114449	0.0129562	0.0112845	0.0115433	0.00904929	0.0101042	0.0111029	0.0132264	0.0155712	0.0113652	0.0107813	0.0132198	0.00780647	0.00776952	0.0073986	0.00585466	0.00661489	0.00618608	0.00484809	0.00948649	0.00677238
1176	545	0.199006	5.01335e-10	721.365	7.29177	C37H61O8P;C35H60O7P2;C42H58N2O;C41H56O3;	NaCl;HCOONa;NaClx2;NaCl_HCOONa;	18:3-16:3-PA;;all-trans-Heptaprenyl diphosphate;;Staphidine;;Bacteriorubixanthinal;;	3		0.0698708	0.0737877	0.0707291	0.0781857	0.0709675	0.0860206	0.0845297	0.0797318	0.0770283	0.0890228	0.086205	0.0965018	0.0918063	0.102942	0.0951035	0.0693165	0.0695321	0.0829801	0.0801279	0.0862811	0.0733183	0.0881131	0.0769721	0.0799562	0.0824562	0.0904014	0.106113	0.0860405	0.0866533	0.0974029	0.0795799	0.0870053	0.0757119	0.0766746	0.0787429	0.0774421	0.0726686	0.0918067	0.0948238
1083	649	5.05239e-14	2.52258e-09	671.349	7.29316	C34H54N2O10;C32H58N2O7S;C40H54O5;C37H54O3;	Na;NaCl;NaCl;NaCl_HCOONa;	Metoprolol fumarate (USP);;3-((3-Cholamidopropyl)dimethylammonium)-1-propanesulfonate;;4-Hydroxymytiloxanthin;4-Ketonostoxanthin;Amarouciaxanthin A;Uriolide;;"2-Hexaprenyl-6-methoxy-1,4-benzoquinone";3-hexaprenyl-4-hydroxybenzoic acid;;	3		0.00805467	0.0086423	0.00831787	0.00880681	0.00794661	0.0105717	0.00977772	0.00878181	0.00898636	0.00988972	0.00985036	0.0129878	0.0111268	0.0121043	0.011831	0.00800479	0.00840055	0.0104784	0.00998754	0.0104823	0.00906809	0.010473	0.00920652	0.00931903	0.0101031	0.0110231	0.0135007	0.010787	0.0107431	0.0122287	0.00630512	0.00681307	0.00609385	0.00613376	0.00592873	0.00619401	0.00555622	0.00762377	0.00783163
864	153.5	2.07053e-10	2.70844e-16	582.341	7.30214	C26H52NO8P;	HCOOH;	PC(16:0/2:0);PC(2:0/16:0);PC(9:0/9:0);PE(10:0/11:0)[U];PE(11:0/10:0)[U];PE(9:0/12:0)[U];;	3		0.00273239	0.00319638	0.0028692	0.00336817	0.00252	0.00345367	0.0038924	0.00379236	0.00352056	0.00458612	0.00583264	0.00813966	0.00620843	0.00645088	0.00819391	0.00255276	0.00248509	0.00319128	0.00328245	0.00417985	0.00297416	0.00373843	0.00318974	0.00456974	0.00417087	0.00426594	0.00567741	0.00522616	0.00466183	0.00526238	0.00220652	0.00219954	0.00184844	0.00187723	0.00168491	0.00201833	0.00213677	0.00309246	0.00283367
1490	553.5	2.53689e-10	0.0661608	929.475	7.35589	C45H72O17;	HCOOH;	Unidentified	4		0.0114751	0.00824912	0.00946001	0.00970956	0.00844249	0.0128943	0.00832321	0.00928516	0.00836926	0.00841279	0.00836841	0.0135962	0.0115029	0.010666	0.00892142	0.0115169	0.0129548	0.0149061	0.0118579	0.0116917	0.0108207	0.0132244	0.0123531	0.0115952	0.0129108	0.0157273	0.0162321	0.0123109	0.0127858	0.0155498	0.0102635	0.0099849	0.00822366	0.00717638	0.0107564	0.00873135	0.00787626	0.00923438	0.0134509
546	455	1.70597e-14	0.0289674	424.247	7.36887	C19H40NO7P;C19H37O7P;C20H39NO3;C20H33N3O4;C18H38NO5P;	H;NH3;HCOOK;HCOOH;HCOOH;	PC(0:0/11:0)[U];PC(11:0/0:0);PE(14:0/0:0);;Palmitoylglycerone phosphate;;Cer(d18:1/2:0);N-stearoyl glycine;;Celiprolol (INN);;Sphingosine 1-phosphate;;	3		0.014042	0.0135258	0.0120403	0.0125975	0.0121092	0.0191853	0.012004	0.0129961	0.0113279	0.0128343	0.0123095	0.0184291	0.0140667	0.0158689	0.0152017	0.013687	0.0144442	0.0194598	0.0167174	0.018174	0.0161732	0.0160623	0.0126577	0.0143761	0.0151546	0.0185693	0.0208822	0.0155374	0.0150313	0.0183189	0.0105827	0.0103493	0.00990459	0.00754513	0.00836702	0.008112	0.00755128	0.0118595	0.00915386
1835	571	4.07281e-11	0.00071688	1100.61	7.37442			Unidentified	4		0.00122767	0.000866969	0.000921009	0.00118425	0.000918229	0.00162627	0.00124672	0.00121174	0.000906019	0.00125155	0.00119461	0.00204052	0.00150761	0.00177892	0.0015164	0.00114341	0.00110419	0.00161031	0.00133254	0.00172236	0.00141008	0.00141467	0.00103723	0.00124744	0.00141073	0.00167501	0.00213171	0.00153441	0.00147558	0.00166786	0.000700163	0.000965778	0.000865509	0.000699709	0.000635886	0.000644998	0.000560397	0.00113892	0.00089328
415	753	0.97316	0.0351858	362.291	7.37735	C18H39NO3;	HCOOH;	4-hydroxysphinganine;Phytosphingosine;;	3		0.00153348	0.00160777	0.00189832	0.00175605	0.00181178	0.00221909	0.00185672	0.00182534	0.00167128	0.00161712	0.0015236	0.00202997	0.00180958	0.00195568	0.00178131	0.00151364	0.00138125	0.00186111	0.00176758	0.00205296	0.001894	0.00204451	0.00167256	0.00181413	0.0017652	0.00205852	0.00215763	0.00181586	0.00197148	0.00159376	0.00166182	0.00192005	0.0016417	0.00182795	0.00209255	0.00162454	0.00168935	0.00196841	0.00154998
1321	566.5	0.179567	0.000793566	789.353	7.37735	C37H61O8P;	NaCl_HCOONa;	18:3-16:3-PA;;	3		0.00373862	0.00338206	0.00335346	0.00389798	0.00372783	0.00554459	0.00448034	0.00387314	0.00388431	0.00465939	0.00469179	0.00479227	0.00456475	0.0052581	0.00472646	0.00355515	0.00349071	0.00390073	0.00423944	0.00437612	0.00369626	0.00433552	0.00347849	0.00368467	0.00390877	0.0046726	0.00537088	0.00576839	0.00433188	0.00496732	0.00427057	0.00450959	0.00521663	0.00389467	0.00428546	0.00381625	0.00359613	0.00455265	0.00503039
1152	296.5	0.70932	0.0101255	712.34	7.37752	C30H58NO10P;	Na_HCOONa;	PS(12:0/12:0);;	3		0.000670432	0.000693455	0.000636198	0.000748546	0.000676485	0.000889683	0.00054077	0.000716742	0.000720105	0.000871921	0.000864433	0.000850681	0.000462471	0.000899659	0.000829105	0.000663911	0.000677933	0.000752766	0.000814257	0.000842095	0.000694203	0.000804815	0.000655009	0.000769226	0.000705595	0.000874615	0.00096721	0.000561114	0.000783914	0.000810856	0.000805131	0.000551499	0.000731483	0.000705002	0.000722427	0.000671268	0.000638433	0.000852468	0.000600612
1091	727	0.579227	8.22995e-06	675.359	7.37774	C35H60O7P2;C40H58O4;C40H54O;	Na;KCl;NaCl_HCOONa;	all-trans-Heptaprenyl diphosphate;;gamma Oryzanol (JAN);;"1-OH-3,4,3',4'-Tetradehydrolycopene";4-Keto-gamma-carotene/ Keto-gamma-carotene;alpha-Echinenone/ Phoenicopterone;"cis-3-hydroxy-b,e-Caroten-3'-one";Echinenone;Hydroxychlorobactene;;	3		0.000878402	0.000810057	0.000644786	0.00110483	0.000788748	0.00110715	0.00125838	0.000962068	0.0010949	0.00122043	0.00128665	0.00119897	0.00115972	0.00148979	0.00123863	0.000677852	0.000870885	0.00102317	0.0012661	0.0012755	0.00121584	0.000926885	0.000968499	0.000872066	0.00117039	0.00146046	0.00154952	0.00123158	0.00112915	0.00112756	0.00107872	0.00119568	0.000793591	0.000950995	0.000788798	0.000835561	0.000929693	0.00134924	0.00131926
1184	721.5	0.0657812	8.7574e-07	723.371	7.37804			Unidentified	4		0.00723173	0.00736248	0.00853646	0.00790464	0.00704263	0.00876353	0.00839757	0.00823322	0.00755811	0.00881424	0.00870649	0.00961766	0.00916457	0.0103637	0.00968365	0.00694309	0.00693465	0.00835233	0.00809868	0.00886392	0.00745079	0.00879352	0.00779546	0.00831024	0.00811042	0.00915721	0.0107536	0.0107452	0.00872522	0.00972405	0.0097772	0.00870083	0.00770405	0.00767447	0.00958572	0.00785359	0.00736895	0.0093419	0.00976922
1217	671	0.248014	0.00687635	738.355	7.37905	C32H60NO10P;	Na_HCOONa;	1-Palmitoyl-2-(5-hydroxy-8-oxo-6-octenoyl)-sn-glycero-3- phosphatidylcholine;;	3		0.000687936	0.000824755	0.000741982	0.000722779	0.000466347	0.000915659	0.000701288	0.000581223	0.000642017	0.000839236	0.000820836	0.00109997	0.00073308	0.00104226	0.000859042	0.000772943	0.000697764	0.000959174	0.000831572	0.000932272	0.000795447	0.000725205	0.000709075	0.000824048	0.000754941	0.000972807	0.00103999	0.000724316	0.000992353	0.000854357	0.00104633	0.000672388	0.00074943	0.000726069	0.000802417	0.000606019	0.000768736	0.000755463	0.00105185
1270	341	0.35204	2.01546e-06	760.376	7.37927			Unidentified	4		0.00157254	0.00161815	0.00136215	0.00175853	0.00135934	0.00166943	0.00187636	0.00164951	0.00169089	0.00174177	0.00181038	0.00204661	0.00201055	0.00231096	0.0017775	0.00135787	0.00119682	0.00170193	0.00160273	0.00164681	0.00166031	0.00157875	0.00134997	0.00175985	0.00180602	0.00201608	0.00209507	0.00182556	0.00196062	0.00192082	0.00163643	0.00164418	0.00164028	0.00156456	0.00183815	0.00123446	0.00134409	0.00196587	0.00222323
1149	805	0.438913	0.000364115	711.337	7.37969			Unidentified	4		0.00171508	0.00183121	0.00179911	0.0020509	0.00202713	0.00220055	0.00212868	0.0021072	0.00183074	0.00236906	0.00239386	0.00248785	0.0022233	0.00271971	0.0022634	0.00178423	0.00189697	0.00224858	0.00275008	0.0022583	0.00205615	0.00204674	0.00189421	0.00214086	0.00215329	0.00231539	0.00274918	0.00237737	0.00235431	0.00244089	0.00229187	0.0023597	0.00187098	0.0018029	0.00216923	0.00183351	0.00178422	0.00247418	0.00323965
1236	107	4.7558e-09	0.247403	740.507	7.38218			Unidentified	4		0.000450231	0.000535813	0.000388086	0.000430595	0.000449098	0.000891075	0.000343173	0.000394956	0.000349377	0.000377635	0.000373845	0.000522254	0.00047005	0.000516406	0.000468307	0.000517952	0.000657242	0.000863056	0.000606608	0.000977307	0.000694133	0.000615854	0.000496024	0.000526095	0.000571828	0.000750528	0.00099891	0.00057734	0.000473694	0.00073867	0.000400591	0.0004014	0.000326609	0.000268716	0.000290797	0.000250324	0.000214409	0.000514575	0.000295637
1624	448.5	5.40287e-05	0.589192	991.621	7.38658			Unidentified	4		0.00358658	0.00414832	0.00299178	0.00389206	0.00352134	0.00575315	0.0036937	0.00348023	0.00337967	0.00387542	0.00354808	0.00454406	0.00404648	0.00448558	0.00404265	0.00441281	0.0046765	0.00516922	0.00470254	0.00609474	0.00471089	0.00487891	0.00405637	0.00486051	0.00419281	0.00497603	0.00650161	0.00468143	0.00408906	0.00553657	0.0041346	0.00493704	0.00356052	0.00358912	0.00398541	0.00359938	0.00259251	0.00559637	0.00457596
714	710.5	1.30342e-07	0.000133312	524.299	7.413	C24H48NO9P;C27H38F6O2;C24H45O9P;C23H46NO7P;	H;NH3;NH3;HCOOH;	PS(18:0/0:0);;"26,26,26,27,27,27-hexafluoro-1alphaa-hydroxyvitamin D3 / 26,26,26,27,27,27-hexafluoro-1alphaa-hydroxycholecalciferol";"26,26,26,27,27,27-hexafluoro-25-hydroxyvitamin D3 / 26,26,26,27,27,27-hexafluoro-25-hydroxycholecalciferol";;1-18:2-lysoPG;;1-18:1-lysoPE;PE(18:1(9Z)/0:0);;	3		0.00312646	0.00319447	0.00247922	0.0029488	0.00284741	0.00384395	0.00287148	0.00322975	0.00265245	0.00345779	0.00311342	0.00472049	0.00358447	0.00420641	0.00393583	0.00263029	0.00263208	0.0033862	0.0033623	0.00401853	0.0031453	0.00334622	0.00257693	0.00301848	0.00354333	0.00381403	0.00489872	0.00338784	0.00309681	0.00402421	0.00265874	0.00211235	0.00187274	0.00174322	0.00189271	0.00189549	0.00180093	0.00335747	0.00201297
716	474.5	0.000764986	0.0131534	525.303	7.41363	C30H50;	NaClx2;	C30:5 Monocyclic highly branched isoprenoid A;C30:6 Highly branched isoprenoid A;C30:6 Highly branched isoprenoid B;Diploptene;Fernene;hop-22(29)-ene;Hopanoid;;	3		0.000805757	0.00054866	0.000632066	0.000685413	0.000728036	0.000950495	0.000561557	0.000685529	0.000584672	0.000563971	0.000807844	0.000953391	0.000770429	0.000958874	0.00088591	0.000653374	0.000647546	0.0008529	0.000810322	0.000699269	0.000639175	0.000657279	0.00067725	0.000727775	0.00055327	0.000701003	0.000983503	0.000645463	0.000625715	0.000863813	0.000661615	0.000551762	0.000477517	0.000459088	0.000516841	0.000472643	0.00046693	0.000576216	0.000513079
619	690	0.614788	0.000478007	474.263	7.44777	C23H42NO7P;C30H37NO4;C23H39O7P;C24H41NO3;	H;H;NH3;HCOOK;	1-18:3-lysoPE;;CDB-2914;;1-lyso-2-arachidonoyl-phosphatidate;"PA(20:4(5Z,8Z,11Z,14Z)/0:0)";;"N,N-(2,2-dihydroxy-ethyl) arachidonoyl amine";;	3		0.00800353	0.00830585	0.0134651	0.014145	0.0120814	0.0119689	0.00896524	0.00923338	0.00798674	0.0169355	0.0161043	0.0215956	0.011383	0.0127376	0.012259	0.00861056	0.00849461	0.0117996	0.0105206	0.0115338	0.0098554	0.0119195	0.016948	0.0104763	0.0111363	0.0137136	0.0166264	0.0219186	0.0132732	0.0144527	0.0171584	0.00991642	0.00907275	0.00875764	0.00878717	0.0143209	0.0105981	0.0131376	0.0107476
623	422.5	0.25368	0.00202857	475.266	7.45139	C23H33N5O5;C24H40O5;	NH3;HCOONa;	Apstatin;;"(22R)-3alpha,7alpha,22-Trihydroxy-5beta-cholan-24-oic Acid";"(22S)-3alpha,7alpha,22-Trihydroxy-5beta-cholan-24-oic Acid";"(23R)-3alpha,12alpha,23-Trihydroxy-5beta-cholan-24-oic Acid";"(23R)-3alpha,7alpha,23-Trihydroxy-5beta-cholan-24-oic Acid";"(23R)-3alpha,7beta,23-Trihydroxy-5beta-cholan-24-oic Acid";"(23S)-3alpha,12alpha,23-Trihydroxy-5beta-cholan-24-oic Acid";"(23S)-3alpha,7alpha,2…	3		0.00182536	0.00200606	0.00203913	0.00196878	0.00291246	0.00445223	0.00220612	0.00206504	0.00172051	0.00249077	0.00355725	0.00508918	0.00279822	0.00290476	0.00302706	0.00180503	0.00298889	0.00432652	0.00245552	0.00266603	0.00238003	0.00285352	0.00252238	0.00259325	0.00381546	0.00330565	0.00651688	0.00303233	0.0033558	0.00540938	0.00301202	0.0023732	0.00209956	0.00213726	0.00208645	0.00298336	0.00251602	0.00311939	0.00412364
1993	560.5	0.0103214	0.000333957	1188.67	7.46139			Unidentified	4		0.000805738	0.00091664	0.000790968	0.000883571	0.000633735	0.00116608	0.000804767	0.000828373	0.000567483	0.000708041	0.000900903	0.00175663	0.00113627	0.00123217	0.00115332	0.000718078	0.00053793	0.000916792	0.000740521	0.00102509	0.000979639	0.00084278	0.000733715	0.000982459	0.00103895	0.00107038	0.00175112	0.00104861	0.000734285	0.00122988	0.0008006	0.00068362	0.000547555	0.000587903	0.000652615	0.000669666	0.000531473	0.000967999	0.000801182
1486	519.5	4.27853e-05	0.201033	924.444	7.46722			Unidentified	4		0.000893969	0.000914571	0.000884204	0.00116941	0.0010874	0.000865294	0.00139432	0.000936746	0.00128221	0.00107029	0.00111514	0.00122454	0.00112406	0.00117593	0.00102486	0.000673407	0.000781532	0.00107674	0.00105493	0.000776261	0.000821803	0.000914081	0.000805731	0.00077449	0.000848967	0.000809738	0.000582166	0.00086365	0.000530404	0.000969923	0.000807734	0.00062605	0.000805248	0.000613995	0.000640956	0.000760698	0.000697514	0.000858934	0.000995363
1451	736	7.12714e-12	0.000489114	885.433	7.46779			Unmatched Adduct	4		0.0697783	0.0717268	0.066302	0.0713454	0.0672331	0.0657052	0.076812	0.0725393	0.0722349	0.0756466	0.0742749	0.0816833	0.0827208	0.0869825	0.0845482	0.052158	0.0520164	0.0659801	0.0597052	0.0624651	0.0518996	0.0826408	0.05126	0.0545825	0.053623	0.0818871	0.0619714	0.0522663	0.0566804	0.0583222	0.0467991	0.0506335	0.0453106	0.0475838	0.0490757	0.0464892	0.0430844	0.053518	0.0579
801	365.5	0.340082	2.3449e-09	562.315	7.4738	C24H50NO7P;C29H47NO4;C26H48NO7P;	HCOONa;Na_HCOONa;HCOOH;	1-Palmitoylglycerophosphocholine;LysoPC(16:0);PC(0:0/16:0);PC(16:0/0:0)[U];PC(O-14:0/2:0);;Clupanodonyl carnitine;"Docosa-4,7,10,13,16-pentaenoyl carnitine";;1-18:3-lysoPC;"LysoPC(18:3(6Z,9Z,12Z))";"LysoPC(18:3(9Z,12Z,15Z))";"PC(18:3(6Z,9Z,12Z)/0:0)[U]";"PC(18:3(9Z,12Z,15Z)/0:0)[U]";;	3		0.0247465	0.0266257	0.0239691	0.0266064	0.0231355	0.0327353	0.0295765	0.0290295	0.0248978	0.0311498	0.0280207	0.0427262	0.036509	0.0407719	0.0398269	0.0252744	0.0249091	0.0327825	0.029653	0.0332976	0.0286846	0.0325297	0.0277527	0.0288141	0.031337	0.0388278	0.0476873	0.0350069	0.0351672	0.0399277	0.0309494	0.0277148	0.0254846	0.0222589	0.0244623	0.0234058	0.0243501	0.0391422	0.0302879
1590	326	1.00866e-08	0.045675	979.6	7.47579			Unidentified	4		0.00224904	0.00224228	0.00168628	0.00188119	0.00185555	0.00395269	0.00192159	0.00194729	0.00151271	0.00203181	0.00173929	0.0045219	0.00254037	0.00295426	0.0027731	0.00219276	0.0024164	0.00373472	0.00285085	0.00359735	0.00298514	0.00276101	0.00199606	0.00235134	0.00291049	0.00375221	0.00471007	0.0027944	0.00260607	0.00328707	0.00161416	0.00138569	0.00139505	0.000802562	0.000947104	0.00096285	0.000761691	0.00229686	0.00119962
663	557.5	8.24156e-06	0.294385	502.271	7.47667	C23H48NO6P;C30H43NO3;C27H43NO4;	K;K;NaCl;	PC(P-15:0/0:0);PE(P-18:0/0:0);;Buprenorphine;;"1alpha,25-dihydroxy-24-oxo-23-azavitamin D2 / 1alpha,25-dihydroxy-24-oxo-23-azaergocalciferol";;	3		0.00119636	0.00108418	0.000829626	0.000908809	0.00117542	0.00156645	0.000964054	0.00110245	0.000838234	0.001204	0.00105192	0.00143939	0.00102268	0.00150076	0.00109909	0.00106856	0.0011759	0.00149132	0.00126125	0.00160267	0.00128541	0.00132979	0.000755918	0.00128839	0.00132573	0.00182043	0.00172017	0.00108366	0.00125051	0.00148636	0.000900128	0.000858291	0.000724298	0.000851711	0.000855454	0.000607882	0.000784649	0.00123451	0.000811611
690	604.5	1.78603e-07	0.0233453	512.299	7.47668	C27H43NO4;C25H45NO4;C22H49NO4S;C22H46NO7P;	HCOONa;Na_HCOONa;Na_HCOONa;HCOOH;	1alpha,25-dihydroxy-24-oxo-23-azavitamin D2 / 1alpha,25-dihydroxy-24-oxo-23-azaergocalciferol;;Linoelaidyl carnitine;Linoleyl carnitine;;Mecetronium ethylsulfate (USAN/INN);;LysoPC(14:0);PC(0:0/14:0);PC(14:0/0:0)[U];PC(O-12:0/2:0);;	3		0.0811922	0.0788027	0.0695461	0.073939	0.0691415	0.106831	0.0714493	0.0743321	0.0669981	0.0749654	0.0706852	0.109046	0.0831063	0.0946601	0.0913942	0.075476	0.076788	0.107738	0.0925866	0.103135	0.0887021	0.0911183	0.0720638	0.0817977	0.0864046	0.103911	0.119423	0.083805	0.0833071	0.0985519	0.0689135	0.0635573	0.0599212	0.0499943	0.0545843	0.0512319	0.049007	0.0815503	0.0592309
854	462.5	8.15017e-06	0.0839989	580.287	7.47708	C31H45NO8;C29H36N6O6;	Na;NH3;	Unidentified	4		0.00305767	0.00308893	0.00262321	0.00275616	0.00276101	0.00423505	0.00280269	0.00281544	0.00240931	0.00294404	0.00265883	0.00417946	0.00284706	0.00357934	0.00323556	0.00309611	0.00319616	0.00412781	0.00370604	0.00395889	0.0035519	0.00365166	0.0025505	0.00302861	0.00335754	0.00442462	0.00465082	0.00341808	0.00317018	0.00387953	0.00278909	0.00249167	0.00258468	0.00199499	0.00218166	0.00177459	0.00173701	0.00308059	0.0022832
775	466	0.00575977	0.718414	551.31	7.47733	C30H48F2O3;C26H50O4;	NaCl;NaCl_HCOONa;	24,24-difluoro-1alpha,25-dihydroxy-26,27-dimethyl-24a-homovitamin D3 / 24,24-difluoro-1alpha,25-dihydroxy-26,27-dimethyl-24a-homocholecalciferol;;Hexacosanedioic acid;;	3		0.00080299	0.000869273	0.000719336	0.000824571	0.000761441	0.0010478	0.0007425	0.000848133	0.000763895	0.000815317	0.000794846	0.000968505	0.000820824	0.000758318	0.000607375	0.000456441	0.00066362	0.00103266	0.00101436	0.000907676	0.000926869	0.0010478	0.000792412	0.000887109	0.000741045	0.00112797	0.000996645	0.000662943	0.000868161	0.000963946	0.000813274	0.000730048	0.000746275	0.000606826	0.000691831	0.00056491	0.000563295	0.000702285	0.000669298
1445	455.5	6.99458e-19	0.054912	882.571	7.4846	C44H88NO6P;	NaCl_HCOONa;	CerP(d18:1/26:0);CerP(d18:1/26:0);PC(O-18:1(9E)/O-18:1(9E))[U];PC(O-18:1(9Z)/O-18:1(9Z));;	3		0.0016716	0.00171546	0.00149063	0.00166649	0.00158419	0.00197654	0.00165535	0.00170404	0.00132631	0.0015643	0.00136677	0.00204376	0.00160455	0.00164959	0.00155201	0.00114839	0.00115881	0.0015749	0.00155804	0.00170015	0.00144304	0.0015707	0.00121932	0.0014457	0.0014679	0.00175789	0.00201243	0.00153247	0.00129009	0.00166682	0.000724838	0.000874731	0.00074934	0.000609732	0.00066311	0.000799007	0.000686285	0.00130527	0.000713856
541	743	1.9968e-14	0.811708	415.27	7.49097	C22H34N4O;	HCOOH;	1-Naphthylacetylspermine;;	3		0.0181785	0.0200759	0.0180885	0.0164211	0.0183362	0.0174565	0.0178637	0.0176347	0.0169132	0.0163176	0.016645	0.0145191	0.0161179	0.0158108	0.0153877	0.012787	0.0123354	0.0163204	0.0147715	0.0169236	0.0132636	0.0178127	0.0158803	0.0147552	0.0136896	0.0167434	0.0164988	0.0159759	0.0151007	0.015814	0.013712	0.0146136	0.0119089	0.014111	0.014961	0.0133237	0.01204	0.0144223	0.0132442
889	241	5.49793e-05	0.600891	593.273	7.50733	C25H49O12P;C29H50O5;C28H40N2O9;	Na;NaClx2;HCOOH;	PI(16:0/0:0);;"1alpha,25-dihydroxy-2alpha-(3-hydroxypropoxy)-19-norvitamin D3 / 1alpha,25-dihydroxy-2alpha-(3-hydroxypropoxy)-19-norcholecalciferol";;Antimycin A1;;	3		0.00260752	0.0032833	0.00344828	0.00251932	0.00235835	0.00259898	0.00302266	0.00375902	0.00241934	0.00293551	0.00249377	0.0026012	0.00238724	0.00317104	0.00265929	0.00283183	0.00169198	0.00232538	0.00213875	0.00191436	0.00199308	0.00261613	0.00240841	0.00201268	0.00191004	0.00260762	0.00295735	0.00240337	0.00260147	0.00200755	0.00255682	0.00244624	0.00227135	0.00350759	0.0021688	0.00209922	0.00344502	0.00258642	0.00222612
1271	624	0.000116748	2.29329e-06	760.513	7.50906	C40H76NO10P;C40H73O10P;C39H74NO8P;	H;NH3;HCOOH;	16:0-18:1-PS;1-Hexadecanoyl-2-(9Z-octadecenoyl)-sn-glycero-3-phosphoserine;PS(16:0/18:1(11Z));PS(16:0/18:1(9Z));PS(18:1(9Z)/16:0)[S];;18:2-t16:1-PG;18:3-16:0-PG;"PG(16:0/18:3(6Z,9Z,12Z))";"PG(16:0/18:3(9Z,12Z,15Z))";"PG(16:1(9Z)/18:2(9Z,12Z))";"PG(18:2(9Z,12Z)/16:1(9Z))";"PG(18:3(6Z,9Z,12Z)/16:0)";"PG(18:3(9Z,12Z,15Z)/16:0)";;16:0-18:2-PE;"PE(14:0/20:2(11Z,14Z))";PE(14:1(9Z)/20:1(11Z));"PE(16:0/1…	3		0.00062454	0.000864065	0.000746348	0.000563348	0.000457884	0.000921252	0.000786615	0.000862048	0.000546376	0.000690434	0.000770675	0.00138038	0.000985192	0.00120019	0.00127985	0.000583527	0.000493387	0.00093824	0.000624175	0.000863587	0.000667275	0.000935365	0.000704379	0.000548261	0.000833697	0.00109375	0.00138883	0.000933618	0.000925969	0.00108028	0.00064403	0.000567907	0.000508333	0.000440968	0.000497337	0.000454425	0.000407473	0.000769049	0.000591965
248	258	3.2813e-06	2.42945e-14	293.212	7.52301	C18H30O3;C17H28O;	H;HCOOH;	(9R,13R)-10,11-dihydro-12-oxo-15-phytoenoic acid;"(9R,13R)-10-oxo-11-phytoenoic acid";"(9R,13R)-15,16-dihydro-12-oxo-10-phytoenoic acid";"(9S,13S)-10-oxo-11-phytoenoic acid";"(9S,13S)-15,16-dihydro-12-oxo-10-phytoenoic acid";"(9Z)-(13S)-12,13-Epoxyoctadeca-9,11-dienoic acid";12(13)-EpODE;"12,13S-epoxy-9Z,11-octadecadienoic acid";12-oxo-9-octadecynoic acid;13(S)-HOT;13(S)-HOTrE;13(S)-HOTrE(gamma);…	3		0.00681622	0.00858597	0.00770896	0.00788974	0.00708535	0.00815476	0.00930608	0.00835356	0.0080851	0.00903438	0.00856211	0.012208	0.0103935	0.010387	0.0113669	0.00592872	0.00595054	0.00768907	0.00711488	0.00769449	0.00662599	0.00863865	0.00780384	0.00768745	0.00982138	0.00850475	0.00989687	0.00952697	0.00920644	0.00967006	0.00696478	0.00698461	0.00544621	0.00644418	0.00646572	0.00606957	0.00634155	0.00831021	0.00703921
984	720	0.184067	0.000608811	630.303	7.54198	C29H51NO6S;C31H43N3O8;	Na_HCOONa;HCOOH;	(25R)-3alpha,7alpha-dihydroxy-5beta-cholestan-27-oyl taurine;;Tanespimycin (USAN);;	3		0.000794205	0.00076789	0.000659598	0.000773231	0.000727974	0.000905273	0.000892791	0.000947879	0.000713568	0.000928802	0.000860733	0.00101271	0.000982766	0.000850902	0.000987407	0.00056938	0.000719234	0.000875623	0.000873121	0.000800772	0.000566876	0.000870309	0.000722265	0.000802309	0.000630884	0.00109617	0.00114803	0.000934842	0.000923641	0.000799797	0.000726241	0.000773763	0.000759404	0.000618023	0.000721101	0.000644841	0.000694202	0.000883122	0.000731141
1124	452	1.00782e-24	0.941714	697.365	7.5461			Unidentified	4		0.0076861	0.00783697	0.00742033	0.0079951	0.00758601	0.00578494	0.00827926	0.00723775	0.00761699	0.00788268	0.00779422	0.00731075	0.00680075	0.00811447	0.00725251	0.00457412	0.00472212	0.00573598	0.00544941	0.00534897	0.00468481	0.00546144	0.00476549	0.00503339	0.00505458	0.00571356	0.00585487	0.00488165	0.00458239	0.00545543	0.00491345	0.00511698	0.00447201	0.00431096	0.00473404	0.00415593	0.00401609	0.00501206	0.0046868
805	371	0.394481	2.76015e-09	563.318	7.55014	C28H48O7;	HCOONa;	25-Hydroxy-24-epi-brassinolide;26-Hydroxy-24-epi-brassinolide;;	3		0.00731107	0.0078878	0.00714503	0.00801218	0.00683415	0.00965922	0.00863323	0.0085651	0.0074353	0.00926929	0.00825325	0.0125118	0.0110355	0.0121606	0.0120517	0.00749673	0.00713799	0.00967813	0.0086819	0.00983548	0.00857052	0.00957058	0.00793826	0.00850102	0.00922405	0.0113443	0.0140554	0.0104129	0.0104082	0.011871	0.00910997	0.00815409	0.00746879	0.00653962	0.00736458	0.0068086	0.0071061	0.0115272	0.00890472
1312	372.5	0.00110595	0.245631	782.555	7.56036	C42H85NO4;	NaClx2;	N-(24-hydroxytetracosanyl)sphinganine;N-tetracosanylphytosphingosine;;	3		0.00199833	0.00338554	0.0018334	0.00197302	0.00179074	0.00578606	0.00213599	0.00203078	0.0017559	0.00213497	0.00197378	0.00323836	0.00220501	0.00362016	0.00250146	0.00222182	0.00394065	0.00562221	0.00296908	0.00369118	0.00309688	0.0029124	0.00324555	0.00404512	0.00291101	0.00324419	0.00395949	0.00265274	0.00377006	0.00496722	0.00238979	0.00308312	0.00272517	0.00168152	0.00201846	0.00124854	0.0013369	0.00287705	0.00207011
1316	624.5	2.35556e-06	0.127288	783.559	7.56053			Unidentified	4		0.000605041	0.000926614	0.000805243	0.000798461	0.000817538	0.00159653	0.000887552	0.000694768	0.000747013	0.00064918	0.000868807	0.00117151	0.000874713	0.00125263	0.000830341	0.00106571	0.000904256	0.00125362	0.00106339	0.00121795	0.00138502	0.00132561	0.000975098	0.00121845	0.00124728	0.00138655	0.0017108	0.00108873	0.00116933	0.00142111	0.000947087	0.000631395	0.000760988	0.000699913	0.000769811	0.000679982	0.000633073	0.000900019	0.000797076
1565	170.5	9.88828e-11	0.631148	967.621	7.56391	C59H90O7;	NaCl;	Unidentified	4		0.000812562	0.000942832	0.000757043	0.000842181	0.000825156	0.000837392	0.00105649	0.00084221	0.000876657	0.000833237	0.00093577	0.000901222	0.000764955	0.000808785	0.000788242	0.000534042	0.000634455	0.00068172	0.000816459	0.000710389	0.000536024	0.00080247	0.000576367	0.000604187	0.000692432	0.000643369	0.000730418	0.000467651	0.000595974	0.000657727	0.000788068	0.00073552	0.000594392	0.0006722	0.000668114	0.000610175	0.000562099	0.00071149	0.000571503
1405	692.5	0.00140845	0.0117257	834.577	7.56471	C44H85NO11S;C46H88NO7P;	H;K;	C20 Sulfatide;;PC(20:1(11Z)/dm18:1(11Z));PC(20:1(11Z)/dm18:1(9Z));"PC(20:2(11Z,14Z)/dm18:0)";"PC(22:2(13Z,16Z)/dm16:0)";;	3		0.000434653	0.000497839	0.000411485	0.000493181	0.000431458	0.000570568	0.000611645	0.000511821	0.000467922	0.000575686	0.000543024	0.000657448	0.000573807	0.000690218	0.000609532	0.000566736	0.000558418	0.000744751	0.00065156	0.000745325	0.00068606	0.000721763	0.000613485	0.000608995	0.000645461	0.00065713	0.000777661	0.000522005	0.00069002	0.000560933	0.000640776	0.000640752	0.000567877	0.00049856	0.000627474	0.000530946	0.000509861	0.000752653	0.000727536
1399	351	0.000227912	1.66412e-07	832.571	7.56719			Unidentified	4		0.00335688	0.00386849	0.00322398	0.00383138	0.00323254	0.00643072	0.00463582	0.00406849	0.00351964	0.0046928	0.00415674	0.00651674	0.00535728	0.006342	0.00603908	0.00437182	0.00419693	0.00580899	0.00529871	0.00609954	0.00530333	0.00581143	0.00483817	0.00543648	0.00571912	0.00657595	0.008755	0.00628582	0.00649371	0.00727463	0.00575401	0.00536511	0.00467657	0.00424777	0.00477752	0.00440615	0.00376454	0.00742465	0.00583225
1954	626	0.00498988	0.402196	1155.69	7.56938			Unidentified	4		0.00146674	0.00179642	0.00163307	0.00168338	0.0017625	0.00188979	0.0022094	0.00170859	0.00180652	0.00171822	0.00182646	0.00238889	0.00230617	0.00215591	0.00230143	0.00208174	0.00168413	0.00202774	0.00173849	0.00262017	0.00169351	0.00239742	0.00194832	0.00171394	0.0023371	0.00153655	0.00148879	0.00172331	0.00144177	0.00158029	0.00144816	0.00162235	0.0012457	0.00152495	0.00159725	0.00123529	0.0010578	0.00156483	0.00212844
1104	588	4.86647e-11	0.937037	685.526	7.5697			Unidentified	4		0.00146991	0.00176423	0.00140431	0.00147996	0.00175947	0.0018143	0.00169044	0.00155997	0.00148872	0.0014644	0.00141683	0.00140099	0.00138484	0.00135134	0.00141316	0.00114253	0.00113582	0.00153724	0.0014263	0.00124883	0.00130043	0.00173158	0.00145005	0.00126879	0.0014934	0.00151892	0.00152144	0.00155541	0.00148564	0.00124875	0.00127391	0.00128556	0.00110669	0.00134118	0.00147472	0.0011464	0.000958305	0.00142735	0.000956023
1940	290.5	1.12198e-07	5.76897e-06	1148.83	7.57105			Unidentified	4		0.000498456	0.000583031	0.00046772	0.000571658	0.000491442	0.00103454	0.000658127	0.000599782	0.000544468	0.000667593	0.000658592	0.000852891	0.0006896	0.000893193	0.000831027	0.000599071	0.000695126	0.00100493	0.000885537	0.00102121	0.000929152	0.000905713	0.000729186	0.000902653	0.000912618	0.00111333	0.00150148	0.00104075	0.00103193	0.00117538	0.000986753	0.00108396	0.000708297	0.000687911	0.000956737	0.000764766	0.000650717	0.00135689	0.000995912
307	779.5	0.000179989	0.0165691	315.254	7.57197	C18H36O4;C17H34O2;	H;HCOOH;	(9R,10R)-Dihydroxyoctadecanoic acid;"(9S,10S)-9,10-Dihydroxyoctadecanoate";"10,11-dihydroxy stearic acid";"11,12-dihydroxy stearic acid";"12,13-dihydroxy stearic acid";"15,16-dihydroxy-octadecanoic acid";"2,3-dihydroxy stearic acid";"4,14-dihydroxy-octadecanoic acid";"5,6-dihydroxy stearic acid";"6,7-dihydroxy stearic acid";"7,8-dihydroxy stearic acid";"8,9-dihydroxy stearic acid";"9,10-dihydroxy…	3		0.147646	0.254784	0.14848	0.160713	0.15142	0.235416	0.173443	0.152376	0.156483	0.223358	0.164029	0.24828	0.163091	0.179516	0.181903	0.183795	0.184792	0.224952	0.214788	0.225619	0.20366	0.224529	0.195225	0.213813	0.278277	0.315883	0.2325	0.188922	0.208083	0.215963	0.215732	0.219202	0.186562	0.20892	0.225873	0.193793	0.193919	0.230087	0.230174
413	716.5	4.36154e-05	0.0283666	361.259	7.57553	C21H38N2;C18H36O4;	Na_Na;HCOOH;	Pirtenidine (USAN);;"(9R,10R)-Dihydroxyoctadecanoic acid";"(9S,10S)-9,10-Dihydroxyoctadecanoate";"10,11-dihydroxy stearic acid";"11,12-dihydroxy stearic acid";"12,13-dihydroxy stearic acid";"15,16-dihydroxy-octadecanoic acid";"2,3-dihydroxy stearic acid";"4,14-dihydroxy-octadecanoic acid";"5,6-dihydroxy stearic acid";"6,7-dihydroxy stearic acid";"7,8-dihydroxy stearic acid";"8,9-dihydroxy stearic…	3		0.00618182	0.00726283	0.00663828	0.0068717	0.00661446	0.0102635	0.00706828	0.00628323	0.00656654	0.0102204	0.00684594	0.0102083	0.00675754	0.00736238	0.00777942	0.00781915	0.00791258	0.00961807	0.00891071	0.0100683	0.00857773	0.0100186	0.00903052	0.00888245	0.0130078	0.00926529	0.00988904	0.00832232	0.00876226	0.00939026	0.00886655	0.00931501	0.00783432	0.00929357	0.00954851	0.0089069	0.0122569	0.00966896	0.00961265
515	716	1.45421e-07	0.0611967	400.27	7.57732	C21H39NO6;	H;	Myriocin;Sphingofungin F;;	3		0.00194132	0.00208087	0.00166486	0.00209673	0.00198476	0.00316979	0.0023245	0.00196283	0.00202742	0.00271925	0.00214365	0.00290662	0.00211875	0.00233013	0.00241883	0.00286304	0.00254957	0.00303409	0.00300551	0.00317174	0.00290492	0.00369414	0.00241638	0.00282321	0.00326656	0.00364649	0.00322193	0.00264954	0.00297924	0.00306704	0.00332874	0.00309518	0.00256385	0.00275411	0.00312859	0.00251606	0.00223397	0.00307888	0.00320516
383	714	3.09898e-11	0.00655887	351.231	7.57745	C19H32N2O4;C22H34O2;C19H38O3;C19H29NO4;C18H36O;	H;Na;K;NH3;HCOOK;	Dexibuprofen lysine (USAN);Ibuprofen lysine (USAN);;"(5Z,8Z,11Z,14Z,17Z)-Eicosapetaenoic acid ethyl ester";"(7Z,10Z,13Z,16Z,19Z)-Docosa-7,10,13,16,19-pentaenoic acid";10-[5]-ladderane-decanoic acid;"17beta-Hydroxy-4,4,17-trimethylandrost-5-en-3-one";"1alpha-hydroxy-23,24,25,26,27-pentanorvitamin D3 / 1alpha-hydroxy-23,24,25,26,27-pentanorcholecalciferol";"22-hydroxy-23,24,25,26,27-pentanorvitamin…	3		0.00270808	0.00300698	0.00240762	0.002996	0.00301498	0.00482954	0.00319306	0.00281055	0.00295369	0.00315349	0.00325739	0.0041691	0.00298208	0.00321794	0.00314668	0.00378541	0.00374827	0.00455601	0.00450874	0.00461492	0.00414761	0.0042407	0.00354097	0.0043084	0.00507313	0.00587593	0.00460375	0.00433192	0.00415655	0.00451997	0.00446601	0.00440913	0.00386777	0.00424524	0.00464374	0.00378706	0.00409965	0.00476168	0.00482061
448	663.5	2.67269e-08	0.0425766	378.25	7.57748			Unidentified	4		0.000751859	0.00106607	0.000813424	0.00102654	0.00106766	0.00185781	0.00122334	0.000864523	0.00108756	0.00118281	0.00118939	0.00145678	0.000973683	0.00115296	0.000891306	0.00140893	0.00128677	0.00153501	0.00171533	0.00163995	0.00162325	0.00146317	0.0011546	0.00138792	0.00149656	0.0017201	0.00173896	0.00143546	0.00159901	0.00179049	0.00163182	0.00168465	0.0013534	0.00154963	0.00170476	0.00142865	0.00106148	0.00176199	0.00193125
989	607.5	3.20608e-14	0.162675	631.515	7.57809			Unidentified	4		0.0125877	0.0162322	0.0126683	0.015004	0.0140229	0.0290911	0.017425	0.0134815	0.0144585	0.0158666	0.0152203	0.0181281	0.01526	0.0171361	0.0175771	0.0199346	0.0213621	0.0259137	0.0240564	0.0267564	0.0241713	0.0260955	0.0226879	0.0260586	0.0248916	0.0270857	0.0269211	0.0219757	0.0248038	0.0252223	0.0255191	0.0281387	0.02238	0.0267043	0.0299808	0.0239004	0.0201595	0.028665	0.0285583
472	448.5	1.9262e-05	0.761203	383.241	7.57843	C18H36O4;	HCOONa;	(9R,10R)-Dihydroxyoctadecanoic acid;"(9S,10S)-9,10-Dihydroxyoctadecanoate";"10,11-dihydroxy stearic acid";"11,12-dihydroxy stearic acid";"12,13-dihydroxy stearic acid";"15,16-dihydroxy-octadecanoic acid";"2,3-dihydroxy stearic acid";"4,14-dihydroxy-octadecanoic acid";"5,6-dihydroxy stearic acid";"6,7-dihydroxy stearic acid";"7,8-dihydroxy stearic acid";"8,9-dihydroxy stearic acid";"9,10-dihydroxy…	3		0.00824342	0.00639614	0.00551268	0.00614772	0.00853674	0.00868319	0.00642553	0.00583608	0.00590991	0.00622256	0.00638302	0.00662808	0.00591399	0.00646932	0.00857139	0.00735792	0.00737123	0.00835538	0.00848214	0.00853283	0.00794606	0.00805989	0.00940046	0.0107656	0.0102479	0.00865145	0.0128529	0.00709705	0.00748008	0.00844747	0.0084862	0.0110495	0.0100934	0.0107448	0.00866938	0.00701176	0.00705524	0.00832726	0.00891258
475	542.5	0.0163411	0.617242	384.245	7.58039	C26H28N2;	NH3;	Unidentified	4		0.00132922	0.00105171	0.00103431	0.000925647	0.00147607	0.00240941	0.0015734	0.000925336	0.00109746	0.000992377	0.00123159	0.00152078	0.000921194	0.00145582	0.00138339	0.00139785	0.00107603	0.00162832	0.00158363	0.00152617	0.00216437	0.00214895	0.00129429	0.00138418	0.00145038	0.00216641	0.00143487	0.00140005	0.0014772	0.00135577	0.00147896	0.00167607	0.00159213	0.00148397	0.00188434	0.00139454	0.00115131	0.00139454	0.00177192
771	67.5	0.00480196	5.52453e-13	550.315	7.62724	C25H48NO7P;	HCOOH;	LysoPE(0:0/20:2(11Z,14Z));"LysoPE(20:2(11Z,14Z)/0:0)";;	3		0.000632082	0.000653333	0.000542515	0.000568971	0.000617756	0.000728357	0.000738878	0.000819419	0.000536274	0.000964268	0.000874306	0.0011594	0.00104207	0.00129747	0.00133054	0.000522468	0.000501963	0.00067662	0.000717191	0.0008596	0.000638147	0.000706678	0.000608484	0.000559959	0.000890911	0.000998068	0.001546	0.00106734	0.000737417	0.00121019	0.000590544	0.000499918	0.000429907	0.000449016	0.000507742	0.000495358	0.000488702	0.000842867	0.000654272
570	526.5	1.92659e-06	0.372377	450.262	7.62886	C21H42NO7P;C21H39O7P;C22H41NO3;C23H31N7;	H;NH3;HCOOK;HCOOH;	(3s)-3,4-Di-N-Hexanoyloxybutyl-1-Phosphocholine;1-16:1-lysoPE;PC(O-11:1(10E)/2:0);;"LPA(0:0/18:2(9Z,12Z))";"LPA(18:2(9Z,12Z)/0:0)";Oleoylglycerone phosphate;;PGE2alpha dimethyl amine;;2-[Trans-(4-Aminocyclohexyl)Amino]-6-(Benzyl-Amino)-9-Cyclopentylpurine;;	3		0.00526424	0.00771806	0.00660778	0.00516565	0.00477182	0.00559312	0.00757749	0.00492166	0.00696144	0.00484299	0.0047797	0.0056956	0.00469256	0.00564468	0.00516284	0.00592378	0.00381949	0.00537247	0.00465603	0.00764424	0.0045015	0.00731914	0.00420539	0.00440482	0.0042031	0.00791948	0.00595251	0.00464558	0.00421437	0.00523793	0.00605853	0.00385523	0.00330767	0.0028691	0.00337932	0.00312825	0.00388791	0.00589285	0.00510485
1630	390.5	0.0134941	0.01863	993.637	7.62894			Unidentified	4		0.00343805	0.00284999	0.00354635	0.00379022	0.00404613	0.00536904	0.00830942	0.00349199	0.00389276	0.00420924	0.00442859	0.00816646	0.00368428	0.00427373	0.0040696	0.00380537	0.00389215	0.00266459	0.00439254	0.00440756	0.00653074	0.00457633	0.00463484	0.00271821	0.00419027	0.00423189	0.00524097	0.00447477	0.0045074	0.0045142	0.00433283	0.00530164	0.00417807	0.00462099	0.00741969	0.00640125	0.0035917	0.00517974	0.00494249
573	350	5.31491e-05	0.413998	451.266	7.62939			Unidentified	4		0.000939846	0.000984853	0.00124992	0.000992845	0.000723453	0.0012341	0.00117844	0.000763073	0.00100187	0.000767658	0.00127531	0.00117422	0.000939334	0.000943668	0.000835268	0.000515532	0.000698351	0.0011953	0.000713763	0.000895606	0.00069797	0.000873513	0.000813714	0.000670383	0.000892464	0.0012565	0.00110348	0.000808282	0.000940935	0.00113153	0.000607231	0.000825051	0.000720029	0.000651322	0.000448761	0.000659256	0.000691087	0.00121217	0.000746441
1632	196.5	0.0428126	0.710136	994.64	7.62987	C54H100NO8P;	KCl;	PC(22:4(7Z,10Z,13Z,16Z)/24:0);"PC(24:0/22:4(7Z,10Z,13Z,16Z))";;	3		0.0018396	0.00207802	0.0020172	0.00204636	0.00218193	0.00442786	0.00267171	0.00361656	0.00212355	0.0024253	0.00248594	0.00442506	0.00205964	0.00486004	0.00229752	0.00222778	0.00232492	0.00388479	0.00245222	0.00246617	0.00248868	0.0025346	0.0026286	0.00152507	0.00229031	0.00232043	0.00289155	0.00248321	0.00153057	0.00257283	0.00248675	0.00289125	0.00243031	0.00375529	0.00298625	0.00256014	0.00204352	0.0029452	0.00298994
1635	659.5	0.0305499	0.330197	995.643	7.66415			Unidentified	4		0.000655969	0.000780962	0.00067083	0.000748024	0.000698407	0.000615615	0.000731329	0.000700917	0.000742887	0.000748835	0.000798024	0.000845754	0.00076721	0.000742966	0.0007981	0.000689586	0.000743348	0.000774428	0.000428232	0.000850101	0.000639948	0.000903728	0.000493698	0.000870234	0.00042601	0.000828038	0.000970402	0.00081363	0.000790669	0.000828891	0.000789236	0.000952495	0.000742563	0.000889867	0.000761914	0.00073109	0.00064994	0.000998709	0.000924839
1428	360.5	0.117648	0.77886	859.355	7.69065	C42H62O16;C43H58N4O12;	K;K;	Unidentified	4		0.00121894	0.0011694	0.00100217	0.000991975	0.00121755	0.00119488	0.0012449	0.000817299	0.00115473	0.00121366	0.00126276	0.00139253	0.00109506	0.00117323	0.00112665	0.000963494	0.00116191	0.00126547	0.00129264	0.00126293	0.00117634	0.00114659	0.000869426	0.0011251	0.000967541	0.000922333	0.0012573	0.00116232	0.00103051	0.00099065	0.00110848	0.00118463	0.000929942	0.00108273	0.00105577	0.000885515	0.000843592	0.000634352	0.00111174
1041	263	3.75891e-06	0.000606498	647.328	7.70889	C28H52O12;	HCOONa;	alpha,alpha'-Trehalose 6-palmitate;;	3		0.000856893	0.000917422	0.000639125	0.000808664	0.000800637	0.00099038	0.000943424	0.000640042	0.000837516	0.000928913	0.0013523	0.000857774	0.00141088	0.00100809	0.00100089	0.000652486	0.000539807	0.000911053	0.000641828	0.000985118	0.000542077	0.000895385	0.000774477	0.000676241	0.000487587	0.00130634	0.00105006	0.000971782	0.00110039	0.000722506	0.000907494	0.000821345	0.00100856	0.000696075	0.000914662	0.000641255	0.000763653	0.00108436	0.000630232
1283	180	8.58244e-22	7.67076e-05	767.422	7.71975	C39H62O12;	HCOOH;	Yamogenin 3-O-neohesperidoside;;	3		0.00605187	0.00482776	0.00493883	0.00495527	0.00453497	0.00704456	0.00475606	0.00573303	0.00472482	0.00554391	0.00468806	0.0078343	0.00681765	0.00686812	0.00560269	0.00659509	0.0066698	0.00769728	0.00634335	0.00639064	0.00591118	0.00728187	0.00670746	0.00659881	0.00755901	0.00909689	0.00930394	0.0066918	0.00622264	0.00867433	0.0103466	0.00949515	0.00853917	0.00784983	0.0109697	0.0104423	0.00785239	0.00910706	0.0124839
1740	467.5	5.33897e-21	0.506667	1049.5	7.73437	C46H83N2O17P;	HCOOK;	Unidentified	4		0.000342972	0.000403405	0.000280982	0.000309917	0.000306144	0.000615571	0.000262577	0.000297891	0.000282019	0.000304775	0.000285672	0.000370628	0.000363945	0.000304903	0.000316243	0.000565151	0.000556182	0.000673824	0.000519452	0.000634962	0.000515683	0.000567676	0.000519581	0.000557665	0.000497835	0.000569251	0.000643415	0.000525669	0.000506506	0.000626061	0.000396051	0.000427671	0.000359709	0.000362515	0.000441577	0.000394475	0.000355767	0.000402878	0.000493887
741	331	4.41868e-10	0.848674	538.315	7.73711	C29H45NO4;C24H48NO7P;	HCOONa;HCOOH;	Cervonyl carnitine;;1-16:1-lysoPC;LysoPC(16:1(9Z));PC(16:1(9E)/0:0);PC(16:1(9Z)/0:0)[U];;	3		0.0280976	0.0295124	0.0228281	0.0268991	0.0258986	0.0269589	0.023207	0.0252811	0.0227616	0.024987	0.0244051	0.0292497	0.0221367	0.0274841	0.0245223	0.020277	0.0195099	0.0253846	0.0232604	0.0274601	0.0222859	0.024183	0.0186134	0.0215612	0.0207315	0.0252646	0.0256604	0.0197807	0.0179274	0.0227746	0.0227615	0.0206129	0.0171642	0.0156598	0.0187868	0.0158167	0.0155746	0.0232629	0.0165786
933	767.5	0.00862416	0.19834	606.302	7.73874	C31H41N7O6;C29H43N3O8;	H;HCOOH;	Unidentified	4		0.000925305	0.00104232	0.000543893	0.000988295	0.000817822	0.000867368	0.000527536	0.000744118	0.00082471	0.0006344	0.000853361	0.000886893	0.000515789	0.000993824	0.000671613	0.000596466	0.000563822	0.000791585	0.000933799	0.000820316	0.000740851	0.00075971	0.000652935	0.000633563	0.000740851	0.000792177	0.000646154	0.000727918	0.000647148	0.000870086	0.000685333	0.000597507	0.000703945	0.000572909	0.00072061	0.000551732	0.000556035	0.00071387	0.000608234
749	576	1.81403e-10	0.803532	540.318	7.74032	C27H45N5O5;	Na;	Unidentified	4		0.0007021	0.00068929	0.000574526	0.000642573	0.000648278	0.000523434	0.000537499	0.000538033	0.000615146	0.000674288	0.00047094	0.000682102	0.000525307	0.000792101	0.000563535	0.000475757	0.000505044	0.000516426	0.000583404	0.000586508	0.00056828	0.000518857	0.000414613	0.000517705	0.000462697	0.000473415	0.00052059	0.000522679	0.000409297	0.000544882	0.000571291	0.000434132	0.000384872	0.000358208	0.000380894	0.000380053	0.000381829	0.000490411	0.000340463
1431	655.5	2.14151e-10	1.08977e-08	861.433	7.77022			Unidentified	4		0.0080962	0.00885714	0.00812919	0.00895934	0.00805932	0.0106868	0.00938226	0.00946034	0.00885144	0.00963686	0.00966564	0.0120401	0.0115685	0.0120615	0.0120463	0.00890831	0.00911883	0.0115773	0.00980028	0.0105343	0.00881467	0.0104597	0.00914506	0.00931671	0.00947885	0.0104311	0.0116257	0.00975424	0.0103251	0.0116944	0.0065292	0.00668885	0.00631671	0.00648702	0.00664646	0.00683722	0.00612482	0.00781788	0.00885422
1569	638	0.000445116	0.216615	969.595	7.77473	C46H96O11P2;	HCOOK;	2,3-Di-O-Phytanly-3-Sn-Glycero-1-Phosphoryl-3'-Sn-Glycerol-1'-Phosphate;;	3		0.000780045	0.000827159	0.00054234	0.000864082	0.000708027	0.00115621	0.000713457	0.000852989	0.000512593	0.000691233	0.000730788	0.00102898	0.000646128	0.000918042	0.000873933	0.000535454	0.000638286	0.000881362	0.000690696	0.00109615	0.000765207	0.000863989	0.000764864	0.000810907	0.000666868	0.00119961	0.00111051	0.000718083	0.000778981	0.000860836	0.000755442	0.00069557	0.000546776	0.00050618	0.000622099	0.000517559	0.000483521	0.000754316	0.000632676
253	754.5	4.75244e-06	0.00178907	295.228	7.77941	C18H32O3;C17H30O;	H;HCOOH;	(1R,2R)-3-oxo-2-pentyl-cyclopentaneoctanoic acid;"(1S,2S)-3-oxo-2-pentyl-cyclopentaneoctanoic acid";"(9Z)-(12S,13R)-12,13-Epoxyoctadecenoic acid";"(9Z,12Z)-(8S)-Hydroxyoctadeca-9,12-dienoic acid";12(13)-EpOME;"12,13-epoxy-9-octadecenoic acid";12-hydroxy-10-octadecynoic acid;12-hydroxy-9-octadecynoic acid;12-oxo-10E-octadecenoic acid;12-oxo-10Z-octadecenoic acid;12-oxo-9E-octadecenoic acid;12-oxo-…	3		0.00526737	0.00726072	0.0046804	0.00562569	0.00523426	0.00862424	0.00508384	0.00554973	0.00514119	0.00603505	0.00576811	0.00736865	0.007139	0.00737365	0.0078049	0.00671179	0.0067946	0.00902137	0.00762425	0.00978326	0.00757131	0.00802406	0.00672476	0.00724269	0.00786073	0.00955838	0.010272	0.00799958	0.00760776	0.00993796	0.0086466	0.0081307	0.00681059	0.00633151	0.00671271	0.00672846	0.00614997	0.0109984	0.00733921
1315	39	0.0224938	3.90254e-06	783.417	7.81832	C40H71O8P;C39H67O8P;	KCl;Na_HCOONa;	PA(17:0/20:4(5Z,8Z,11Z,14Z));;18:2-18:3-PA;;	3		0.00173296	0.00160486	0.00190162	0.00169953	0.00112472	0.00157776	0.00137014	0.00121341	0.000908303	0.00121586	0.00127287	0.00187905	0.00128079	0.00144434	0.00129927	0.0025218	0.00280903	0.00370269	0.00135304	0.00166956	0.00176482	0.001288	0.00126567	0.00124946	0.00131921	0.00186961	0.00166432	0.00119056	0.00178714	0.00134705	0.00272339	0.00286893	0.00210386	0.00154933	0.00237079	0.00135263	0.00155457	0.00176169	0.00234908
624	459.5	2.43173e-10	2.6321e-06	475.27	7.82021	C27H40O7;C26H38O5;C27H34N4O;	H;HCOOH;HCOOH;	Cyclic-3,20-bis(1,2-ethanediyl acetal)-11alpha-(acetyloxy)-5alpha,6alpha-epoxypregnane-3,20-dione;;17-phenyl-trinor-PGF2alpha isopropyl ester;Resocortol butyrate (USAN);;Piritramide (INN);;	3		0.00482711	0.00930966	0.00575115	0.00529349	0.00495587	0.00428302	0.00544167	0.0046479	0.00528329	0.00764708	0.00844267	0.00668544	0.00735325	0.00703215	0.00829077	0.00529052	0.00425723	0.00402905	0.00449701	0.00598251	0.00459455	0.00438039	0.00374881	0.00433782	0.00443118	0.00524043	0.00532013	0.00657898	0.00597395	0.00733577	0.00700835	0.0071854	0.00495355	0.00615753	0.00602477	0.00622062	0.00492434	0.00778806	0.00476177
503	14.5	0.350034	1.39318e-15	394.296	7.82033	C23H38O4;C22H39NO2;	NH3;HCOOH;	1-Arachidonoylglycerol;2-Arachidonoylglycerol;"3alpha,7alpha,12alpha-Trihydroxy-24-nor-5beta-cholan-23-al";"9-deoxy-9-methylene-16,16-dimethyl -PGE2";Meteneprost (USAN/INN);Trimoprostil (USAN/INN);;"8,11,14-Eicosatrienoylethanolamide";"Anandamide (20:3, n-3)";Mead Acid-EA;;	3		0.000394427	0.0007704	0.000348336	0.000420453	0.000487957	0.00060337	0.000437462	0.000377649	0.000446322	0.000695782	0.00120324	0.000667038	0.00157099	0.00187249	0.00128922	0.00033481	0.000492894	0.000327084	0.000685043	0.000447167	0.000429794	0.00046137	0.000399414	0.000418418	0.000551689	0.00084794	0.000765366	0.0016936	0.00110247	0.00140947	0.000578141	0.000369937	0.000308075	0.000531619	0.000552699	0.000376494	0.00050751	0.000696362	0.000580872
893	652	0.016848	0.540809	595.288	7.82883	C34H44O9;C32H46O9;C33H50O4S2;C30H48O9;C31H44N4O5;C29H46O7;	H;Na;Na;Na_Na;Na_Na;Na_HCOONa;	Salannin;;Cucurbitacin A;;Camobucol (USAN/INN);;Lithocholate 3-O-glucuronide;;Pandamine;;2-deoxy-20-hydroxy-5alpha-ecdysone 3-acetate;;	3		0.01467	0.0117946	0.0191092	0.00810574	0.0156561	0.0169561	0.01621	0.00877824	0.00957513	0.0126282	0.0116266	0.0124771	0.00736904	0.00890777	0.0115563	0.0127966	0.01302	0.00874735	0.0184168	0.0105905	0.013953	0.0188636	0.0225132	0.0159491	0.0140657	0.0198341	0.0214933	0.0155077	0.0184501	0.0134114	0.0105084	0.0126606	0.0138237	0.00962058	0.0141133	0.0132331	0.0136871	0.0109182	0.0135975
1324	630.5	0.0525396	0.215462	791.368	7.83583			Unidentified	4		0.0126296	0.0133436	0.0124255	0.0120407	0.0126447	0.0121792	0.0114271	0.012204	0.0121423	0.0121598	0.0124706	0.012029	0.0113502	0.0131456	0.0121992	0.0114019	0.0111979	0.0131132	0.0129134	0.0130614	0.0108284	0.0126543	0.0105303	0.0111315	0.0107936	0.0121914	0.011189	0.010111	0.00980911	0.0116655	0.0128581	0.0119155	0.0112604	0.0121014	0.0120551	0.011446	0.0135563	0.0117799	0.0132515
587	643	5.4459e-05	0.170416	455.241	7.83622	C20H41O9P;C26H42O2S;C22H42O7;C20H38N4O4;C24H36O4;C22H38N2;C19H39O7P;	H;K;K;NaCl;HCOONa;NaCl_HCOONa;HCOOH;	PG(14:0/0:0)[U];;"(5Z)-1,25-dihydroxy-3-thiavitamin D3 / (5Z)-1,25-dihydroxy-3-thiacholecalciferol";"1alpha,25-dihydroxy-3-deoxy-3-thiavitamin D3 / 1alpha,25-dihydroxy-3-deoxy-3-thiacholecalciferol";"1beta,25-dihydroxy-3-deoxy-3-thiavitamin D3 / 1beta,25-dihydroxy-3-deoxy-3-thiacholecalciferol";;Palmitoyl glucuronide (Palmitic acid);;Dimorpholamine (JP15);;12alpha-Hydroxy-3-oxo-5beta-chol-9(11)-e…	3		0.00752941	0.00716539	0.00582601	0.00631203	0.00603244	0.0105854	0.0056872	0.00662649	0.00583131	0.00624034	0.00638653	0.00977257	0.00719176	0.00835058	0.00749556	0.00798776	0.00851959	0.0109557	0.00968827	0.0104482	0.00958658	0.00913764	0.00651364	0.00763226	0.0078803	0.0105984	0.0123302	0.00819104	0.00825362	0.0101995	0.00775996	0.00735155	0.00671746	0.00498341	0.00624962	0.00508444	0.00526519	0.0077308	0.00685574
1949	383.5	2.12122e-10	9.05777e-05	1153.65	7.83727			Unidentified	4		0.00114119	0.00239547	0.001509	0.00120806	0.00115752	0.000998161	0.00128805	0.00103739	0.00121982	0.00173203	0.00213043	0.00160727	0.00175706	0.00154129	0.00209719	0.00103396	0.000817821	0.000733743	0.000835691	0.00104044	0.000811511	0.000941619	0.000865423	0.000945825	0.000925662	0.00100308	0.00101818	0.0014837	0.00111606	0.00141464	0.00112659	0.00143041	0.00106858	0.00137422	0.00121562	0.00141308	0.00107246	0.00164148	0.000948492
1325	365	0.0516833	0.0584437	792.371	7.83777	C36H65NO13;	KCl;	Unidentified	4		0.00488397	0.005004	0.00471881	0.00485096	0.00490887	0.00453577	0.00442777	0.00457866	0.00467537	0.00449441	0.0048604	0.00457118	0.00421643	0.00515602	0.00453416	0.00425182	0.00430052	0.00497063	0.00505628	0.00495681	0.00411672	0.00487339	0.00401686	0.00426419	0.00427321	0.00482703	0.0044668	0.00365433	0.00368655	0.00436209	0.00490583	0.00452667	0.00430666	0.00448686	0.00457233	0.0083072	0.00515608	0.0044817	0.0051423
1273	618.5	0.000184217	0.819217	762.391	7.85344	C36H61NO16;	H;	Unidentified	3		0.0116925	0.0119369	0.0179944	0.0187135	0.0117144	0.0101	0.0108671	0.0115562	0.0113154	0.0120054	0.0181644	0.011583	0.0106498	0.0198355	0.0118153	0.00926539	0.00874114	0.0108164	0.0101443	0.0105789	0.00860094	0.0100951	0.00890977	0.00930013	0.00918952	0.00996013	0.00918108	0.00817601	0.00789209	0.00964267	0.0102373	0.00958688	0.0141358	0.00931795	0.00942603	0.00953059	0.010357	0.0147378	0.0163877
1163	44	0.0176782	0.0235238	715.349	7.85492	C43H48N4O6;C41H50N6O2;C36H56O9;	H;NaCl;HCOOK;	Amataine;;Bisoctrizole (USAN/INN);;Oleanoic acid 3-O-glucuronide;;	3		0.00185227	0.00197611	0.0017898	0.00193502	0.00192924	0.00278783	0.0016909	0.00163285	0.00172323	0.0020055	0.00186785	0.00192023	0.00164475	0.00177991	0.00184709	0.00166783	0.00143936	0.00165979	0.00185966	0.00185583	0.00150144	0.000838246	0.0015995	0.00172197	0.00142429	0.00166458	0.00161514	0.0014884	0.00137465	0.00146183	0.00193161	0.001801	0.00165566	0.0017559	0.00165548	0.00166002	0.00179108	0.00173272	0.00178366
1912	504.5	0.000289133	0.0647318	1133.62	7.85536			Unidentified	4		0.00241205	0.00244204	0.00209346	0.00231085	0.00225654	0.00300644	0.00186967	0.00229367	0.00198616	0.00223671	0.00219994	0.00312119	0.00237467	0.00285448	0.00275608	0.00207878	0.00230007	0.00289075	0.00247095	0.00269952	0.00217902	0.00240217	0.00162055	0.00231966	0.00232448	0.00270849	0.00324847	0.00226835	0.00196921	0.00280387	0.00211424	0.00196139	0.00186921	0.00141228	0.00151922	0.00134891	0.000408834	0.00233332	0.00170815
1159	457	0.295627	0.0951429	714.356	7.85595			Unidentified	4		0.00234	0.00260572	0.00240214	0.00242047	0.00235839	0.00231403	0.00215963	0.00216296	0.00233592	0.00259947	0.0018805	0.00244259	0.00235103	0.00252228	0.00157613	0.00200168	0.00200866	0.00253183	0.00238488	0.00234088	0.00174274	0.00233089	0.00200563	0.00200819	0.00203369	0.00224455	0.00181846	0.00184411	0.00182203	0.0020048	0.00236632	0.00213907	0.00371621	0.00205521	0.00209812	0.00217135	0.00228553	0.00231448	0.0024007
1185	266	0.000905135	0.881634	723.38	7.85883			Unidentified	4		0.651755	1.02276	0.661358	0.694197	0.648693	0.577526	0.656653	0.660718	0.653478	1.02377	0.675624	1.00053	0.65556	0.765643	0.710342	0.486803	0.494495	0.862257	0.836774	0.585277	0.481674	0.573278	0.487534	0.513824	0.510118	0.551078	0.585251	0.487428	0.495076	0.561699	0.557474	0.572696	0.518394	0.52042	0.543323	0.521465	0.538514	0.584404	0.882521
1277	114.5	0.000641877	0.43074	764.397	7.85934			Unidentified	4		0.00098128	0.00146247	0.00127978	0.00100495	0.00101761	0.000426885	0.0014526	0.000927663	0.000909107	0.00105373	0.00154502	0.00103177	0.000801545	0.00105371	0.000938848	0.000827561	0.000710557	0.000750877	0.000680032	0.000627515	0.000848111	0.000608659	0.000709096	0.000818724	0.000790615	0.000949225	0.000857089	0.000786719	0.000679172	0.000860593	0.000521264	0.000625862	0.000725638	0.000903762	0.000898707	0.00053266	0.000956675	0.000956544	0.000930095
1233	499.5	8.28502e-06	0.333642	740.37	7.85938			Unidentified	4		0.00438641	0.00444951	0.00441606	0.00457167	0.00471344	0.00395172	0.00430006	0.00442121	0.00422597	0.0047634	0.00454811	0.00723444	0.00410696	0.00847654	0.00435302	0.00153468	0.00324221	0.00414153	0.00397494	0.00378999	0.00320401	0.0034949	0.00339838	0.00358982	0.00344359	0.00369357	0.00357529	0.00308232	0.00294323	0.00343181	0.00389227	0.00349143	0.00366515	0.0037223	0.00360861	0.00374743	0.003626	0.00376908	0.00403005
1241	251.5	8.03244e-06	0.0921425	741.373	7.85985			Unidentified	4		0.0012417	0.00164126	0.00127135	0.00158608	0.00140683	0.00150261	0.00154444	0.00115511	0.00184199	0.00131329	0.00155327	0.00157978	0.00114443	0.00165079	0.00153313	0.00117432	0.001	0.00139773	0.00146218	0.00153083	0.000743647	0.00110515	0.000889017	0.00128247	0.00112207	0.00109133	0.00111535	0.000996967	0.000855772	0.000988398	0.00144744	0.00126521	0.00112288	0.00124969	0.00162512	0.00137441	0.00129698	0.00171288	0.00129367
1275	355.5	1.65103e-05	0.937492	763.394	7.86002			Unidentified	4		0.00472163	0.0047624	0.0046249	0.00463053	0.00453442	0.00568686	0.00430599	0.00459262	0.00435938	0.00458762	0.00465776	0.00447816	0.00424782	0.00753975	0.00440747	0.00345536	0.00340257	0.00430082	0.00392265	0.00402951	0.00321188	0.00369535	0.00522035	0.00367872	0.0034824	0.00373398	0.00354712	0.00294554	0.0028981	0.00541513	0.00391599	0.00387764	0.00356188	0.00348537	0.00381147	0.00359767	0.00391275	0.00502821	0.00399859
1194	344.5	0.000444788	0.740989	726.389	7.86004			Unidentified	4		0.0130857	0.0199527	0.013508	0.0137032	0.0133849	0.0168236	0.020024	0.0132308	0.0130242	0.0136632	0.0137164	0.0197047	0.0131895	0.0151189	0.0140236	0.00962534	0.00983485	0.012091	0.0164484	0.0117158	0.00969304	0.0162314	0.00979355	0.0102215	0.0104003	0.0109966	0.0114204	0.00996596	0.00987988	0.015699	0.0111962	0.0115765	0.0102432	0.0105338	0.0108775	0.0104705	0.0107723	0.0117839	0.0173357
1092	101	3.92519e-06	0.961841	677.374	7.86175	C40H56O;C40H48N4O3;	NaCl_HCOONa;HCOOH;	1'-Hydroxytorulene;"1-OH-3',4'-Didehydrolycopene";"3,4-Dehydrorhodopin";alpha-cryptoxanthin;alpha-Cryptoxanthin;"beta-Carotene 5,6-epoxide";beta-cryptoxanthin;beta-Cryptoxanthin;"epsilon,epsilon-carotene-3-diol";"epsilon,psi-carotene-3-ol";Lycoxanthin;Mutatochrome;Rubixanthin;Zeinoxanthin;;Geissospermine;;	3		0.0119088	0.0171889	0.0168438	0.0171652	0.0123092	0.0147407	0.0168183	0.0119821	0.012241	0.0133264	0.0183571	0.0122317	0.0159417	0.0133788	0.0125323	0.00860645	0.00853991	0.0111452	0.0141475	0.0139554	0.00858601	0.00937482	0.00828581	0.00946933	0.0123838	0.00997136	0.010374	0.00817096	0.0113977	0.0101392	0.0100762	0.00987132	0.0137995	0.00903776	0.0099245	0.00921359	0.00956786	0.010015	0.0153935
1094	597.5	0.00231748	0.787172	678.378	7.8625			Unidentified	4		0.00385636	0.00438039	0.0048047	0.00357665	0.00386027	0.00369465	0.00425384	0.00497286	0.0035096	0.00460537	0.00429342	0.00420103	0.00392303	0.00510845	0.00420288	0.00306959	0.00320403	0.0036929	0.00483609	0.00348397	0.00286064	0.00324446	0.00347181	0.00317912	0.0033436	0.0032712	0.00296147	0.0027634	0.0036523	0.00347636	0.00353237	0.00348653	0.00447247	0.0039092	0.00335849	0.00211033	0.00293667	0.00320522	0.00486719
90	362	4.60211e-21	0.371804	155.751	7.86255			Multiply Charged ion - not identified	4		0.0055398	0.00605516	0.00587058	0.00611608	0.00568029	0.00390708	0.0064039	0.00649247	0.00573381	0.00601937	0.00575394	0.00554869	0.00547456	0.00665154	0.00623607	0.00321286	0.00327142	0.00411669	0.00341102	0.00406089	0.00307688	0.00387881	0.00345558	0.00367157	0.00356319	0.00329601	0.00370468	0.00317024	0.00332357	0.00361703	0.00380495	0.00400586	0.00346506	0.0037294	0.00356135	0.00378433	0.00382889	0.00421277	0.00427048
1196	702	4.226e-07	0.954304	727.391	7.86303			Unidentified	4		0.00227995	0.00305202	0.00215536	0.00216601	0.00266871	0.00151033	0.00175817	0.00182804	0.0018234	0.00188039	0.00284832	0.00214634	0.00204436	0.00225472	0.00220748	0.0014271	0.00140356	0.00161094	0.00150468	0.00169274	0.00146164	0.00209244	0.00124159	0.00178565	0.00139414	0.00163837	0.00167518	0.00127782	0.00144693	0.0016388	0.00160051	0.00152747	0.00129611	0.00149694	0.0015191	0.00142527	0.00151254	0.00190839	0.00240989
1950	721	0.0196372	0.00319417	1154.66	7.8962			Unidentified	4		0.0933008	0.103188	0.0795037	0.0982254	0.0848821	0.0987727	0.12508	0.106476	0.0997127	0.106851	0.118734	0.126004	0.114732	0.140056	0.118285	0.0740309	0.0750565	0.0850071	0.0981273	0.0930843	0.0915252	0.0814482	0.056599	0.0842273	0.0848289	0.109386	0.128454	0.0950997	0.107512	0.108762	0.0923159	0.0995624	0.0953958	0.0713377	0.0972734	0.0600959	0.0376393	0.0939069	0.114167
52	579.5	0.00194216	0.0176951	138.079	7.89727			Unidentified	4		0.0011843	0.00140063	0.00123177	0.00118639	0.00115606	0.0014089	0.00124072	0.0013586	0.00118528	0.00144441	0.00129144	0.00154843	0.00155076	0.00147061	0.00140438	0.000887402	0.00112171	0.00126412	0.00125092	0.00133722	0.000974516	0.00111927	0.00117777	0.00116233	0.00106119	0.00128834	0.00146211	0.000992916	0.00108357	0.00135164	0.00123177	0.00118191	0.00091055	0.00081716	0.000989834	0.000898105	0.00107097	0.00137221	0.00121859
53	738.5	0.00873289	0.0048176	138.191	7.89796			Unidentified	4		0.000716663	0.000825246	0.000737338	0.000636234	0.000706526	0.000781037	0.000805095	0.000864343	0.000635484	0.00077376	0.000672907	0.000963828	0.000854369	0.000905721	0.000958287	0.00051397	0.000504235	0.000765962	0.000611707	0.000698613	0.000568138	0.000750376	0.000750297	0.000699795	0.00068193	0.000759227	0.00093018	0.000704658	0.000578526	0.00072363	0.000638591	0.000607441	0.000605958	0.000626032	0.000688453	0.000449813	0.000717963	0.000870028	0.00074839
1639	423	0.0143195	0.00756324	998.619	7.93077			Unidentified	4		0.00172524	0.00118029	0.00110862	0.00125928	0.00122636	0.00183292	0.00122047	0.0015188	0.00109877	0.00116133	0.00123392	0.00172126	0.00140103	0.00147086	0.00149958	0.00119597	0.00121015	0.00166259	0.00157007	0.00163878	0.00158632	0.00155887	0.00143239	0.00134181	0.00149104	0.00192978	0.00222692	0.00172157	0.00177999	0.00181637	0.00160949	0.00138804	0.00116876	0.00108059	0.00127762	0.00109384	0.000916527	0.00172405	0.00134418
1774	425	0.0657494	0.739307	1063.6	7.93668			Unidentified	4		0.00104247	0.00108487	0.000989113	0.00106207	0.00107961	0.00165908	0.00105441	0.00106628	0.000940337	0.000625437	0.00116371	0.0012987	0.00112327	0.00120653	0.00116513	0.00136048	0.00138762	0.00117404	0.00173374	0.000775439	0.00148793	0.00147077	0.000829872	0.00130928	0.000826027	0.00174519	0.00106387	0.00150121	0.00139563	0.00170194	0.00162365	0.000376899	0.00121186	0.00122837	0.00128637	0.00123545	0.00120044	0.000867765	0.00078461
667	875.5	0.358357	3.9402e-05	505.257	7.93872	C27H36F6O2;C24H43O9P;C22H45O9P;C29H40O6;C22H40N6O4S;C27H42O6;C21H43O7P;C29H34N4;C26H40O4;	H;H;Na;Na;Na;Na_Na;HCOONa;HCOONa;Na_HCOONa;	(22E)-26,26,26,27,27,27-hexafluoro-25-hydroxy-22,23-didehydrovitamin D3 / (22E)-26,26,26,27,27,27-hexafluoro-25-hydroxy-22,23-didehydrocholecalciferol;;1-18:3-lysoPG;;2-16:0-lysoPG;Lysophosphatidylglycerol;PG(16:0/0:0);;Stigmatellin Y;;Bethanidine sulfate (JAN/USAN);;3-Dehydroecdysone;Podecdysone B;;LPA(0:0/18:0);LPA(18:0/0:0);;Ochrolifuanine A;;"(24R,25S)-25,26-epoxy-1alpha,24-dihydroxy-27-norvi…	3		0.00464813	0.00499428	0.0042623	0.00460666	0.0042168	0.00538906	0.00467789	0.00460819	0.00447766	0.00477957	0.00466162	0.00631209	0.00557897	0.00628846	0.00576923	0.00435967	0.00438254	0.00556904	0.00492785	0.0056695	0.00471145	0.0051857	0.00449546	0.00473326	0.0047428	0.00586794	0.00705953	0.00538532	0.00500049	0.0059814	0.00557121	0.00537	0.00458455	0.0040226	0.00432124	0.00424962	0.00389063	0.00577297	0.00469276
1638	794	0.00133922	0.00948545	997.616	7.93875			Unidentified	4		0.00537428	0.00549419	0.00512974	0.00549063	0.00476969	0.00801932	0.00547813	0.00636693	0.00471431	0.00583971	0.00583942	0.00759562	0.00626125	0.00722516	0.00663154	0.00586578	0.00609973	0.00756589	0.0113706	0.00790153	0.00713066	0.00753703	0.0064492	0.00670725	0.00651844	0.00869213	0.0100588	0.00766714	0.00782928	0.00860685	0.00658692	0.0062734	0.00553558	0.00481244	0.00596313	0.00480819	0.0094247	0.00768326	0.00948779
628	472.5	0.0346078	2.55067e-06	476.278	7.94468	C23H44NO7P;C26H43NO4;C27H39NO2;	H;Na_Na;HCOONa;	LysoPE(0:0/18:2(9Z,12Z));"LysoPE(18:2(9Z,12Z)/0:0)";;Glycolithocholate;;Veratramine;;	3		0.487684	0.529863	0.507147	0.510634	0.578026	0.672465	0.516449	0.537934	0.504662	0.564191	0.54975	0.765517	0.582666	0.653402	0.657944	0.496337	0.49396	0.649875	0.645025	0.654192	0.582637	0.655705	0.572339	0.591159	0.595924	0.7052	0.811155	0.671744	0.679505	0.728463	0.572572	0.565296	0.494733	0.493245	0.531581	0.507568	0.492885	0.616144	0.577917
669	739	0.446048	0.107074	506.26	7.94499	C27H41NO6S;	H;	Unidentified	4		0.00113318	0.000741634	0.000993001	0.00102689	0.00108299	0.00122261	0.00112139	0.000819436	0.00105768	0.00116974	0.000675988	0.00131782	0.00104242	0.00137712	0.00106688	0.000478988	0.00103131	0.000931886	0.00121388	0.00136901	0.000758439	0.00122461	0.00102763	0.000497844	0.000665021	0.00135186	0.0017388	0.00121328	0.00121374	0.00113672	0.00103782	0.00139102	0.00049457	0.000996189	0.00110872	0.00100565	0.000759984	0.00136199	0.0010914
1529	466.5	5.82274e-06	7.06837e-06	953.563	7.95466	C49H88O15;	K;	16:0-18:2-DGDG;16:1-18:1-DGDG;18:2-16:0-DGDG;;	3		0.0587329	0.0627039	0.0592444	0.0581004	0.0540712	0.090769	0.0579964	0.0628282	0.0529988	0.0668902	0.0598413	0.0786367	0.0677674	0.0766092	0.0754231	0.0613469	0.0625496	0.0884849	0.0808595	0.087229	0.0722214	0.087227	0.0782701	0.0830656	0.0789133	0.0915341	0.10933	0.0913847	0.08638	0.11216	0.0683529	0.0645595	0.0556904	0.0541944	0.0570775	0.0625047	0.0579264	0.0779824	0.0638513
845	414.5	0.00693462	1.65084e-05	576.203	7.9553	C26H33N7O5S;C24H42ClN3O5S;C26H39NO6S;C18H37N5O8;	Na;NaCl;HCOOK;NaCl_HCOONa;	Unidentified	4		0.00234942	0.00258536	0.00209584	0.0024961	0.00239738	0.00375037	0.00244107	0.00307135	0.00245112	0.00301145	0.00248288	0.00308718	0.00285736	0.00326319	0.00305794	0.00234036	0.00258488	0.0032866	0.00329791	0.00336728	0.00270326	0.00292063	0.00269545	0.00353339	0.00301893	0.00358032	0.00414945	0.00367795	0.00365229	0.00476528	0.00295808	0.00286386	0.0024393	0.00300919	0.00248359	0.00224182	0.00219794	0.00306328	0.00290056
1578	748	8.68292e-10	0.450802	975.545	7.95883	C51H86O15;C44H81NO21;	K;NH3;	18:2-18:3-DGDG;18:3-18:2-DGDG;;Erythromycin gluceptate (USP);;	3		0.00241493	0.00251222	0.00235498	0.00215031	0.00215224	0.0032798	0.00178881	0.00219626	0.00207778	0.00225764	0.00231001	0.00245291	0.00200686	0.00238624	0.00231895	0.00272735	0.00269521	0.00350755	0.00334926	0.00330426	0.00284124	0.00345906	0.00312511	0.00291115	0.00278244	0.00346794	0.0035326	0.0031216	0.00290009	0.0034723	0.0029416	0.00262939	0.00241098	0.00229219	0.00260295	0.00250636	0.00293894	0.00296337	0.00270165
761	665.5	0.00189583	0.509169	544.265	7.96167	C24H46NO9P;C28H36N2O8;C23H44NO7P;	Na;NH3;HCOONa;	PS(18:1(9Z)/0:0);;Fentanyl citrate (JP15/USP);;"LysoPE(0:0/18:2(9Z,12Z))";"LysoPE(18:2(9Z,12Z)/0:0)";;	3		0.00584014	0.00606005	0.00579967	0.00554893	0.00566142	0.00737704	0.00779523	0.00536871	0.00734562	0.00553986	0.0058186	0.00578054	0.0053371	0.0057912	0.0025839	0.00949825	0.00653477	0.00775584	0.0080314	0.00793179	0.00691617	0.00337359	0.00633998	0.00694136	0.00988327	0.00795599	0.00752348	0.0067379	0.00677543	0.00751629	0.00761099	0.00681262	0.00653457	0.00696818	0.00693622	0.00658157	0.0071153	0.00680509	0.00740993
763	211.5	7.3836e-09	0.661619	545.269	7.96172	C28H46O3S;C26H42F2O4;	HCOOK;Na_HCOONa;	(6R)-6-methylvitamin D3 6,19-sulfur dioxide adduct / (6R)-6-methylcholecalciferol 6,19-sulfur dioxide adduct;"(6S)-6-methylvitamin D3 6,19-sulfur dioxide adduct / (6S)-6-methylcholecalciferol 6,19-sulfur dioxide adduct";"1alpha,25-dihydroxy-24a,24b-didihomo-22-thia-20-epivitamin D3 / 1alpha,25-dihydroxy-24a,24b-didihomo-22-thia-20-epicholecalciferol";"1alpha,25-dihydroxy-24a,24b-dihomo-22-thiavit…	3		0.00131833	0.00129872	0.00135533	0.00135576	0.00143406	0.000694559	0.00118512	0.00127684	0.00113732	0.00131567	0.00120251	0.00119453	0.00130969	0.00137119	0.00130017	0.00227187	0.00164284	0.00198827	0.00187823	0.00268951	0.00256285	0.00173704	0.00147533	0.00164761	0.00162967	0.00193047	0.00183305	0.00146989	0.00162677	0.00170932	0.00174817	0.00168849	0.00156246	0.00166651	0.00170858	0.00160168	0.00183802	0.00155459	0.00165463
718	496.5	2.45349e-05	3.32775e-07	526.315	7.97035	C29H47NO6;C24H47O9P;C23H48NO7P;	Na;NH3;HCOOH;	Mycinamicin VIII;;1-18:1-lysoPG;PG(18:1(9E)/0:0)[U];PG(18:1(9Z)/0:0);;LysoPC(15:0);LysoPE(0:0/18:0);LysoPE(18:0/0:0);PC(14:0/O-1:0);PC(15:0/0:0)[U];PC(7:0/O-8:0);;	3		0.00142459	0.00139719	0.00110831	0.00160642	0.0014088	0.00190391	0.00143022	0.00177667	0.00150127	0.00180399	0.00166531	0.00217923	0.00184154	0.00197949	0.00198427	0.00133086	0.00122267	0.0017922	0.00157957	0.00173578	0.00161431	0.00164597	0.00143534	0.00139518	0.00173283	0.00176938	0.00254489	0.00147526	0.00156802	0.00189305	0.00120798	0.000962092	0.00101538	0.000956688	0.00121131	0.000872852	0.00111093	0.00157239	0.00120917
793	511	2.68293e-22	0.00395116	559.312	7.98852	C28H50O3;	NaCl_HCOONa;	Unidentified	4		0.000959169	0.00116879	0.00135993	0.000866301	0.000991629	0.000986266	0.000988181	0.000849648	0.000806705	0.0010774	0.00102381	0.00110713	0.000973342	0.00133086	0.0010351	0.000981897	0.00099641	0.00110776	0.000897572	0.00102019	0.00109441	0.00115941	0.000899916	0.00118956	0.00100667	0.00107255	0.00153004	0.00106148	0.0011529	0.00133573	0.00290267	0.00310608	0.00235594	0.0019536	0.00240657	0.00190762	0.00176978	0.00209188	0.00195055
1908	602.5	8.54929e-11	4.95837e-11	1130.66	7.99454			Unidentified	4		0.00903149	0.00896308	0.00954092	0.00942225	0.00892544	0.0104391	0.009775	0.00938499	0.0093338	0.0111708	0.0108467	0.0118727	0.0118063	0.0133106	0.0123373	0.00719449	0.00785433	0.0101284	0.00933457	0.00969001	0.00835848	0.0102014	0.0096076	0.00887561	0.00945036	0.00998313	0.0124739	0.0105924	0.0101672	0.0117916	0.00686616	0.00760113	0.00635318	0.00662167	0.00658628	0.00783321	0.00785508	0.00830008	0.00912082
1636	487	0.0234116	0.00369485	996.613	7.99814	C20H16I4O10;	KCl;	3,5,3',5'-tetraiodothyroacetate-beta-D-glucuronoside;;	3		0.0103206	0.0103818	0.0110294	0.0107338	0.0103169	0.0166762	0.00987521	0.0107728	0.0100112	0.0127941	0.0104115	0.0143903	0.0131862	0.0136385	0.0135682	0.0103686	0.0112594	0.0157866	0.0140057	0.0151505	0.0119266	0.0146187	0.0156617	0.0139516	0.0146192	0.0153683	0.0196075	0.0161308	0.0148132	0.0173272	0.0113374	0.0110291	0.00920062	0.0108939	0.00917447	0.0133684	0.0302151	0.0136743	0.0115137
1456	561.5	8.07948e-18	0.17872	887.449	8.00146	C43H75O13P;	NaCl;	16:1-18:3-PI;;	3		0.00612309	0.0065482	0.00539148	0.00532849	0.0055917	0.00915636	0.00562481	0.00518869	0.00562204	0.00526598	0.00562303	0.00561101	0.00569803	0.00552467	0.00529664	0.00842614	0.0088138	0.0106051	0.00958886	0.00961507	0.00798653	0.00886625	0.00813925	0.00852379	0.0113806	0.013237	0.00915569	0.0111201	0.00797057	0.00880696	0.00717511	0.00759939	0.00656463	0.00691597	0.00742008	0.00717954	0.00614591	0.00645815	0.00863878
1130	778	2.61305e-07	1.28773e-05	699.38	8.00457	C35H56N6O6;C32H62O8;C35H60O7P2;	Na_Na;NaCl_HCOONa;HCOOH;	Enalkiren;;"1-(O-alpha-D-glucopyranosyl)-3-keto-(1,25R)-hexacosanediol";;all-trans-Heptaprenyl diphosphate;;	3		0.0480317	0.0491757	0.0493532	0.0454563	0.0472143	0.0466105	0.0558797	0.0492377	0.0553916	0.0562033	0.0587692	0.0572519	0.0563459	0.0622059	0.0575865	0.0397849	0.0412382	0.0516526	0.0493041	0.0490404	0.0405895	0.0500152	0.0457066	0.0441056	0.0442535	0.0479897	0.0475021	0.0485557	0.0479848	0.0517725	0.0383948	0.0426002	0.0376532	0.0402339	0.0405018	0.039539	0.0333135	0.0427261	0.0541376
1293	657	7.21053e-17	4.73194e-08	772.513	8.00647	C38H76NO8P;C40H74NO8P;	HCOONa;HCOOH;	PC(10:0/20:0);PC(11:0/19:0);PC(12:0/18:0);PC(13:0/17:0);PC(14:0/16:0);PC(15:0/15:0);PC(16:0/14:0);PC(17:0/13:0);PC(18:0/12:0);PC(19:0/11:0);PC(20:0/10:0);PC(9:0/21:0);PE(13:0/20:0)[U];PE(14:0/19:0)[U];PE(15:0/18:0);PE(16:0/17:0)[U];PE(17:0/16:0)[U];PE(18:0/15:0);PE(19:0/14:0)[U];PE-NMe(16:0/16:0);;"PC(14:0/18:3(6Z,9Z,12Z))";"PC(14:0/18:3(9Z,12Z,15Z))";"PC(14:1(9Z)/18:2(9Z,12Z))";"PC(18:2(9Z,12Z)/…	3		0.00277528	0.0034712	0.00279162	0.00297318	0.00276488	0.00296023	0.00294327	0.00299197	0.00291976	0.00284345	0.00268072	0.00312596	0.00328791	0.00338633	0.00360974	0.00192001	0.00203869	0.00278833	0.0025333	0.00271605	0.00235906	0.00296355	0.00237301	0.0024519	0.00272005	0.00292612	0.00359227	0.00348158	0.0032183	0.00344183	0.00186981	0.00180835	0.00163847	0.00173101	0.00163603	0.00184016	0.00147196	0.00223218	0.00183513
1575	500	7.93903e-19	0.169828	974.613	8.00664	C50H95NO11S;C49H98NO8P;	NaCl;NaClx2;	3-O-Sulfogalactosylceramide (d18:1/26:1(17Z));;PC(16:0/25:0)[U];PC(17:0/24:0)[U];PC(18:0/23:0)[U];PC(19:0/22:0)[U];PC(20:0/21:0)[U];PC(21:0/20:0)[U];PC(22:0/19:0)[U];PC(23:0/18:0);PC(24:0/17:0)[U];PC(25:0/16:0)[U];PC(26:0/15:0)[U];PE(18:0/26:0)[U];PE(19:0/25:0)[U];PE(20:0/24:0);PE(21:0/23:0)[U];PE(22:0/22:0);PE(23:0/21:0)[U];PE(24:0/20:0);PE(25:0/19:0)[U];;	3		0.000619125	0.000683941	0.000694925	0.000823185	0.000661946	0.000372052	0.000872349	0.000664118	0.00114224	0.000589788	0.000662994	0.000545025	0.000750338	0.000738165	0.000778762	0.000301554	0.000325494	0.000384493	0.000323339	0.000332413	0.000301799	0.000403133	0.000366421	0.000349833	0.000342394	0.000314389	0.000391629	0.000384509	0.000377646	0.000343551	0.000299881	0.000417992	0.000334447	0.000395378	0.000383414	0.000344972	0.00032972	0.000344265	0.000401369
1633	756	0.0560003	0.0094176	995.61	8.01241			Unidentified	4		0.0184881	0.0199087	0.0206747	0.0204915	0.0192639	0.0310277	0.0183743	0.0203569	0.0186925	0.0236581	0.0194679	0.0268426	0.0250532	0.025379	0.0251844	0.0188136	0.0206394	0.029305	0.0259425	0.027889	0.0218085	0.0289769	0.0264894	0.0257484	0.0248689	0.0285112	0.0359746	0.0298147	0.0273348	0.0316781	0.021106	0.0206331	0.0174185	0.0180848	0.0172509	0.0242819	0.0559216	0.0252814	0.0215264
1081	479.5	3.22242e-07	0.261846	669.325	8.01305	C33H54O11;C34H50O9;C35H54O4S2;C32H52O9;	Na_Na;HCOONa;HCOONa;Na_HCOONa;	Cotylenin F;;Avermectin A2b aglycone;Avermectin B2a aglycone;;Elsibucol (USAN/INN);;Convallasaponin A;Tokoronin;;	3		0.0016369	0.00154485	0.00112098	0.00126068	0.00137897	0.00116164	0.00203732	0.00128653	0.00161405	0.000998186	0.00177113	0.00158992	0.00159894	0.0015865	0.00148078	0.00109144	0.00137804	0.001516	0.00151037	0.00121021	0.00141532	0.00105949	0.000678553	0.00118154	0.00105875	0.00132069	0.00150263	0.00120361	0.00107641	0.0015821	0.000713568	0.0012671	0.00127125	0.000889744	0.00104988	0.000631665	0.000935323	0.000871324	0.000907846
1521	497.5	1.70257e-20	9.50412e-07	949.61	8.01353			Unidentified	4		0.00196385	0.00213817	0.00213739	0.00225676	0.00214288	0.00157527	0.00254953	0.00206162	0.00258087	0.00224147	0.00246227	0.00221237	0.00264553	0.00260917	0.00248682	0.00119497	0.00114947	0.00134782	0.00137412	0.00138457	0.00125645	0.00169109	0.00148876	0.0014873	0.00155949	0.00134157	0.00176923	0.00175738	0.00169671	0.00162618	0.000893883	0.00116949	0.000912594	0.00122033	0.00100278	0.00131388	0.000991111	0.00115076	0.00147953
416	769.5	0.000318676	0.450656	363.215	8.01493	C19H34O5;C18H32O3;	Na;HCOONa;	methyl 10,13-dihydroxy-9-oxo-11-octadecenoate;"methyl 9,12-dihydroxy-13-oxo-10-octadecenoate";;"(1R,2R)-3-oxo-2-pentyl-cyclopentaneoctanoic acid";"(1S,2S)-3-oxo-2-pentyl-cyclopentaneoctanoic acid";"(9Z)-(12S,13R)-12,13-Epoxyoctadecenoic acid";"(9Z,12Z)-(8S)-Hydroxyoctadeca-9,12-dienoic acid";12(13)-EpOME;"12,13-epoxy-9-octadecenoic acid";12-hydroxy-10-octadecynoic acid;12-hydroxy-9-octadecynoic a…	3		0.000879116	0.000925751	0.000858795	0.000757227	0.00104945	0.000721879	0.000836921	0.000700772	0.00094894	0.000603785	0.000849834	0.000583432	0.000713102	0.000861137	0.000832746	0.000648005	0.000661109	0.000707642	0.000712582	0.000749642	0.000541304	0.000809066	0.000587303	0.000605317	0.000720185	0.000717912	0.00073638	0.000710653	0.000698269	0.000638831	0.000704761	0.000674035	0.000581084	0.000706835	0.000701948	0.000748865	0.000765925	0.000534935	0.000704629
708	231.5	0.387037	0.0466457	521.271	8.02443	C26H44O9;C30H46;	Na;NaClx2;	Unidentified	4		0.0011643	0.00138101	0.00119194	0.000769519	0.00106033	0.00137661	0.00119811	0.00104881	0.000866572	0.000858842	0.00082377	0.00104452	0.000858375	0.000502854	0.000844712	0.00100438	0.00108996	0.0012065	0.00121352	0.0013017	0.00130953	0.000952235	0.000682509	0.00102783	0.00093493	0.00135158	0.00115576	0.00102356	0.00102458	0.00123605	0.00130141	0.0013286	0.0014178	0.000813382	0.00119537	0.000697825	0.00105637	0.000942252	0.00116781
252	712	3.87554e-21	2.9475e-06	295.228	8.02985	C18H32O3;C17H30O;	H;HCOOH;	(1R,2R)-3-oxo-2-pentyl-cyclopentaneoctanoic acid;"(1S,2S)-3-oxo-2-pentyl-cyclopentaneoctanoic acid";"(9Z)-(12S,13R)-12,13-Epoxyoctadecenoic acid";"(9Z,12Z)-(8S)-Hydroxyoctadeca-9,12-dienoic acid";12(13)-EpOME;"12,13-epoxy-9-octadecenoic acid";12-hydroxy-10-octadecynoic acid;12-hydroxy-9-octadecynoic acid;12-oxo-10E-octadecenoic acid;12-oxo-10Z-octadecenoic acid;12-oxo-9E-octadecenoic acid;12-oxo-…	3		0.054074	0.0653683	0.0553464	0.0593402	0.0596925	0.0456644	0.0642684	0.0611338	0.0609295	0.0581827	0.061295	0.0562195	0.0630693	0.0619682	0.0628704	0.0347659	0.0342051	0.0447782	0.0453761	0.0426461	0.0389668	0.0503754	0.0427587	0.0446619	0.0464423	0.0442833	0.0512635	0.0487215	0.0518115	0.0496452	0.0357805	0.0350454	0.0314188	0.0371441	0.0347212	0.03561	0.0354436	0.0393412	0.0414167
1444	520	2.19117e-06	0.531698	882.547	8.03202	C44H82NO10P;C46H80NO10P;	HCOONa;HCOOH;	20:0-18:2-PS;;"PS(18:0/22:5(7Z,10Z,13Z,16Z,19Z))";;	3		0.00122318	0.00137189	0.00143109	0.00133371	0.00140276	0.00122925	0.00137228	0.00149032	0.00143386	0.0010004	0.00139022	0.000970899	0.00119838	0.00109264	0.000762315	0.0010366	0.000976702	0.000917784	0.000909123	0.000870048	0.000996096	0.00116883	0.000783186	0.00118332	0.000836522	0.00130072	0.000784624	0.00120407	0.000965453	0.00118328	0.000953061	0.000933998	0.00087072	0.00113802	0.000925335	0.00117177	0.00107442	0.000739809	0.00115967
456	307	9.2704e-17	5.55126e-06	380.244	8.03965	C21H32O5;C20H33NO3;	NH3;HCOOH;	11b,21-Dihydroxy-3,20-oxo-5b-pregnan-18-al;"11beta,17alpha,21-Trihydroxy-5beta-pregnane-3,20-dione";"11beta,17alpha,21-Trihydroxypregnenolone";"3alpha,11beta,21-Trihydroxy-20-oxo-5beta-pregnan-18-al";Tetrahydrocortisone;Urocortisone;;"2,6,8-Trimethyl-3-Amino-9-Benzyl-9-Methoxynonanoic Acid";Oxeladin;;	3		0.000708696	0.000766174	0.000553155	0.000591483	0.000725367	0.000562631	0.000770812	0.000783593	0.00071273	0.000696638	0.000829413	0.00078046	0.000739514	0.000821677	0.000781814	0.000405708	0.000399771	0.000402832	0.000555129	0.000506951	0.00043573	0.000506501	0.000433896	0.000509956	0.000519906	0.000610459	0.000808049	0.000658331	0.000747241	0.00068349	0.000372649	0.000390793	0.000361858	0.000349043	0.000352989	0.000299384	0.000213915	0.000397657	0.000423366
1870	369.5	4.60197e-21	0.000267024	1110.79	8.03992			Unidentified	4		0.0039449	0.0051324	0.00427656	0.004496	0.00466184	0.00266802	0.00493888	0.00486602	0.00474676	0.00434378	0.00443393	0.0038892	0.00462253	0.00451941	0.00490188	0.0019555	0.0020195	0.00243537	0.00249444	0.0022747	0.00220718	0.0030726	0.00292291	0.00275133	0.002806	0.0026793	0.003097	0.00360157	0.00353221	0.00301628	0.00170401	0.00182569	0.00138138	0.0021287	0.00176021	0.00205087	0.00190047	0.0020547	0.00174328
[truncated: 300 more rows]
[truncated: 47 more columns]
