# Supplementary material for: Rapid UHPLC-MS metabolite profiling and phenotypic assays reveal genotypic impacts of nitrogen supplementation in oats
Source: Metabolomics. 2019 Mar 12;15(3):42. doi: 10.1007/s11306-019-1501-x (PMC6476850; doi:10.1007/s11306-019-1501-x)
Supplement: Supplementary file 5 — Supplementary material 5 (XLSX 87 KB) [file 11306_2019_1501_MOESM5_ESM.xlsx]

## Sheet: Table S5
	Peak No	PLS Median Rank of RFE	Friedman test p-values - Variety	Friedman test p-values - N-Level	m/z	RT (mins)	MF	Metabolite annotation	Compound class	Compound sub class	Balado Control Average	Balado Control RSD	Balado Level 1 Average	Balado Level 1 RSD	Balado Level 2 Average	Balado Level 2 RSD	Balado Level 3 Average	Balado Level 3 RSD	Balado Level 4 Average	Balado Level 4 RSD	Gerald Control Average	Gerald Control RSD	Gerald Level 1 Average	Gerald Level 1 RSD	Gerald Level 2 Average	Gerald Level 2 RSD	Gerald Level 3 Average	Gerald Level 3 RSD	Gerald Level 4 Average	Gerald Level 4 RSD	Mascani Control Average	Mascani Control RSD	Mascani Level 1 Average	Mascani Level 1 RSD	Mascani Level 2 Average	Mascani Level 2 RSD	Mascani Level 3 Average	Mascani Level 3 RSD	Mascani Level 4 Average	Mascani Level 4 RSD	Tardis Control Average	Tardis Control RSD	Tardis Level 1 Average	Tardis Level 1 RSD	Tardis Level 2 Average	Tardis Level 2 RSD	Tardis Level 3 Average	Tardis Level 3 RSD	Tardis Level 4 Average
	242	83	0.000696699	5.30513e-09	146.165	0.36389	C7H19N3;	[H] Spermidine	Amine		0.00144782	39.9418	0.00164151	30.9081	0.00173727	37.4344	0.00160181	25.5453	0.00225265	24.2358	0.00162445	14.7906	0.00181807	24.0986	0.00223076	4.92215	0.00318409	6.72769	0.00314593	6.53579	0.00149828	6.63616	0.00160064	10.0028	0.00207626	19.5416	0.00221138	31.762	0.00282851	8.21534	0.00148825	18.0169	0.00155337	14.498	0.00193574	13.1484	0.00206169	5.95004	0.00278287
	278	87.5	3.86539e-07	9.29235e-13	156.077	0.371757	C6H9N3O2;	[H] Histidine	Amino acid	Amino acid	0.00314994	45.1893	0.00727646	30.9425	0.00931344	6.77675	0.00888904	22.7088	0.00433648	44.6115	0.0021374	8.50825	0.00391393	24.2077	0.00771301	29.4225	0.00823202	25.5577	0.00439841	9.95662	0.00317284	22.4297	0.00685569	23.0402	0.00991424	8.42748	0.00685695	38.2646	0.00526609	27.1099	0.00168154	26.1027	0.00299519	44.36	0.0052156	21.2196	0.00396068	44.9622	0.00327392
	655	286.5	4.37583e-25	4.30117e-30	265.112	0.403448	C12H16N4OS;	[H] Thiamine	Vitamin/Sterol		0.00394031	8.63971	0.00490105	11.0115	0.00549443	3.75512	0.00659472	5.6457	0.00757669	5.01445	0.00391933	3.32865	0.00464427	6.12993	0.00569521	2.04149	0.0060709	5.50634	0.00737251	1.20926	0.00260346	3.46301	0.00337128	3.56104	0.00413599	9.35647	0.00448026	4.55307	0.00510515	3.85659	0.00293187	9.86235	0.00350567	7.10217	0.00406835	7.79441	0.00464243	1.95865	0.00516619
	367	101	8.70603e-09	7.09402e-08	175.119	0.410445	C6H14N4O2;	[H] Arginine	Amino acid		0.013235	42.4776	0.0108558	15.4735	0.0128759	9.20124	0.0135936	2.70919	0.0198111	29.269	0.00712495	49.9909	0.00709221	23.8719	0.00945527	9.9436	0.0134041	9.67878	0.0142257	13.9265	0.00655893	44.9127	0.00722909	6.87012	0.0101267	5.23973	0.0103404	24.69	0.0145595	24.4271	0.00632064	9.31564	0.0053539	20.3812	0.00437427	33.603	0.00668445	15.2801	0.0123568
	425	42.5	0.166007	0.0009317	191.032	0.419333	C5H12O5;	[K] Arabinitol; Arabitol; Ribitol; Xylitol;;	Sugars	Sugars	0.000392681	24.3101	0.000305859	32.8406	0.000266873	22.5685	0.000364882	33.77	0.000266292	7.09451	0.000323559	24.4259	0.000318268	24.4706	0.000252886	18.3508	0.000230468	14.6318	0.000289324	5.35088	0.000475807	11.928	0.000325045	24.8884	0.000352222	3.72393	0.000251893	9.99348	0.000258732	18.733	0.000449466	12.528	0.000286462	24.5751	0.000416283	35.7591	0.00025444	26.8379	0.000297331
	482	333	8.17121e-10	1.95166e-12	213.075	0.426892	C10H12O5;	[H] Vanillactic acid; n-Propyl gallate	Phenolics	Phenolics	0.000233095	44.1727	0.000176828	32.7201	0.000195603	7.38559	0.000233078	8.56558	0.000397023	15.1257	0.000134324	11.7896	0.000146287	14.4399	0.000139974	6.02783	0.000178179	7.85467	0.000257802	19.6693	0.000127506	7.0651	0.000117284	5.91787	0.000136415	9.60819	0.000155244	16.6393	0.000235001	11.2337	0.000119149	24.3862	0.000117219	12.7733	0.000148278	22.2933	0.000126677	11.5197	0.000201532
	455	139.5	0.000622447	8.31705e-12	203.151	0.427327	C8H18N4O2;	[H] dimethyl arginine	Amino acid derivative		0.000655839	21.868	0.000776638	12.4213	0.000944574	17.5903	0.000963515	7.4046	0.00112221	19.7669	0.00069018	22.9019	0.000676387	31.4221	0.000791624	22.6991	0.00101868	13.2321	0.0012144	4.18702	0.000762361	9.53631	0.000773097	9.88728	0.000971834	6.62961	0.000867993	25.8316	0.00119484	2.2955	0.000473435	9.92226	0.000496605	15.6891	0.000769635	18.964	0.000775579	19.3153	0.00107818
	687	145	8.86793e-07	0.403994	273.122	0.427327	C13H18N2O3;	[Na] N-Caffeoylputrescine	Phenolic		0.00164445	8.02196	0.000852279	60.2293	0.00115377	15.108	0.00129322	41.4745	0.00135403	24.6832	0.000398845	13.2228	0.000382768	16.2628	0.00037463	13.7027	0.000379816	5.2012	0.00039933	7.10017	0.000456394	14.367	0.00039173	8.05812	0.00028244	15.9807	0.000716765	102.432	0.000579281	87.1552	0.000594185	82.3036	0.000514515	97.8646	0.000583722	123.186	0.00059261	86.5378	0.000461185
	2228	130.5	2.6713e-10	4.58537e-05	564.137	0.427327	C17H28N2O14P2;	[NH3] dTDP-L-mycarose; dTDP-L-oleandrose	Nucleotide-carbohydrate	Nucleotide-carbohydrate	0.000158867	37.303	6.80576e-05	64.4069	0.000120116	17.6561	0.00018331	29.9256	0.000295564	12.5523	3.76083e-05	25.4262	3.02118e-05	71.5226	4.79678e-05	28.8979	0.000143924	40.5554	0.000191102	37.6206	0.000210632	24.0795	0.000189241	17.2759	0.000257517	9.41272	0.000203793	9.91543	0.000253619	8.35385	0.000241028	10.509	0.000225448	26.4603	0.000320829	47.2925	0.000265917	11.9098	0.000249365
	143	1033	0.000219154	8.68834e-13	138.055	0.435327	C7H7NO2;	[H] Anthranilic acid	Aromatic acid	Aromatic acid	0.0457536	18.7145	0.0454198	2.91086	0.0499403	3.69097	0.0722643	11.02	0.0789262	10.791	0.0360009	14.58	0.0445268	6.04917	0.0468462	3.90656	0.0508343	3.89701	0.0713128	2.75694	0.0363479	7.63828	0.0424734	7.17772	0.048465	17.4265	0.056537	5.83138	0.0658981	5.03244	0.0561535	35.3332	0.0516654	2.40689	0.0537541	7.17898	0.0616444	7.59081	0.0732594
	49	556	0.000165525	6.64711e-15	116.071	0.443328	C5H9NO2;	[H] Proline	Amino acids		0.0149705	52.0532	0.0117231	8.97657	0.0125525	17.8181	0.0153208	8.4514	0.0294018	12.676	0.0127006	14.7043	0.0117716	9.34911	0.012653	5.17476	0.0155283	12.7109	0.0316878	21.7794	0.0090378	17.258	0.00766671	7.60675	0.0114451	12.3594	0.0126157	18.1365	0.0230712	11.0487	0.0153732	28.7399	0.0115241	11.516	0.0153123	6.51727	0.0141174	5.87253	0.021012
	1897	97.5	5.01138e-11	1.56966e-08	517.013	0.467365	C9H16N3O15P3;	[NH3] 5-hydroxy-CTP	Nucleotide		0.00071019	12.803	0.000415365	5.54759	0.000419025	14.3875	0.000654717	31.7838	0.000575611	11.3845	0.000578243	11.4766	0.000512903	5.54978	0.000296406	12.0995	0.000466733	8.41879	0.000496123	9.12774	0.000506532	5.97461	0.000256836	17.9123	0.000242577	23.7459	0.00021707	18.6236	0.000274485	13.4486	0.000520363	5.59606	0.000353312	16.9446	0.000307843	28.5831	0.000337605	18.0342	0.000383408
	93	216	3.58231e-09	1.96519e-21	133.061	0.483557	C4H8N2O3;	[H] 3-Ureidopropionate; Glycylglycine; L-Asparagine; N-carbamoyl-D-alanine; N-Carbamoylsarcosine;	Amino acids and derivatives		0.0206917	21.8612	0.0182167	5.66472	0.0216147	2.38175	0.0239691	7.70894	0.0354242	11.629	0.0177397	11.1912	0.0166135	4.43321	0.0168053	0.542583	0.0220957	12.9513	0.0278271	5.61571	0.0167596	8.36658	0.0133046	9.15783	0.0164388	7.79044	0.0174972	11.3027	0.026598	5.63499	0.0184921	12.0615	0.0157501	4.33325	0.0191316	12.3707	0.021669	6.19698	0.0313935
	463	849.5	7.23518e-06	1.39091e-15	205.119	0.483557	C8H16N2O4;	[H] N6-Acetyl-N6-hydroxy-L-lysine;	Amino acid	Acetyl-amino acid	0.00254345	8.35195	0.00272304	8.05493	0.00276344	1.70114	0.00324344	4.95205	0.00381198	6.15422	0.00270362	3.06922	0.00286679	6.09222	0.00326072	0.813607	0.0032396	5.7323	0.00363556	2.7641	0.00234966	8.87899	0.00262409	6.35177	0.0028658	7.14232	0.00313137	2.64206	0.00340391	5.79793	0.00253517	9.90335	0.00213888	29.0382	0.00254909	4.55797	0.00291247	6.22205	0.00327839
	96	1056	8.91e-09	4.67936e-11	134.045	0.491783	C4H7NO4;C4H4O4;	[H] 2-hydroxysuccinamate; L-Aspartate; L-Iso-Aspartate;; [NH3] Formylpyruvate; Fumarate; Maleic acid;;	Amino acids / Organic acids	Amino acids / Organic acids	0.00464565	27.9713	0.00453873	16.3267	0.00480735	5.3756	0.00530189	0.116372	0.00657961	11.4638	0.00541949	11.1844	0.00513096	3.49997	0.0057552	7.01607	0.00657852	7.01105	0.00684639	3.52107	0.00425973	7.5398	0.00368241	6.34015	0.0041857	4.38468	0.00446171	3.49119	0.00597417	2.97257	0.00476346	10.8788	0.00409447	1.11337	0.00459405	10.4867	0.0046661	10.2288	0.00594725
	637	491.5	9.84251e-11	3.02854e-17	258.11	0.499965	C8H20NO6P; C9H19NO2;	[H] Glycerophosphocholine; [HCOOK] aminononanoic acid	Lipids	Phospholipids	0.0287252	17.5815	0.0300263	16.5507	0.0335157	3.78918	0.0366445	19.1076	0.0468879	5.14736	0.0323665	10.9809	0.0330437	4.71249	0.0377526	4.86319	0.0453932	11.4532	0.0506674	7.33873	0.0234166	3.63049	0.0218016	9.0568	0.0293627	7.62923	0.0314693	12.3658	0.037975	10.142	0.0274885	6.48085	0.0268592	4.66818	0.0301427	15.3433	0.0365109	3.16175	0.0427134
	856	20	3.64776e-31	0.0345051	305.135	0.508175	C12H20N2O7;C15H22O5;C12H17NO7;	[H] 2'-Deoxymugineic acid;; [Na] 9'-hydroxyabscisate; Dihydrophaseic acid;; [NH3] Volkenin;;	Organic acid		0.00332709	15.7768	0.0036107	25.3211	0.00290124	10.9844	0.00316269	20.795	0.0030653	6.99295	0.0042643	6.74578	0.00464372	7.45844	0.00456243	4.23886	0.00468958	13.5236	0.00428822	7.73167	0.00190992	15.0507	0.0013504	13.536	0.00123873	7.32399	0.00138034	18.5434	0.00149517	11.7526	0.00525611	3.92112	0.00507723	11.1081	0.00481861	4.2205	0.00480694	3.68489	0.00402894
	689	311.5	1.97494e-08	9.96348e-13	275.088	0.516398	C12H14O3;	[HCOONa] Methoxycinnamic acid ethyl ester	Multiple		0.000824092	3.74854	0.000930682	17.4498	0.00119344	9.917	0.00122319	20.7068	0.00121916	6.85864	0.000570195	14.1111	0.000764573	8.99345	0.000837687	20.2934	0.000995207	10.3273	0.00102333	3.31394	0.000683576	13.0974	0.00101295	13.8956	0.000954355	4.5919	0.00110695	13.1292	0.00111269	2.85834	0.000650821	14.1972	0.000772747	4.23272	0.000825782	3.2106	0.00090992	14.9488	0.000902818
	615	81	1.74902e-08	2.55438e-08	251.076	0.54962	C10H12N2;	[Na_HCOONa] Tryptamine	Amino acids		0.000688074	16.2443	0.000683624	24.369	0.000563003	20.9763	0.00104085	12.8886	0.00107178	10.1368	0.000455129	41.218	0.000374604	7.95861	0.000339776	28.1643	0.0004586	37.9338	0.000851209	10.6059	0.000577549	4.39626	0.000579422	7.82861	0.000778552	9.83325	0.000718417	23.4894	0.0010705	6.7281	0.000396222	27.6094	0.000470105	29.3767	0.000369588	47.3863	0.000577829	21.7938	0.000779587
	554	49.5	0.000440786	4.18342e-06	230.99	0.610077	C6H8O7;	[HCOOK] Citrate / Isocitrate	Organic acid	Organic acid	0.00254635	9.67498	0.00315602	10.953	0.00166526	10.1838	0.00220937	18.533	0.00155645	18.151	0.00294664	20.723	0.00286707	29.608	0.00240889	24.3121	0.00188443	5.56102	0.0020782	26.5094	0.0021529	3.44842	0.00185701	19.1631	0.00219972	12.9702	0.00149267	4.84001	0.00139314	10.0539	0.00229967	17.6264	0.00203475	25.3072	0.00226145	20.8477	0.0013077	25.9887	0.00150395
	427	120.5	1.87062e-07	4.18852e-10	193.035	0.653708	C6H8O7;	[H] Citrate / Isocitrate	Organic acids	Organic acids	0.000369462	13.54	0.000418968	15.4724	0.000326607	8.15854	0.000358624	11.7996	0.000241196	13.0373	0.000491604	9.26837	0.000488208	24.8619	0.000476786	7.38947	0.000395698	1.57301	0.000361062	4.95113	0.000378619	14.0263	0.000430026	4.01099	0.000390063	5.38826	0.00033743	4.36686	0.000285282	6.5177	0.000339437	37.4314	0.000376816	19.9318	0.000397406	9.21471	0.000279301	12.2712	0.000270165
	1477	277.5	1.23392e-06	5.39064e-17	434.167	0.97352	C16H23N5O5;	[HCOONa] isopentenyladenine-7-N-glucoside	Cytokinin	Cytokinin	0.00282597	6.88037	0.00274375	10.4215	0.00360786	12.0942	0.00703256	12.5957	0.00660624	7.45913	0.00188189	18.7284	0.00260996	10.2382	0.00262383	7.79051	0.00356416	12.488	0.00523607	1.92352	0.00221026	7.80538	0.00234259	10.351	0.00284119	37.5706	0.00344028	4.16721	0.00446135	7.40454	0.00226175	31.1584	0.00220187	11.4053	0.00285754	23.0547	0.00349633	20.8601	0.005427
	461	40.5	7.04652e-08	3.04082e-23	205.098	2.50599	C11H12N2O2;	[H] Tryptophan	Amino acids and derivatives		0.017996	24.7074	0.0331023	59.0617	0.104901	17.5384	0.209884	23.2769	0.248145	17.7475	0.0123828	12.6254	0.0185495	5.36595	0.0519342	22.4592	0.0706496	19.3947	0.126164	11.2281	0.0168057	34.2869	0.0227624	26.4934	0.0403943	46.0832	0.0523225	24.7812	0.0893443	11.2945	0.0181419	9.3179	0.019611	12.7387	0.0574433	40.0927	0.0667139	42.0059	0.127204
	2391	24.5	7.7202e-08	1.66958e-23	595.375	2.69749	C40H50O4;	[H] 4-Keto-4'-hydroxyalloxanthin; 7,8-Didehydroastaxanthin";;	Carotenoids		0.000385614	24.5606	0.000722011	71.61	0.00246237	8.56938	0.00450521	12.2876	0.00518078	19.2846	0.000265531	20.6548	0.000415958	7.17927	0.00104032	29.8682	0.00177587	14.8033	0.00281714	21.7007	0.000320062	9.8569	0.000373706	1.00315	0.000981453	52.3754	0.0011319	35.216	0.00205171	9.16139	0.000323884	14.5714	0.000401859	25.3985	0.00115423	51.0823	0.00159664	46.9559	0.00271921
	1375	6.5	1.75389e-06	5.1946e-23	409.188	2.70602	C21H28O8;	[H] Vernoflexuoside	Isoprene derivative		7.07634e-05	47.8166	0.00026869	111.139	0.00235085	27.4184	0.00887996	32.7582	0.0103508	24.0936	3.59377e-05	25.75	8.00777e-05	11.59	0.000579766	24.9422	0.00123017	55.8724	0.00275335	18.7446	5.80779e-05	28.1298	0.000140864	65.8352	0.000472907	79.3338	0.000786715	63.1072	0.00194642	12.6408	6.31293e-05	27.492	9.56161e-05	37.8887	0.00102232	68.3244	0.00142573	90.6899	0.00364487
	1062	545.5	8.48762e-22	2.11338e-14	341.099	3.06398	C14H16N2O8;C16H16O4;C14H18O4;	[H] Vulgaxanthin-II;; [HCOONa] (-)-Vestitol; 1,2-Bis(4-hydroxy-3-methoxyphenyl)ethylene; 2',6'-Dihydroxy-4'-methoxydihydrochalcone; 5C-aglycone; 5-O-Methylalloptaeroxylin; Eleutherin;; [Na_HCOONa]; Ubiquinone;;	Multiple	Includes Chalcones	0.000419368	18.7756	0.000381512	10.7163	0.000404328	14.5347	0.000583443	16.7808	0.000558169	7.23114	0.000300887	4.53946	0.000381127	9.6471	0.00046717	5.72101	0.000506381	15.5474	0.000507437	27.6306	0.000173546	5.8028	0.000174793	15.7512	0.000246959	15.1977	0.00026755	13.9209	0.000389722	3.79111	0.00017998	6.47654	0.000193352	18.2087	0.000247627	18.0006	0.000294813	3.60823	0.000296986
	489	65	7.76285e-08	1.19752e-22	217.097	3.25654	C9H18O2;	[NaCl] methyl caprylic acid; isopropyl-hexanoic acid; methyl-octanoic acid; trimethyl-hexanoic acid; Nonanoic acid;	Lipids	Fatty acids	0.000313794	5.6246	0.000362015	39.2059	0.00155963	14.419	0.00294872	18.1512	0.0030674	5.54007	0.000197207	32.7193	0.000278244	16.4638	0.000789675	21.7574	0.00101627	38.1471	0.00192166	2.43811	0.000223391	33.9342	0.000320155	24.4818	0.000543942	39.0789	0.000725919	35.2779	0.00118029	17.2889	0.000269483	14.4783	0.000304061	6.05644	0.00077668	37.7768	0.000986426	46.253	0.00174654
	2014	35	3.08446e-13	0.00464992	526.156	3.41017	C22H33N3O5S;	[KCl] Formylmethionyl-leucyl-phenylalanine methyl ester	Aminoacid derivative		0.000521433	29.6625	0.000238069	32.6189	0.000266572	21.0564	0.000373368	51.7583	0.000286836	14.301	0.000177494	18.6825	0.000177121	9.71252	0.000142872	5.30076	0.000142053	16.7487	0.000175311	11.7414	0.000149256	11.288	0.000136861	0.722456	0.000103051	40.3184	0.000117978	8.45666	9.20773e-05	17.9005	0.000258174	38.8527	0.000238254	12.2314	0.000174993	9.14098	0.000202778	10.5692	0.000259248
	1001	53.5	2.49173e-09	1.67899e-21	334.14	3.44324	C19H21NO3; C17H23NO3; C13H25NO5;C15H23NO2;C16H21NO;	[Na] (+)-Pronuciferine; Isothebaine; Nalorphine; Thebaine (all alkaloids - unlikely) ;; [Na_Na] "3-Ethyl-1,3,4,6,7,11b-hexahydro-9,10-dimethoxy-2H- benzo[a]quinolizin-2-one"; "cis-1,3,4,6,7,11b-Hexahydro-9-methoxy-2H-benzo[a]quinolizine-3- carboxylic acid ethyl ester"; Knightinol; L-Hyoscyamine; Littorine; Lycoramine; Mesembrine; trans-1,3,4,6,7,11b-Hexahydro-9-methoxy-2H-benzo[a]quinolizine-3- c…	Amino lipid		0.000117518	19.6334	0.000204245	71.3257	0.000690754	17.8466	0.0016562	24.1228	0.00200334	15.0635	5.55499e-05	34.4179	9.91893e-05	9.98224	0.000306592	20.37	0.000392342	24.0025	0.000844347	14.1711	7.70751e-05	32.2878	0.000119194	27.2134	0.000257795	53.5026	0.000267322	34.6033	0.000500936	11.267	0.000100715	21.4079	0.000112433	25.9605	0.000297001	30.7989	0.000414817	44.3373	0.000727275
	374	401.5	3.38921e-14	1.28454e-17	177.112	3.53739	C8H16O4;	[H] 6,8-dihydroxy-octanoic acid	Lipids	Fatty acids	0.000668269	4.10626	0.000609505	12.2943	0.000737755	6.28901	0.00129506	19.8864	0.00138433	10.7262	0.000429749	15.5247	0.000508428	8.03877	0.000548214	7.10045	0.000695495	1.60977	0.000950989	7.88948	0.000329821	20.1819	0.000416726	7.60198	0.000498768	18.6546	0.000613558	8.43697	0.000843092	4.42212	0.000398171	32.3325	0.000362333	14.6047	0.000475995	18.3614	0.000512464	14.3285	0.000767023
	1119	71	0.000798581	7.27051e-19	354.145	3.65028	C22H21NO2;C19H25NO3;	[Na] Melochinone;; [K] Belladine	Alkaloids and derivatives		6.99696e-05	21.7547	0.000238517	17.0562	0.000308988	9.92786	0.000493751	43.1767	0.000429023	28.3855	4.70225e-05	16.637	0.000201431	13.3468	0.00032806	15.7125	0.000220925	27.5628	0.000285246	17.9721	5.88478e-05	17.468	0.000243168	15.6463	0.000258375	55.2127	0.000231806	32.5896	0.000240907	18.011	6.39597e-05	6.47869	0.000209766	38.7049	0.000498514	28.4017	0.000438693	52.6331	0.000521902
	786	88	1.59573e-12	2.42323e-09	291.098	3.6685	C14H14N2O5;	[H] indole-3-acetyl-asp; N2-Malonyl-D-tryptophan;	amino acids / Plant Hormones		0.000212252	44.446	0.000195898	47.6761	0.000299569	22.1476	0.000437631	20.9433	0.00039026	12.7052	5.74483e-05	42.8176	7.49393e-05	61.7869	0.000118039	27.4185	0.000207451	24.7386	0.000206193	31.6877	0.000163176	10.8352	0.000241711	31.7348	0.000275891	21.6414	0.000269341	9.63718	0.00036123	8.38414	8.27174e-05	27.284	0.000112563	10.0527	0.000133559	16.6737	0.000160694	11.3451	0.000182773
	3047	38.5	4.20583e-09	1.67634e-13	707.549	3.69011	C45H76O2;	[NaCl] Cholesteryl linoleate	Lipids	Sterols	0.000120759	8.88866	0.000139053	37.6811	0.000128063	11.0283	0.000166916	18.3942	0.000293648	7.85334	0.000223292	22.0975	0.000186349	8.9594	0.000286913	4.66011	0.00032214	37.1918	0.000372531	13.6303	9.25023e-05	36.4853	0.00012427	17.9725	0.000169538	11.2698	0.00019851	27.5313	0.000298505	17.4189	0.000160713	26.1387	0.00019233	26.1895	0.000183059	13.9652	0.00029365	13.3414	0.00039651
	1398	35.5	1.25534e-05	5.18555e-15	415.235	3.70598	C21H34O8;	[H] methyl-hydroperoxy-bisepidioxy-eicosadienoate; methyl-epidioxy-dihydroperoxy-eicosatrienoate	Lipids	Fatty acids	6.10028e-05	24.5315	0.000166933	80.8586	0.000506984	17.8963	0.0014761	19.3515	0.00149074	13.4886	1.68659e-05	85.0453	5.59998e-05	13.5574	0.000173556	18.1892	0.00031977	20.3023	0.000529466	19.4315	0.000101733	33.2882	0.000153433	12.4236	0.000225024	34.3368	0.000295626	24.7263	0.000445382	23.9015	6.42796e-05	28.6308	9.82652e-05	20.3768	0.000207545	25.1581	0.000301934	38.8603	0.000460298
	2371	21.5	2.91346e-23	0.00342794	593.187	3.81442	C28H32O14; C21H39O9P;	[H] 1,2-Bis-O-sinapoyl-beta-D-glucoside; 7-O-Methylvitexin 2''-O-beta-L-rhamnoside;; [NaCl_HCOONa] Dolichyl b-D-glucosyl phosphate; Dolichyl phosphate D-mannose;;	Phenolics		0.00033152	6.53131	0.000340022	7.20426	0.000295937	9.2775	0.000476577	21.5347	0.000425063	11.4086	0.000373993	6.90915	0.000351945	8.59759	0.000384569	9.26353	0.000448245	1.81706	0.000410964	7.16779	0.000253726	5.57454	0.000253393	10.1827	0.00029195	35.9635	0.000302526	33.8746	0.000299599	11.6105	0.000699638	4.18612	0.000744711	9.82353	0.00083532	14.2987	0.000754135	2.52931	0.000731246
	520	50	3.01053e-05	2.88258e-14	225.076	3.84767	C11H12O5;	[H] Sinnapic acid	Phenolics	Phenolics	0.000273154	18.9641	0.000381233	33.8441	0.00056445	36.727	0.000962936	10.8422	0.00120681	9.26301	0.000267169	18.4303	0.000312468	12.8495	0.000349043	20.3123	0.000581224	4.00445	0.000702863	2.33541	0.000431122	19.4679	0.000383792	18.2106	0.00051524	16.0342	0.000572859	27.4762	0.000694764	8.13742	0.000209807	25.1624	0.000256156	5.59222	0.000464736	21.4467	0.000430089	24.2136	0.000582107
	2032	15	3.42713e-25	0.00373914	529.192	4.05594	C24H32O13; C27H28N2O5; C24H32N2O6; C25H30N2O5; C24H34O5;	[H] Deoxyloganic acid tetraacetate;; [HCOONa] [1-(1-Benzyl-3-Hydroxy-2-Oxo-Propylcarbamoyl)-2-Phenyl-Ethyl]-Carbamic Acid Benzyl Ester;; [HCOOK] Dimetacrine tartrate;; [Na_HCOONa] Quinapril;; [NaCl_HCOONa] Trioxo-cholanoic Acid; Dihydroxy-oxochola-dienoic Acid; Dehydrocholic acid;;	Lipids	Sterols	0.000445578	26.3403	0.000443444	71.4816	0.000574942	7.34297	0.000765096	13.4972	0.000797514	10.9273	4.24476e-05	16.8676	5.77326e-05	26.3364	4.92272e-05	46.5411	5.26115e-05	25.7723	4.77786e-05	20.3245	0.000221899	15.6875	0.000209171	8.19864	0.00025561	7.96953	0.000270019	18.1296	0.000384265	10.6709	0.000260781	17.5648	0.000274199	44.3848	0.000379754	21.0478	0.000404385	27.0514	0.000459385
	2274	73.5	0.000364126	0.282769	573.343	4.56351	C33H48O8;	[H] 6,8a-Seco-6,8a-deoxy-5-oxoavermectin ''2b'' aglycone	Terpenoid metabolism		0.000549353	17.3938	0.000775211	28.7979	0.000793944	15.1327	0.000771035	8.35214	0.000742951	16.3419	0.000630526	8.26021	0.000581962	10.0475	0.000450515	36.7509	0.000737141	16.4551	0.000523823	31.5809	0.000538224	11.4696	0.000482447	30.1786	0.000451281	32.5825	0.000602478	7.46397	0.000546523	27.0394	0.000544036	18.6119	0.000595174	14.8408	0.000718562	13.2439	0.000604237	23.8437	0.000769412
	979	135.5	1.9585e-15	0.551283	331.082	4.95278	C17H14O7;	[H] 3',4',5-Trihydroxy-3,7-dimethoxyflavone; cicerin; Cirsiliol; Hildecarpin; Malvidin; Tricin	Phenolics		0.000540797	21.6954	0.000570032	23.5136	0.000436912	2.48967	0.000375153	27.9478	0.000467117	34.8007	0.000706329	12.6862	0.000673673	3.27438	0.000678724	12.5924	0.00086225	10.7476	0.00050886	20.7923	0.000476609	0.840746	0.000413873	11.696	0.000503726	14.1706	0.000470143	19.2304	0.00057825	13.0081	0.00101236	7.75211	0.00103605	2.95807	0.00116061	23.2321	0.000815797	15.5341	0.000898749
	3813	115.5	2.11834e-10	0.384256	937.507	5.47802	C52H76O12; C55H72MgN4O5;	[Na_Na] (2S,2'S)-Oscillol 2,2'-di(alpha-L-fucoside); Zeaxanthin diglucoside;; Chlorophyll A	Mixed	Xanthophyll; Carotenoid; Chlorophyll	0.000550396	20.9358	0.000525279	40.1866	0.000631533	18.9807	0.000519851	26.2831	0.00058542	37.3098	0.000306871	12.502	0.000403052	21.1148	0.000340708	32.8602	0.000510949	4.56311	0.000318447	17.4584	0.00026294	15.2532	0.000226006	9.90549	0.000213014	15.2519	0.000288479	11.6734	0.000371174	32.1251	0.000458169	14.151	0.000623938	37.3979	0.000685346	31.2977	0.000559249	22.8873	0.000590677
	2185	145.5	1.58849e-08	0.000493753	557.166	5.6369	C25H35ClO8;C23H30N2O6;	[NaCl] punaglandin;; [NaCl_HCOONa] Cinegalline;;	Phenolics		0.00285437	36.3999	0.00227723	66.4007	0.00157312	21.1018	0.00165964	15.2774	0.0014449	13.7814	0.00208701	20.8307	0.000821785	21.9964	0.000694926	44.3654	0.000732209	65.1624	0.00037673	23.2681	0.000767046	25.2294	0.000686174	52.0443	0.000757575	20.1232	0.000784955	17.3488	0.000717448	7.19025	0.00117207	42.5472	0.000759479	39.9181	0.000624218	19.2317	0.000591195	32.1418	0.000585355
	1466	67	2.07746e-05	9.82746e-08	431.316	5.76729	C27H42O4;	[H] Epoxyfurostene-diol; trihydroxy-didehydrovitamin D3; dihydroxy-oxovitamin D3; hydroxyvitamin D3 -lactol; epoxy-dihydroxyvitamin D3; Dideoxy-dehydroecdysone; Dioxo-cholestanoic acid; Hydroxy-epoxy-oxo-seco-cholestenal; hydroxy-oxocholestenoic acid;	Vitamins	Vitamins	0.000276455	27.2996	0.00030937	14.2927	0.000294783	21.5218	0.000499367	26.1329	0.000493918	27.4839	0.00037323	20.3099	0.000416682	4.76487	0.000365173	15.3771	0.000693817	19.786	0.000570507	21.7316	0.000293413	14.967	0.000416444	32.2288	0.000479572	25.0598	0.000493365	14.9885	0.000582681	20.5742	0.000323148	17.148	0.000460592	32.7626	0.000881313	24.601	0.000698348	37.6228	0.000777954
	3716	91.5	4.0218e-08	2.99914e-11	901.481	5.76874	C45H77O13P; C45H74O10;	[Na_Na] 18:2-18:3-PI;; [NaCl_HCOONa] di-(octadecatrienoyl)-galactosyl-sn-glycerol; di-(octadecatrienoyl)-glucosyl-sn-glycerol;	Lipids	Glycerolipids	0.00121233	25.6913	0.00169473	12.4706	0.00145918	2.56676	0.00242602	29.4846	0.00242116	18.0377	0.00185387	17.4338	0.00198948	11.5734	0.00224569	4.6014	0.00318922	13.5167	0.00302469	18.84	0.00145724	15.0082	0.00172075	19.9681	0.00230788	10.1409	0.00236035	7.71722	0.00282923	12.0201	0.00169452	10.4368	0.00236459	26.054	0.00409553	19.9155	0.0033638	31.9828	0.00372456
	1832	1037.5	3.82263e-21	2.96882e-14	507.272	6.23095	C24H43O9P; C26H46O2;	[H] 1-18:3-lysoPG;; [NaClx2] hexacosatrienoic acid;	Lipids	Phospholipids and fatty acids	0.00146443	10.7292	0.00141181	21.3701	0.00162207	7.23279	0.00211553	6.63417	0.00259	10.6118	0.00103706	0.0701305	0.00112768	8.48689	0.00115681	8.41738	0.00131241	6.83003	0.00155209	11.1501	0.000719823	10.8865	0.000609824	13.8008	0.000791703	17.1756	0.000944159	25.748	0.00116424	6.0139	0.000926591	12.5324	0.000803709	17.038	0.00095051	13.9481	0.00101925	8.53871	0.00152866
	1709	591	1.66451e-19	2.06737e-18	494.288	6.25602	C27H39NO3;	[HCOONa] Jervine	Alkaloids and derivatives		0.00205603	9.40797	0.00216722	5.82729	0.00238691	11.5599	0.00319802	6.70658	0.00381653	4.49812	0.00208365	3.19247	0.00234501	7.24126	0.00231527	7.0997	0.00317488	14.097	0.0036899	13.3148	0.00135669	11.4973	0.00123117	11.3904	0.00162655	4.03535	0.00196733	30.8599	0.00254214	7.78801	0.00146575	11.2743	0.00143595	15.0278	0.00158165	11.8634	0.00176047	4.57625	0.00245749
	982	214.5	2.86919e-15	1.16305e-12	331.249	6.28566	C18H34O5;	[H] trihydroxy-octadecenoic acid; TriHOME;	Lipids	Fatty acids	0.000471365	12.5645	0.000488954	11.7004	0.00061849	8.82831	0.000823245	14.828	0.000902688	4.02873	0.000315424	6.2952	0.000447347	14.9115	0.000394655	18.5857	0.000615689	6.65942	0.000579133	23.0385	0.000254907	17.0021	0.000270247	7.06628	0.000411805	9.93566	0.000380887	36.9456	0.000509779	12.9072	0.000229532	17.2493	0.00030115	12.7008	0.000361516	14.3584	0.000326923	18.6112	0.000428504
	1910	294	1.11904e-08	2.01492e-12	518.325	6.32026	C26H48NO7P;	[H] LysoPC(18:3);	Lipids	Phospholipids	0.00114582	6.45695	0.00121968	6.99616	0.00136721	9.40966	0.00192426	9.61272	0.00227382	7.51922	0.00127745	27.3012	0.00125451	8.28783	0.00101865	35.1251	0.00195485	40.2697	0.00180923	3.61665	0.000746043	12.6209	0.000692403	4.97356	0.000937564	6.54053	0.00105805	31.4778	0.00153752	24.1595	0.000945247	32.7345	0.000825393	20.2179	0.000994226	17.6464	0.0011336	8.44824	0.00208119
	2067	585	1.21272e-17	3.71483e-20	537.339	6.32026	C27H48O6;	[HCOONa] Cholestane-hexol;	Lipids	Sterols	0.00721323	7.82558	0.00774617	8.11822	0.008667	10.6087	0.0118825	8.98032	0.014181	4.20253	0.00687819	2.39835	0.0077493	5.7426	0.008077	1.02639	0.0101958	10.8259	0.0115199	5.09407	0.0046419	10.1276	0.00463161	16.9546	0.00617418	4.38728	0.00685977	24.39	0.00895302	6.0794	0.00559626	12.9177	0.00561625	13.2367	0.00626638	14.7915	0.00713343	5.90632	0.0096043
	2193	74	4.26427e-10	1.48034e-14	558.317	6.3208	C28H48NO8P; C26H50NO8P;	[H] PC(10:2/10:2); PC(6:2/14:2) [PC 20:4];; [Na] PC(16:1/2:0) [PC 18:1]	Lipids	Phosholipids	0.00057577	7.47121	0.000604926	12.3503	0.000682252	20.5329	0.00106749	7.99145	0.00120677	8.15767	0.000592649	1.15519	0.00068427	5.45869	0.000576787	26.6173	0.000862374	18.4427	0.000959028	14.8894	0.000322179	22.4264	0.000350284	46.6202	0.000434719	14.8967	0.000659795	11.5096	0.000730235	7.05222	0.000430955	15.0846	0.000406366	35.205	0.000482995	11.5688	0.000622248	5.70421	0.0010403
	1687	982	3.67894e-18	1.37964e-12	489.262	6.50603	C28H36O3;C25H40O4;C26H44O;	[HCOOK] 1alpha,25-dihydroxy-21-nor-20-oxavitamin D3; 1alpha,25-dihydroxy-24-nor-22-oxavitamin D3	Vitamin/Sterol	Vitamins	0.000711123	21.5962	0.00067886	18.4957	0.000863482	8.86558	0.00108574	6.28299	0.00129158	3.33349	0.000504409	6.38171	0.000570809	12.035	0.000532641	3.71507	0.00084124	42.1684	0.000798617	5.93367	0.000373843	7.89935	0.000283996	7.69268	0.000398358	7.20882	0.000486456	29.882	0.000556442	6.94192	0.000466585	11.705	0.000418288	22.7004	0.000472327	22.347	0.000519944	10.7174	0.000825751
	2074	197	3.34732e-17	2.5017e-21	538.351	7.13227	C26H52NO8P;	[H] PC(18:0); PE(21:0);	Lipids	Phospholipids	0.00197018	9.35518	0.00205816	9.24632	0.00274069	8.6874	0.00427959	16.3208	0.00485208	1.91627	0.00180847	1.26218	0.00210117	6.10656	0.00252803	13.7214	0.00310745	12.9688	0.00404253	20.817	0.00115795	14.0425	0.00111049	10.0981	0.00173784	9.4735	0.00202545	32.2005	0.00288607	10.5101	0.00142269	11.7135	0.00143284	16.1627	0.00174653	19.4302	0.00191855	7.98823	0.00299291
	1885	1339.5	6.1957e-05	3.00725e-15	515.322	7.1847	C27H48O;	[NaCl] Cholestanol	Lipids	Sterols	0.00517977	7.55597	0.00540159	6.38195	0.00579646	5.19256	0.00744283	2.56319	0.00793376	3.20278	0.00521549	3.13372	0.00549855	3.05638	0.00579519	5.57262	0.00653603	8.76623	0.00705138	6.83554	0.00478377	6.0358	0.00481252	6.63364	0.00594936	5.14468	0.00593077	11.6285	0.00641433	5.48792	0.00507412	6.94934	0.00521848	6.44259	0.00571901	8.23547	0.00569706	2.84273	0.0063266
	1911	742	0.00296123	2.18529e-13	518.325	7.36668	C26H48NO7P;	[H] LysoPC(18:3); PC(18:3/0:0)	Lipids	Phospholipids	0.0239039	9.44894	0.0251691	10.9207	0.0257687	9.89585	0.0377804	22.5004	0.0418527	3.78744	0.0259962	3.34955	0.0290021	3.35321	0.0283098	8.1862	0.0380585	15.3935	0.0417698	12.0342	0.0223798	14.2246	0.0197791	6.47118	0.0286409	17.9055	0.0294556	28.6066	0.0377696	5.26909	0.0235785	12.0729	0.0238788	14.4325	0.0282254	12.2185	0.0301467	10.4777	0.0354431
	1412	665.5	3.13978e-09	4.0666e-12	418.307	7.45803	C25H43NO;	[Na_Na] N-(1,1-dimethyl-propyl) arachidonoyl amine	Lipids	Fatty acid - acyl amine	0.000440329	44.8982	0.000814039	47.5882	0.000733533	9.6311	0.00081226	34.6518	0.000343015	24.7621	0.000222275	11.3108	0.000370284	16.0555	0.000663719	18.3287	0.000574246	13.7838	0.000345407	9.7696	0.000266995	31.1114	0.000493468	30.2529	0.000727287	6.92727	0.0005139	13.0914	0.00026908	16.811	0.000201239	7.48232	0.000299666	20.5695	0.000418188	3.2255	0.000287111	24.9133	0.000214614
	1823	130.5	1.51948e-08	2.89316e-15	506.325	7.60635	C25H48NO7P;	[H] LysoPE(20:2); PE(20:2)	Lipids	Phosholipids	0.000516458	10.2477	0.000621848	16.7939	0.000690572	23.1128	0.001111	22.3119	0.00119518	11.0244	0.000473669	3.50409	0.000649033	4.41047	0.000674389	11.4139	0.00100073	13.7903	0.00105643	7.23003	0.000336451	35.0059	0.000337536	6.44287	0.000524092	14.4008	0.000577391	29.1463	0.000786349	4.26127	0.000390796	33.4552	0.000486119	27.9618	0.000669412	5.48459	0.000753355	23.1496	0.000905121
	715	127.5	0.0930898	0.00582542	280.264	7.67399	C18H30O;	[NH3] 6-[3]-ladderane-1-hexanol; 9,12,15-octadecatrienal; 4-Dodecylphenol;	Lipids	Fatty alcohols	0.00542222	43.46	0.00725326	20.4642	0.00614033	35.2299	0.0086833	10.1045	0.0108025	47.9971	0.00331607	7.26806	0.00528735	15.5011	0.00350844	25.476	0.00609179	55.5799	0.00949052	47.5956	0.00485133	32.6342	0.00418809	77.6798	0.0054144	16.3276	0.00626732	35.5784	0.0106579	35.7673	0.0047273	22.6806	0.003266	77.1057	0.00855876	78.8746	0.00776994	40.1641	0.00616258
	1654	852	1.06927e-13	3.72791e-13	482.324	7.94837	C23H48NO7P;	[H] LysoPC(15:0); LysoPE(18:0); PC(14:0/O-1:0); PC(7:0/O-8:0)	Lipids	Phospholipids	0.00237125	10.9489	0.00263074	8.60765	0.00271989	10.0314	0.00389923	22.4448	0.00405845	1.06167	0.00213012	7.00084	0.0025743	4.07781	0.00249279	11.6629	0.00310916	7.24898	0.00347507	9.97797	0.00144978	16.4417	0.00143282	5.60035	0.00196709	16.7663	0.00208859	22.383	0.00275728	9.34766	0.00183876	11.1072	0.00205535	15.8403	0.00228927	6.77188	0.00234901	11.506	0.00263309
	3057	78	0.0742895	3.14413e-07	709.472	8.07182	C43H70O3;	[KCl] 1-(8-[5]-ladderane-octanyl)-2-(8-[3]-ladderane-octanyl)-sn-glycerol;;	Lipids	Glycero lipid	7.7143e-05	114.495	1.04175e-05	NA	1.15466e-05	24.36	5.16363e-05	82.5327	0.000202098	21.1457	1.04895e-05	63.0505	2.58563e-05	96.0669	3.6905e-05	NA	1.09055e-05	50.0842	0.000102672	66.1983	5.59992e-06	52.8839	1.52483e-05	38.3759	1.32867e-05	7.35597	3.10666e-05	67.6935	9.8481e-05	28.5444	1.72199e-05	113.338	5.54763e-05	NA	2.61639e-05	54.1093	1.80812e-05	32.0908	8.26163e-05
	4304	143.5	1.79127e-22	0.0706166	1025.66	8.12038	C59H94O6;	[NaCl_HCOONa] TG(56:10)	Lipids	TAGs	0.000540461	3.6363	0.00113251	85.765	0.000482902	4.84678	0.000469171	36.8378	0.000527427	9.56511	0.00201489	16.0318	0.00237691	6.89429	0.00224669	8.25286	0.00333348	13.6752	0.00343351	8.22981	0.000509453	8.70387	0.000398326	13.3301	0.000611354	29.4341	0.000630737	38.348	0.000979439	15.4599	0.000302255	16.756	0.000321111	21.5863	0.000346089	26.406	0.000342257	30.9026	0.000454564
	1824	112.5	5.26272e-24	0.0117934	506.325	8.13183	C25H48NO7P;	[H] LysoPE(20:2); PE(20:2)	Lipids	Phospholipids	0.000609209	30.1741	0.00231377	126.96	0.00058211	14.6787	0.000937862	11.1619	0.00117294	1.81466	0.00516868	11.6336	0.00599042	6.3431	0.00583421	0.713362	0.00760882	11.72	0.00884741	8.48108	0.00153671	12.8264	0.00131246	9.04776	0.00163133	11.9769	0.00169469	19.6161	0.00233139	7.00615	0.000867684	12.8249	0.000893652	14.5079	0.000928609	13.7003	0.000895065	16.2139	0.00104479
	2744	1951.5	2.01539e-20	2.4854e-12	655.391	8.18602	C35H60O7P2;	[H] all-trans-Heptaprenyl diphosphate	Isoprenoid poly	Isoprenoid poly	0.0872805	9.83894	0.0848803	9.96529	0.0903274	3.74531	0.107524	0.351181	0.115277	3.28453	0.0768439	3.52719	0.0773252	5.50778	0.0828295	5.06974	0.0858585	7.48196	0.0940913	4.53323	0.0582448	3.89173	0.0605889	8.59924	0.0724331	3.01688	0.073831	6.38806	0.0787842	5.39188	0.0658782	4.43685	0.0662965	3.67093	0.070199	5.9403	0.0694378	4.19706	0.0778979
	1844	803.5	3.51152e-11	4.64001e-12	508.34	8.19962	C25H50NO7P;	[H] PC (17:1/0:0);;	Lipid	Phospholipid	0.00142766	15.3527	0.00159929	4.60121	0.00160802	8.30349	0.00214619	5.73892	0.0020932	3.29411	0.0012992	2.14235	0.00161316	3.6599	0.0016477	5.99654	0.00204012	7.84311	0.00208152	15.2304	0.00104756	11.1563	0.000985184	6.18028	0.00137357	19.4529	0.00130408	16.4531	0.00160267	2.62458	0.00131623	13.3819	0.00144251	14.2163	0.00174689	4.56807	0.00170814	10.4229	0.00187409
	3971	73	1.72786e-22	0.0172596	963.643	8.4176	C54H92O6;	[NaCl_HCOONa] TG(51:6)	Lipids	TAGs	0.000115501	52.8301	0.000665625	137.697	0.000110713	34.177	0.000151877	35.5041	0.000233696	3.74206	0.00145961	20.2222	0.00173487	5.5298	0.00174105	5.71737	0.00229157	15.4379	0.00269323	5.23268	0.000265368	11.8482	0.00028622	17.1145	0.000367012	8.22762	0.000352941	29.9549	0.000568609	15.1615	0.000187992	28.3263	0.000196663	21.5174	0.000175473	36.1678	0.00019483	15.7568	0.000241914
	1712	81	3.15779e-23	0.42546	494.325	8.51485	C24H48NO7P;	[H] LysoPC(16:1); PC(16:1)	Lipids	Phospholipids	0.000161161	27.1629	0.000763054	139.285	0.000167165	22.5298	0.000180239	4.78213	0.00023327	7.19938	0.00171588	11.7844	0.00194213	5.87345	0.0019275	3.45451	0.00238728	14.6124	0.0028772	5.20091	0.00052064	16.9654	0.000396091	7.40664	0.000447873	13.1941	0.000478689	12.0721	0.00057178	12.0346	0.000275263	18.876	0.000257394	12.1151	0.000247634	31.062	0.000239646	24.4247	0.000262643
	1852	259	6.01812e-11	3.0887e-15	510.356	8.56352	C25H52NO7P;	[H] PC(16:0/O-1:0); PC(17:0/0:0); PC(O-1:0/16:0); PC(O-15:0/2:0); PC(O-16:0/1:0)	Lipids	Phosholipids	0.00429101	12.7711	0.00590184	16.1837	0.00670647	15.8712	0.00929151	3.61687	0.00899287	14.3696	0.00350933	3.06488	0.00518802	11.1217	0.00480925	5.67323	0.00703949	7.8162	0.00750115	12.9507	0.00243041	34.9615	0.00268161	4.08296	0.00420326	24.6128	0.00470146	34.1035	0.0064927	3.52619	0.00356667	17.8002	0.00445614	22.9762	0.00532538	15.2323	0.00585844	16.3847	0.00674198
	3105	87.5	0.00172225	1.88044e-11	723.488	8.58804	C37H72O5;	[NaCl_HCOONa] DG(34:0/0:0)	Lipids	DAG	9.17245e-05	87.1676	5.53223e-05	12.3165	3.8134e-05	19.4738	0.000118321	34.1427	0.000236108	11.2639	3.12537e-05	30.2106	4.82978e-05	35.3586	3.72872e-05	26.308	6.12898e-05	12.6498	0.00014043	46.1712	2.44933e-05	60.3299	3.30226e-05	28.1207	6.23238e-05	21.3979	8.07493e-05	22.7525	0.000130635	19.0851	3.32302e-05	36.9645	4.80473e-05	55.7306	4.09022e-05	11.7604	4.93226e-05	15.8602	0.000105374
	2839	287	9.32425e-12	9.21264e-16	669.407	8.64723	C42H58O3;	[NaCl] 2-Ketospirilloxanthin;;	Carotenoid	Carotenoid	0.000180603	13.7494	0.000231499	40.7522	0.000304708	16.5803	0.000375095	9.33007	0.000389353	6.11686	0.000131914	5.03534	0.000141269	20.7661	0.000198105	4.40976	0.000217273	24.5169	0.000263714	1.92751	8.44372e-05	7.79916	0.000131455	14.2251	0.000195528	7.50602	0.000212461	12.4762	0.000237999	9.89864	0.000144027	16.6376	0.000177312	8.67098	0.000188752	6.8525	0.000231996	11.9265	0.00026149
	3562	1459.5	4.21553e-22	2.05463e-13	840.574	8.72146	C46H82NO10P;C44H84NO10P;C46H79O10P;C43H82NO8P;	[H] PS (40:4);; [Na] PS(38:1);; [NH3] PG(40:6);; [HCOONa] PE(38:2); PC(35:2); PE-NMe2(18:1/18:1);	Lipids	Phospholipids	0.0119832	0.94509	0.0113743	18.6327	0.0120082	7.80155	0.0137232	4.29747	0.0154364	3.42567	0.00816646	2.39312	0.00912045	6.18251	0.0105107	4.04486	0.0106614	7.59799	0.0125078	5.41244	0.00693348	8.81471	0.00728332	5.56133	0.00890832	4.86971	0.0091941	6.8776	0.0098679	7.11527	0.00755344	6.82073	0.00767646	5.84379	0.00800634	3.60245	0.00824053	4.47287	0.00929757
	2281	233	2.89388e-24	8.93572e-15	575.467	8.77734	C36H62O5;	[H] DG (33:4)	Lipids	DAG	0.00241961	1.43145	0.00227199	40.855	0.00273257	13.2989	0.00336654	6.31428	0.00378844	3.96748	0.00078939	6.05645	0.00111008	21.5253	0.00127265	15.6702	0.00159764	10.0086	0.00217446	11.2185	0.00067179	25.8485	0.000823999	6.63518	0.00108795	5.61603	0.00131844	14.2929	0.00154189	8.11722	0.000672676	17.6987	0.00071672	14.2903	0.000891104	11.8374	0.000968119	11.2036	0.00138059
	2822	528	2.17914e-14	7.22136e-12	665.412	8.91277	C32H58NO10P; C33H65O8P; C33H62O5;	[NH3] 1-Palmitoyl-2-(5-keto-8-oxo-6-octenoyl)-sn-glycero-3- phosphatidylcholine;; [Na_Na] PA(30:0);; [NaCl_HCOONa] DG(30:1/0:0);	Lipids	Phosholipid derivatives / DAG	0.00189494	17.179	0.0019981	24.5267	0.00265944	12.6195	0.00304204	5.71307	0.00331418	6.34435	0.0013576	2.37579	0.00146692	6.95835	0.00162357	13.244	0.00176682	10.7802	0.00197136	3.88181	0.00130705	0.819269	0.00129109	3.66871	0.00172784	21.27	0.00198783	15.4245	0.00188659	9.32219	0.00161125	7.77926	0.0016458	8.75653	0.00180556	5.13659	0.00191661	6.38975	0.00212348
	2134	413	5.26348e-14	6.40622e-15	548.372	8.94462	C28H54NO7P;	[H] LysoPC(20:2); PC(O-18:2/2:0)";;	Lipids	Phosholipids	0.00170592	13.9882	0.00193298	11.2336	0.00200266	12.8312	0.00304893	15.8109	0.00330361	3.22761	0.00189922	6.74571	0.00232242	9.03162	0.00217921	4.67494	0.00308647	11.9386	0.00330442	5.90098	0.00129591	14.9957	0.00119806	10.0484	0.00168504	15.0428	0.00181786	25.7006	0.00242255	2.93986	0.00125056	18.4205	0.00125749	15.591	0.00163767	12.7435	0.00168798	17.6548	0.00214921
	1920	538.5	4.72141e-20	2.67172e-12	519.353	8.98465	C27H50O9;	[H] 3-O-L-rhamnosyl-3-hydroxydecanoyl-3-hydroxydecanoic acid;;	Lipids	Fatty acid glycoside	0.00733505	7.63111	0.0061441	8.48879	0.00510615	10.4268	0.00565581	1.62014	0.00513677	10.6629	0.00748983	6.62514	0.00664727	3.18225	0.00629717	2.14906	0.00657244	7.23291	0.00657327	6.30138	0.0120574	7.19585	0.0087147	8.92497	0.00905281	4.15895	0.00803428	6.90989	0.00792621	9.17289	0.00908058	4.50404	0.00762319	7.3873	0.00766393	5.58994	0.00607911	7.06648	0.00692556
	3499	423.5	0.239569	0.905386	814.542	9.01775	C47H76NO8P;	[H] PE(42:9);	Lipid	Phospholipid	0.000129812	36.5771	0.000404402	27.9842	0.000209829	97.1823	0.000349635	14.8232	0.00017841	55.0153	0.000349561	41.448	0.000228432	14.0099	0.000191041	92.4098	0.000179375	58.6117	0.000494964	111.393	0.00035833	62.6464	0.00014675	73.9942	0.00015309	26.6221	9.09187e-05	102.047	0.000198569	36.8047	0.000145408	9.15238	8.9596e-05	118.305	0.000318043	97.7201	0.00028836	50.7149	0.000107572
	1655	481.5	7.11946e-18	1.67576e-16	482.325	9.05582	C23H48NO7P;	[H] LysoPC(15:0); LysoPE(0:0/18:0); PC(14:0/O-1:0); PC(15:0/0:0)[U]; PC(7:0/O-8:0);;	Lipids	Phosholipids	0.013763	16.2231	0.0143801	6.83913	0.015731	9.14105	0.0183723	6.49506	0.0199421	5.21733	0.0121639	7.2498	0.0136995	10.7385	0.0139273	0.135746	0.0167942	5.04037	0.020683	3.22752	0.0102243	8.35614	0.0095746	5.91834	0.0121096	15.4405	0.0131825	15.7594	0.0148745	3.90111	0.0099137	9.70942	0.00961979	8.8924	0.010979	6.70763	0.0119306	5.45028	0.0139411
	1846	559	4.98429e-23	1.86692e-17	508.341	9.38705	C25H50NO7P;	[H] PC(17:1)	Lipids	Phospholipids	0.00157587	12.525	0.00171516	18.0322	0.00178135	8.81612	0.00223952	12.3241	0.00257251	3.33872	0.00204637	5.02879	0.00220102	5.61767	0.00232935	5.80971	0.00284795	12.1243	0.00340082	3.88884	0.0011356	4.39707	0.0011046	4.72712	0.00147592	15.6604	0.00158854	17.6708	0.00187919	5.06367	0.0012925	12.7986	0.00127193	4.94093	0.00147557	13.0104	0.00152706	3.09962	0.00197932
	1690	78.5	1.67538e-13	3.77637e-05	489.336	9.40543	C31H46O3; C28H50O4; C27H48O2;	[Na] dihydroxy-dimethyl-hexadehydro-dihomovitamin D3; vitamin K 2,3-epoxide; Vitamin K1 epoxide;; [K] Deoxocastasterone;; [HCOOK] hydroxy-cholestanol; Dihydroxy-cholestane; Cholestane-diol;	Vitamins	Vitamins	0.000289912	15.7641	0.000344467	28.9369	0.000448405	13.3429	0.00055044	7.90682	0.000623265	21.7524	0.00019831	21.4374	0.000253655	26.8808	0.000307839	2.22424	0.000391365	28.3709	0.000369023	10.1769	0.000121916	9.3298	0.000156361	12.2306	0.000202932	8.37989	0.000171908	74.866	0.000248903	10.0643	0.000399731	23.1671	0.000474511	17.5808	0.000560539	20.464	0.00060615	12.6389	0.000770799
	2146	855	1.04259e-12	1.51514e-12	550.387	9.64525	C28H56NO7P;	[H] LysoPC(20:1); PC(2:0/O-18:1); PC(P-18:0/2:0);;	Lipids	Phospholipids	0.0162855	10.6568	0.0175058	10.8365	0.0185466	10.2346	0.0251626	13.7603	0.0284016	3.3207	0.0181199	3.84859	0.0201784	5.54299	0.0218293	5.84794	0.0275736	14.8661	0.0300058	5.81651	0.0125036	7.29554	0.0122365	6.28701	0.0162018	6.05486	0.015389	42.0737	0.0207058	5.01025	0.0135871	10.0312	0.0137615	8.08009	0.0158902	12.0967	0.0174118	5.88336	0.0206148
	1576	171	3.05179e-11	4.49669e-18	467.327	9.89257	C29H48O2; C26H48O3;	[K] hydroxy-isofucosterol; Fucosterol epoxide; (6R)-6,19-ethano-25-hydroxy-6,19-dihydrovitamin D3; 1alpha-hydroxy-26,27-dimethylvitamin D3; 1-Hydroxyvitamin D5; Cholesteryl acetate;; [NaCl] 17-oxo-20Z-hexacosenoic acid;;	Vitamin/Sterol	Vitamin/Sterol	0.000151062	6.90275	0.000257575	54.1751	0.000926265	14.3524	0.00190067	17.2775	0.00197527	11.5154	0.000119541	11.0117	0.000184241	4.76882	0.000403201	35.2089	0.000567372	36.0975	0.000738096	8.87258	0.000112551	17.7069	0.00015354	20.8213	0.00023742	33.6959	0.00023911	19.5151	0.000461302	11.8935	0.000125982	8.59607	0.000118727	26.385	0.000386092	47.9308	0.000347583	28.9441	0.000472348
	1565	116	0.00509522	0.681586	462.311	10.3258	C26H45NO2;	[NaCl] N-(16,16-dimethy-5Z,8Z,11Z,14Z-docosatetraenoyl)-ethanolamine; N-(17,17-dimethyl-5Z,8Z,11Z,14Z-docosatetraenoyl)-ethanolamine; N-(5Z,8Z,11Z,14Z-tetracosatetraenoyl)-ethanolamine;;	Lipids	Fatty amides	0.000279678	39.3242	0.000299993	35.7812	0.000162666	27.7417	0.000601188	27.4786	0.000416022	13.5262	0.000430617	56.3252	0.000359762	48.6683	0.000254703	58.7379	0.000400166	45.7054	0.00040641	79.6811	0.000298002	32.3057	0.000155128	17.172	0.00022494	59.6528	0.000183565	29.7939	0.000248354	36.3546	0.00014926	36.3302	0.000174762	54.8267	0.000276928	47.5483	0.000140475	103.93	0.000157695
	1371	133.5	0.874491	0.0207422	408.309	10.6377	C24H41NO4; C22H43NO4; C24H38O4;	[H] Cassaidine;; [Na] pendtadenoyl carnitine;; [NH3] Dihydroxy-cholenoic Acid; Hydroxy-oxo-cholanoic Acid; Ketodeoxycholic acid; carboxy-chromanol; Apocholic acid; Nutriacholic acid;;	Mixed		0.00159953	96.073	0.000331716	23.0416	0.00128969	68.1708	0.000586379	47.4774	0.000798336	40.7667	0.00065231	21.028	0.000833181	26.3891	0.00081383	63.9008	0.000366022	3.46221	0.00100889	35.1071	0.00230434	72.5177	0.000359655	35.2311	0.000575088	53.1348	0.00049279	43.9175	0.000412713	40.2539	0.000728619	34.4575	0.000561687	31.2687	0.00050458	48.4357	0.000405683	17.6532	0.00152732
[truncated: 3 more columns]
