# Supplementary material for: Rapid UHPLC-MS metabolite profiling and phenotypic assays reveal genotypic impacts of nitrogen supplementation in oats
Source: Metabolomics. 2019 Mar 12;15(3):42. doi: 10.1007/s11306-019-1501-x (PMC6476850; doi:10.1007/s11306-019-1501-x)
Supplement: Supplementary file 6 — Supplementary material 6 (XLSX 211 KB) [file 11306_2019_1501_MOESM6_ESM.xlsx]

## Sheet: Table S6
	Peak No	PLS Median Rank of RFE	Friedman test p-values - Variety	Friedman test p-values - N-Level	m/z	RT (mins)	MF	Metabolite Annotation	Compound class	Compound sub class	Balado Control Average	Balado Control RSD	Balado Level 1 Average	Balado Level 1 RSD	Balado Level 2 Average	Balado Level 2 RSD	Balado Level 3 Average	Balado Level 3 RSD	Balado Level 4 Average	Balado Level 4 RSD	Gerald Control Average	Gerald Control RSD	Gerald Level 1 Average	Gerald Level 1 RSD	Gerald Level 2 Average	Gerald Level 2 RSD	Gerald Level 3 Average	Gerald Level 3 RSD	Gerald Level 4 Average	Gerald Level 4 RSD	Mascani Control Average	Mascani Control RSD	Mascani Level 1 Average	Mascani Level 1 RSD	Mascani Level 2 Average	Mascani Level 2 RSD	Mascani Level 3 Average	Mascani Level 3 RSD	Mascani Level 4 Average	Mascani Level 4 RSD	Tardis Control Average	Tardis Control RSD	Tardis Level 1 Average	Tardis Level 1 RSD	Tardis Level 2 Average	Tardis Level 2 RSD	Tardis Level 3 Average	Tardis Level 3 RSD	Tardis Level 4 Average
	36	286	1.71673e-10	4.96424e-15	131.046	0.447924	C4H8N2O3;	[H] Asparagine	Amino acids	Amino acids	0.00555192	12.7678	0.00419949	7.57823	0.00531507	13.5979	0.00671503	9.74992	0.00917007	7.9662	0.00372501	15.7992	0.00357788	1.74883	0.00340109	5.08174	0.00517537	27.8364	0.00577643	1.91676	0.00375016	6.66215	0.00293396	8.84704	0.00324746	7.76301	0.00391809	22.9954	0.00618247	10.2594	0.00464219	26.4847	0.00403206	7.31022	0.00421426	18.1326	0.00533056	10.6234	0.00877807
	273	225	1.233e-08	9.74273e-15	302.101	0.447942	C9H19N5O3;	[NaCl] beta-Alanyl-L-arginine;	Amino acids	Amino acid derivatives	0.0052051	5.60924	0.00529942	18.6759	0.0060079	6.79483	0.00739075	25.1592	0.00916301	7.28007	0.00542073	12.8628	0.00609704	8.34849	0.00591117	7.64852	0.0078336	19.4695	0.00821133	8.05621	0.0041921	6.22137	0.00353194	4.57838	0.00479281	12.1511	0.00547927	25.615	0.00676871	6.31055	0.00493822	10.6547	0.00522252	7.96889	0.00532022	17.2143	0.00725206	7.30474	0.00849031
	162	112	0.000347097	1.41605e-07	214.049	0.448417	C6H13NO2; C10H11NO3;	[HCOOK] Leucine; Alaninebetaine; Isoleucine; Norleucine; N-methylvaline;; [Na] (3-Arylcarbonyl)-alanine; Methylhippuric acid; Phenylacetylglycine;;	Amino acids	Amino acids	0.00229101	3.19029	0.00242717	9.83876	0.00252376	9.67709	0.00286204	9.74782	0.00360477	1.12832	0.00277166	17.252	0.00346943	15.5622	0.00309063	15.4536	0.00348853	14.531	0.00411818	12.6183	0.00217498	20.9863	0.00220306	12.2277	0.0029117	25.2165	0.00315154	25.0326	0.00356515	7.77618	0.00259769	8.6138	0.00304397	2.44948	0.00313574	12.1376	0.00298959	17.5535	0.0038532
	150	52.5	0.00414476	2.11147e-05	197.067	0.456315	C5H12O5;C6H14O7;	[HCOOH] Xylitol; Arabinitol; Arabitol; Ribitol; Xylitol;;[H] Dextrose	Sugars / Sugar-ols	Sugars / Sugar-ols	0.00254697	8.10531	0.00209191	13.7551	0.00218092	15.4101	0.00246914	23.5843	0.00202386	9.98969	0.00262021	7.64571	0.00204092	6.92104	0.00180225	12.4488	0.00212069	24.3348	0.00178106	14.2519	0.00311845	10.4696	0.00256947	12.5208	0.00239889	6.89685	0.0023168	11.3251	0.00213354	16.7642	0.00287477	9.69179	0.00245079	9.65436	0.00267698	23.841	0.0021838	13.4355	0.00207105
	125	119	1.38804e-05	4.4306e-05	179.056	0.456318	C6H12O6;C5H10O4;	[H] Deoxy-gluconate; Deoxyarabinohexonic acid; Aldohexose; inositol; Allose; Galactose; Glucose; Mannose; Sorbopyranose; Fructose; Keto-Deoxygalactonate; Fuconate; Gulose; Hamamelose; Psicose; Sorbose; Tagatose; Ketose; Rhamnonate; myo-Inositol; Scyllo-Inositol;; [HCOOH] deoxy-xylulose; Deoxy-ribopyranose; Deoxy-arabinose; Deoxyribose;;	Sugars	Sugars	0.0116567	4.96088	0.0122013	4.85669	0.0109372	8.48672	0.00949675	1.24558	0.00886367	11.7884	0.0100593	9.11232	0.0110275	9.65981	0.00962356	9.56613	0.0109975	8.9117	0.00820668	5.1711	0.0114634	6.61357	0.0112519	6.78439	0.0124966	19.5563	0.01289	17.6444	0.0123559	10.9724	0.0105565	5.24819	0.011329	5.53833	0.00980527	8.19688	0.00865192	5.43378	0.00708748
	38	152	0.00202791	3.44454e-11	132.03	0.456603	C4H7NO4;C4H4O4;	[H] hydroxysuccinamate; Aspartate; Iso-Aspartate;; [NH3] Formylpyruvate; Fumarate; Maleic acid;;	Organic acids	Organic acids	0.00210458	13.2934	0.00201282	22.9774	0.00218564	10.7838	0.00251872	2.66617	0.00336434	7.92766	0.00223951	28.0669	0.00228436	6.4926	0.00217445	0.967327	0.0030479	13.5136	0.00297399	2.59364	0.00212968	10.2189	0.00151062	6.29075	0.00187146	5.34902	0.00212592	14.3691	0.00299201	8.18631	0.00208837	7.88631	0.00208183	8.24488	0.00210902	13.6956	0.00231166	14.4278	0.00335562
	648	667	1.86465e-10	8.91556e-13	488.162	0.472829	C22H33N3O5S;	[K] Formylmethionyl-leucyl-phenylalanine methyl ester	Amino acids	Amino acid derivatives	0.00697473	12.5056	0.00642176	8.03613	0.00703908	11.0831	0.00924656	12.949	0.0111525	7.9623	0.00649908	15.7967	0.00685172	8.23593	0.0067603	14.5027	0.00852804	14.6771	0.00925049	2.91303	0.00494293	8.37126	0.00451814	2.70922	0.00574441	10.8708	0.0059169	8.53685	0.00741813	6.84203	0.00659207	28.9941	0.00608889	6.88578	0.00662332	8.79732	0.00753904	4.41586	0.00929672
	95	92.5	4.04972e-05	3.14604e-11	157.037	0.481392	C4H6N4O3;	[H] Allantoin	Organic acids	Organic acids	0.00216889	37.0614	0.00218278	15.4279	0.00276267	11.0423	0.00271054	24.1108	0.00408134	6.55408	0.00182678	30.6943	0.00207782	15.8653	0.00185442	10.5003	0.00273431	31.8331	0.00315113	7.79956	0.00220939	8.29632	0.00216729	24.8328	0.00297112	8.03124	0.0029253	31.1714	0.00407203	6.82464	0.00241848	11.5752	0.00259564	4.51524	0.00335789	21.518	0.00351805	10.2885	0.00464525
	527	118.5	0.0327757	0.368981	405.08	0.489502	C17H20O10; C16H18O8;	[Na] O-Sinapoylglucarolactone;; [HCOONa] Caffeoyl-deoxyquinic acid; Methylumbelliferyl-Glucose; Coumaroylquinic acid;	Carboxylic ester	Carboxylic ester	0.000682824	16.0474	0.0014291	15.7648	0.000538605	13.5121	0.00100568	21.8727	0.000901493	23.0682	0.00101805	45.4336	0.00133783	31.895	0.0012771	54.3378	0.00152093	56.9927	0.000955369	18.3609	0.00177741	26.7047	0.00126908	39.7464	0.00130948	66.0532	0.00111583	11.0087	0.00140867	26.1274	0.000884929	21.2911	0.0011049	6.42685	0.00154723	20.333	0.000978381	36.9464	0.000751588
	1581	68.5	9.50279e-05	8.87805e-15	976.304	0.505645	C35H62N7O17P3S;	[H] trimethyl-hendecanoyl-CoA; myristoyl-CoA; Tetradecanoyl-CoA;;	acyl-CoA's	acyl-CoA's	0.0017171	8.51326	0.00187143	15.9319	0.00200112	7.28799	0.00206916	8.18132	0.00262796	5.69893	0.0016978	5.48807	0.00210156	2.72153	0.00212148	8.46737	0.00232624	16.7409	0.00263513	3.3538	0.00163095	4.19113	0.00181039	2.84943	0.00243147	11.5713	0.0026987	20.5039	0.00315086	9.09619	0.00192059	11.811	0.00225509	2.6769	0.00229009	7.62362	0.00297974	16.2686	0.0032292
	20	498	5.41898e-16	0.0640078	117.019	0.506472	C4H6O4;	[H] malic semialdehyde; Methyl oxalate; Methylmalonate; Succinate	Organic acids	Organic acids	0.00297094	2.48562	0.00263792	14.8879	0.00285388	6.30288	0.00248945	9.33188	0.00295874	8.27849	0.0023674	22.9859	0.0022677	9.228	0.00220799	1.21068	0.00265797	11.9746	0.00220294	3.5442	0.00171705	8.33727	0.00152394	1.9245	0.00185905	10.6747	0.00179239	13.8324	0.00206098	7.48545	0.00177936	10.0626	0.00185793	4.82076	0.00161438	13.4329	0.00191989	8.36152	0.00211556
	694	197	0.562521	0.00574573	513.018	0.515625	C10H18N3O14P3;	[NH3] 2'-Deoxy-5-hydroxymethylcytidine-5'-triphosphate	Nucleoside	Nucleoside tri phosphate	0.000872069	12.1064	0.000973622	27.7031	0.000747428	5.5253	0.000855492	4.228	0.000898281	20.1778	0.00115454	20.2931	0.00106232	19.6041	0.000907125	17.4482	0.000901305	34.2996	0.000879419	13.4141	0.00148992	14.9937	0.000685618	41.1378	0.000866425	5.65273	0.000736658	7.59104	0.00087444	15.408	0.00121917	7.72241	0.00087389	14.8273	0.000984354	10.0309	0.000867977	26.9627	0.00104004
	577	581	0.000868381	8.16498e-06	453.101	0.538821	C14H26O11;	[HCOOK] Amylose; Galactan; Mannan;;	Sugars	Sugars	0.00622939	15.3552	0.00685733	11.5259	0.0071906	4.46353	0.00771174	11.3947	0.00870165	11.316	0.00689729	4.79801	0.00778468	17.8005	0.00809567	2.71696	0.00864279	15.5351	0.00869449	6.11253	0.00633072	12.226	0.00801134	6.48144	0.00834493	21.0062	0.00886574	11.7102	0.00884642	16.0188	0.00806053	10.7355	0.0082456	9.31681	0.00831382	9.47861	0.00984709	10.2747	0.00993001
	6	325	0.00502889	0.14535	103.004	0.558432	C3H4O4;	[H] 2-Hydroxy-3-oxopropanoate; Hydroxypyruvate; Malonate;;	Organic acids	Organic acids	0.0022817	6.70443	0.00170657	18.6804	0.00151001	16.6474	0.0013559	58.7474	0.00153035	19.9245	0.00197263	16.3785	0.00208231	7.0857	0.00206591	13.1346	0.00241367	22.6739	0.00173468	30.8496	0.00235813	21.0595	0.00224371	10.6307	0.0023595	26.149	0.00200832	19.1032	0.00210313	22.0255	0.0023496	19.2235	0.00240972	8.51863	0.00235584	8.09347	0.00184131	26.2638	0.00180915
	180	516	3.1042e-11	4.68237e-05	230.991	0.589761	C6H10O7;C5H8O5;	[K] Dehydro-gluconate; Dehydro-gulonate; Deoxyglucarate; Glucopyranuronic acid; Fructuronate; Galacturonate; Glucuronate; Mannuronate; Tagaturonate; fructuronate; Guluronic acid; Pectic acid;; [HCOOK] Methylmalate; dehydro-deoxy-pentonate; Dehydro-deoxy-xylonate; Dehydro-deoxy-arabinonate; Hydroxyglutarate; Citramalate; Arabinono-lactone; Xylono-lactone; Ribonolactone;;	Organic acids	Organic acids	0.0226546	12.6066	0.0238682	33.252	0.0193257	4.74554	0.0170703	16.8139	0.0157303	9.55168	0.0310854	17.3168	0.0301823	10.6921	0.0258547	10.0375	0.0301042	9.34085	0.024011	7.0873	0.0254149	8.01266	0.0172388	12.9402	0.0168258	6.76728	0.0166362	9.02728	0.0175632	9.77304	0.0248757	9.25099	0.0218816	4.41675	0.02061	5.62349	0.0207597	6.90832	0.0214617
	734	500	5.22522e-06	0.00398867	537.063	0.597327	C21H20O11;	[Na_HCOONa] glucosyl-tetrahydroxyflavone; Aureusidin 6-O-glucoside; Carthamone; Cyanidin-galactoside;Cyanidin-glucoside; Fisetin-glucoside; Isoorientin; Kaempferol-galactoside;Kaempferol-glucoside; Luteolin-glucoside; Orientin; quercetin-rhamnoside; Quercitrin;;	Phenolics	Phenolics	0.0102904	8.06343	0.0106481	42.4348	0.00849695	10.3015	0.0103364	16.5724	0.0117701	9.15066	0.014597	23.6082	0.0148796	16.838	0.0120969	15.5731	0.016745	15.401	0.0151576	9.99475	0.0152134	9.34686	0.00874543	10.8762	0.0110175	2.28496	0.0118781	20.1759	0.0134924	17.3268	0.0139566	9.62508	0.0109068	7.8714	0.0119308	20.7791	0.0115586	17.7821	0.0132842
	159	107.5	0.0111195	0.0419808	210.963	0.616833	C4H10O2S2;	[NaCl] Dithioerythritol	Sugars	Suguar-sulphide	0.00207063	29.4998	0.00117143	94.2767	0.00223369	44.8827	0.00101837	84.5203	0.00108654	67.868	0.00262842	40.3704	0.00202389	46.2361	0.0020537	56.9214	0.00181424	53.2125	0.00198138	36.6946	0.00346685	15.5817	0.00249491	25.1159	0.00199899	14.714	0.00166415	33.0603	0.0018384	13.8553	0.00215734	10.9047	0.00221939	5.91568	0.0017567	55.996	0.00171063	35.0213	0.00245025
	279	158	6.3299e-07	4.25811e-10	306.077	0.645425	C10H17N3O6S;	[H] Glutathione	Tripeptide	Tripeptide - Antioxidant	0.00241633	21.0471	0.00164381	20.1538	0.00225719	15.701	0.0032301	44.1489	0.00381602	28.0481	0.00115689	32.7762	0.00135468	11.6381	0.00197472	38.9716	0.00234164	33.6724	0.00245285	7.5182	0.00239522	32.1549	0.00229465	26.4867	0.00213264	23.4766	0.00355285	28.6321	0.00401383	21.6	0.00148997	14.7106	0.00131335	26.5326	0.00157415	15.9364	0.0021506	14.4829	0.0031058
	238	34	4.50461e-08	7.83894e-10	288.997	0.66842	C7H10O7;	[HCOOK] Homoisocitrate; Methylisocitric acid; Methyl citric acid; homo citric acid	Organic acids	Organic acids	0.00263016	6.27787	0.00272575	33.1821	0.00201413	12.6811	0.00170638	7.57357	0.00125409	29.5579	0.00347821	12.9643	0.00366195	4.2728	0.00312848	19.1873	0.00311703	11.6568	0.00224159	9.12218	0.0029024	14.9069	0.00238353	5.66735	0.00232654	22.9919	0.00223243	18.4959	0.00204266	9.86097	0.00281455	5.31908	0.00258188	3.43321	0.00231911	22.8514	0.00181036	15.2396	0.00142959
	26	106	0.384705	4.21517e-07	128.035	0.668518	C5H7NO3;C5H4O3;	[H] Pyrroline-hydroxy-carboxylate; Oxoproline; Acryloylglycine;; [NH3] Furoic acid; itaconic anhydride;;	Organic acids	Organic acids	0.00872395	14.1471	0.007651	28.2304	0.00682812	8.76975	0.00962164	22.4776	0.0120517	26.073	0.00845541	31.6346	0.00718706	12.993	0.0068046	16.4991	0.00829144	18.8524	0.0115402	9.26015	0.00692928	17.6228	0.00728897	15.1098	0.00562555	9.74338	0.00935201	19.6334	0.0110977	18.7431	0.00713329	20.4615	0.00605117	4.72317	0.00915138	3.68711	0.00763772	12.9227	0.00865546
	161	135.5	1.64259e-13	0.0465077	212.981	0.694123	C6H8O6;	[H] Ascorbic acid	Organic acids	Organic acids	0.00310322	15.2304	0.00287114	4.57218	0.00268465	1.88314	0.00232538	10.9969	0.00259338	15.9699	0.00276059	17.5136	0.00279916	15.101	0.00229535	12.6138	0.00275503	13.4755	0.00191588	1.30042	0.00189311	9.63955	0.00105983	15.0492	0.00138068	11.7596	0.00155943	26.9854	0.0017143	15.6601	0.00198873	9.0865	0.0017274	9.23109	0.00182046	10.1432	0.00155547	25.3485	0.00190419
	103	297	3.82498e-10	0.594284	161.009	0.696285	C5H6O6; C3H8N2O2;	[H] Hydroxy-oxoglutarate;; [NaCl] Diaminopropanoate; Amino-Alanine	Organic acids	Organic acids	0.00286598	7.67396	0.00261164	5.07427	0.00249736	1.04091	0.00211683	5.53859	0.00223641	12.2932	0.00194711	7.28836	0.00216117	11.5177	0.00202959	7.9241	0.00208963	18.8289	0.00150137	8.19518	0.00129577	16.0666	0.00138204	45.1912	0.00166507	31.1884	0.00115823	32.879	0.0016846	27.1846	0.00160515	5.96668	0.00148425	17.0385	0.00155652	4.0486	0.00178496	26.7297	0.0016448
	163	525	9.59834e-15	0.00164083	214.996	0.732872	C4H9O8P; C6H10O6; C5H8O4;	[H] Phospho-erythronate;; [K] Dehydro-deoxy-gluconate; Dehydro-glucose; Keto-deoxy-D-gluconic acid; keto-myo-inositol; Keto-galactose; Deoxy-Glucuronic Acid; Dehydro-fructose; galacto-Hexodialdose; Galactono-lactone; Glucono-lactone; threo-aldono-lactone; Gulono-lactone; Hexose-lactone; L-sorbosone;; [HCOOK] dihydroxypentan-dione; (Hydroxymethyl)-oxobutanoate; Acetolactate; deoxyribonolactone; Hy…	Mixed	Mixed	0.00387898	5.41714	0.00353343	13.176	0.00368726	1.25146	0.00357714	14.1013	0.00378481	6.24777	0.00377136	9.17464	0.00367555	4.51602	0.00308235	6.97129	0.00397078	20.2618	0.00347	6.04458	0.00273276	3.62547	0.00191181	8.82204	0.002063	15.0029	0.00219624	27.7018	0.00289284	6.62358	0.00256189	7.46851	0.00226772	8.18031	0.00247761	11.2435	0.00256586	5.39358	0.00316813
	21	662	5.41471e-20	0.000520832	117.019	0.741005	C4H6O4;	[H] malic semialdehyde; Methyl oxalate; Methylmalonate; Succinate	Organic acids	Organic acids	0.0283224	1.56149	0.026042	5.56837	0.0268885	3.06086	0.0269282	1.00511	0.0300021	3.22026	0.0235217	11.0964	0.0238293	8.26893	0.0214811	10.2385	0.0255041	13.8748	0.0224074	4.90785	0.0169581	1.87111	0.0146132	8.32094	0.0157199	12.68	0.0175157	17.0016	0.0204852	7.78558	0.0176234	8.07206	0.0179355	2.59349	0.0182088	12.2686	0.0199186	12.0958	0.0215942
	369	116.5	0.000524995	2.10146e-15	344.099	0.846405	C10H21N5O6;	[K-2H] Arginine aspartate	Amino acids	Amino acid derivatives	0.00175338	24.2692	0.00224827	19.2507	0.00211954	7.52201	0.00303552	10.9619	0.003854	5.84374	0.00188782	8.9711	0.0023897	8.40005	0.00237595	10.8868	0.00251927	5.15672	0.00357358	0.175714	0.00192675	8.00755	0.00178959	12.1294	0.00200062	20.6416	0.00266786	21.9568	0.00339505	12.3266	0.00238468	28.1895	0.00262398	4.02604	0.00245988	8.96172	0.00274549	10.6063	0.00432612
	14	177	3.57125e-12	1.42122e-15	115.04	1.18886	C5H8O3;	[H] Methylacetoacetic acid; Oxopentanoic acid; Methyl-oxobutanoic acid; Levulinic acid; Tetrahydrofuran-2-Carboxylic Acid;;	Organic acids	Organic acids	0.00768731	0.545095	0.00852611	11.4898	0.00917809	6.09424	0.0111075	6.86492	0.0150456	16.2246	0.00692404	19.3128	0.0078587	6.83567	0.00801228	10.3321	0.0095983	14.2055	0.0104515	1.74559	0.00583841	1.95043	0.0059312	12.9496	0.00747073	19.439	0.00854513	23.6811	0.0114256	6.33222	0.0056423	13.2343	0.00586918	9.10309	0.00608566	7.49135	0.00705543	7.97833	0.00887559
	33	65.5	0.000941808	2.78373e-13	129.056	2.84914	C6H10O3;	[H] Methyl-ketovaleric acid; Oxohexanoic acid; Methyl-oxopentanoate; Adipate semialdehyde; Ketoisocaproate; Ethyl-oxobutanoate; propionic anhydride;;	Lipids	Fatty acids - Short chain	0.0145687	7.04424	0.0192074	25.7559	0.0186025	9.67458	0.0231619	9.772	0.0260412	18.4097	0.0174625	12.9202	0.0221139	5.26573	0.020273	8.85908	0.0266598	14.3298	0.0276587	4.91488	0.0160828	4.32781	0.0164715	14.2046	0.0225038	23.6578	0.0251481	24.3776	0.0319749	13.1355	0.0130874	10.0189	0.016763	12.754	0.0184016	4.59163	0.0203506	6.56232	0.0241432
	117	56.5	2.24607e-07	3.51789e-10	175.061	3.13657	C7H12O5;C6H10O3;	[H] Isopropylmalate; Dimethyl-hydroxyglutaric acid; Propylmalate; Carboxy-hydroxy-methylpentanoate;; [HCOOH] Pantolactone; Oxa-oxo-hydroxycycloheptane; Hydroxyethyl methacrylate; Methyl-ketovaleric acid; Oxohexanoic acid; Methyl-oxopentanoate; keto-caproic acid; propionic anhydride;;	Organic acids / Lipids	Organic acids / fatty acids - short chain	0.00257439	13.2692	0.00346475	16.6635	0.00404148	1.35454	0.00803651	86.3503	0.0061364	5.88193	0.00255983	19.7963	0.00362206	2.58544	0.00362241	20.5726	0.00773544	59.0566	0.0049797	12.9704	0.00194409	10.8791	0.00235234	10.6651	0.00311701	34.2596	0.00537097	68.0559	0.00549067	16.9289	0.00164646	18.5636	0.00199334	16.438	0.00200053	10.8129	0.00318975	17.8411	0.00328657
	566	149	2.50661e-10	6.96465e-06	443.192	3.19535	C18H32O8;	[HCOONa] 2,3-di-0-hexanoyl-alpha-glucopyranose	Lipids	Sacharo-lipids	0.000952963	3.234	0.00132187	61.6673	0.000766811	12.6307	0.000971857	28.2029	0.0013143	9.67093	0.00159467	33.1082	0.0018207	20.9782	0.00171518	18.4929	0.00281007	39.2586	0.00283134	5.80374	0.00163703	22.0455	0.00133288	21.9908	0.00188023	33.6373	0.00214408	39.7923	0.00316021	7.96806	0.00158816	20.9056	0.00159367	9.50177	0.00185986	20.5013	0.00233071	5.97463	0.00291971
	554	16	6.7604e-12	7.47583e-20	431.119	3.27963	C17H22O10;	[HCOOH] 1-O-Sinapoyl-beta-D-glucose; 4-O-beta-D-Glucosyl-sinapate	Phenolics	Phenolics	0.00101267	22.5499	0.00195568	22.8945	0.00277682	16.2438	0.00366227	3.93239	0.00637023	9.19483	0.00192439	27.0953	0.00243076	7.59022	0.00266174	26.7097	0.00519396	40.7018	0.00527885	9.57304	0.00344173	0.97032	0.00330737	15.2894	0.00538649	22.8213	0.0071714	33.9391	0.0106916	16.8707	0.00214914	31.8838	0.00337265	5.74446	0.00434415	14.4202	0.00604517	2.95836	0.0081674
	397	54.5	0.00144391	0.2037	355.103	3.43057	C16H20O9; C15H18O7;	[H] 1-O-feruloyl-beta-D-glucose;; [HCOOH] trans-Cinnamoyl beta-D-glucoside	Phenolics	Phenolics	0.000794891	5.95795	0.000582097	36.8107	0.000666364	33.8629	0.000491224	19.5718	0.000582951	10.8134	0.000589767	11.3538	0.000736157	27.711	0.00117301	62.6349	0.0016856	53.4593	0.00101033	28.0715	0.00053277	18.4087	0.000858944	39.2267	0.000916149	17.019	0.00112754	52.9596	0.000939665	13.2493	0.00132382	39.0133	0.000900494	10.6382	0.00120076	38.1395	0.00138487	36.4879	0.00101462
	89	303	1.79953e-18	2.43342e-07	153.019	3.48108	C7H6O4;	[H] Protocatechuic acid (Dihydroxybenzoate)	Organic acids	Organic acids	0.00563077	17.2197	0.0102547	28.5558	0.00912506	7.59374	0.00916507	17.1046	0.00760501	7.74702	0.00887466	10.7555	0.0118751	7.56146	0.0123966	7.29727	0.0142158	23.468	0.0120965	7.74883	0.0137959	11.7315	0.015807	10.6293	0.0151649	19.9889	0.0159132	6.83652	0.0166375	8.88737	0.0123266	13.9904	0.0174799	9.65012	0.0162666	2.92909	0.0163504	4.64146	0.0156059
	555	14	3.78068e-20	3.33386e-15	431.119	3.53468	C17H22O10;	[HCOOH] 1-O-Sinapoyl-beta-D-glucose; 4-O-beta-D-Glucosyl-sinapate	Phenolics	Phenolics	0.000835632	3.92713	0.000787885	4.49191	0.00124273	8.51081	0.0012066	15.7506	0.00159238	9.10063	0.000779329	17.4637	0.00110252	18.9974	0.00124578	20.2341	0.00169175	29.222	0.00164037	0.570934	0.00135614	5.99057	0.00169217	14.639	0.00208062	28.5169	0.00210384	3.82786	0.00253333	11.736	0.00159175	11.7998	0.00202569	1.36821	0.00236495	11.5781	0.00275598	6.51961	0.00326803
	113	82	1.49012e-06	9.27927e-14	172.098	3.53748	C8H15NO3; C8H12O3; C7H13NO;	[H] Hexanoylglycine; Isovalerylalanine; Isovalerylsarcosine; N-Acetyl-L-leucine;; [NH3] oxo-octenoic acid;; [HCOOH] 1-Methyl-2-Oxy-5,5-Dimethyl Pyrrolidine; N-Cyclohexylformamide;;	Mixed		0.00145576	43.6238	0.00221497	16.736	0.0025703	6.78951	0.00345518	11.2972	0.00271739	7.98612	0.00106254	23.7912	0.00172935	33.4005	0.0019145	10.1018	0.00268724	15.3237	0.00275043	6.99949	0.00134836	11.771	0.00169537	10.5892	0.00182059	26.1787	0.00232925	10.7258	0.0026944	14.2652	0.000908823	9.73857	0.0012954	41.2903	0.00145154	18.067	0.00198599	11.2915	0.00216841
	804	91	3.83142e-14	0.00277601	563.14	3.63285	C26H28O14; C27H21N3O10; C25H26O12;	[H] 7-O-(beta-D-apiofuranosyl-(1-2)-beta-D-glucosyl)-apigenin; homoferreirin-7-O-glucoside-6''-malonate; [NH3] Coumermic acid;; [HCOOH] medicarpin-glucoside-malonate;	Phenolics	Phenolic glucosides	0.00781949	23.035	0.00429534	68.7363	0.0053373	31.9821	0.00286892	16.7508	0.00302683	8.23704	0.00157251	6.96149	0.00108768	8.48938	0.00110942	12.5426	0.00187594	54.1903	0.0013297	23.6223	0.00224754	7.37469	0.00133198	21.3517	0.0014905	19.0779	0.00140949	31.4999	0.0015132	15.6588	0.00243216	23.7859	0.00227726	18.183	0.00200837	17.1934	0.00159508	3.71973	0.00186296
	241	148	1.21639e-13	8.84683e-12	289.083	3.6938	C14H14N2O5; C15H18O3; C13H12N2O3;	[H] indole-acetyl-asp; Malonyl-D-tryptophan;; [Na_Na] Achillin; Santonin; Ambrosin; Aromaticin; Desacetoxymatricarin; Xanthatin; Xerantholide;; [HCOOH] N-(3-(1-Indol-3-yl)-1-oxo-2-propenyl)glycine;;	Mixed	Mixed	0.00108112	14.3569	0.00110614	15.1498	0.00147265	11.8904	0.00191256	6.05541	0.00199369	13.1594	0.000620735	20.6548	0.000795168	6.27417	0.000850841	4.68116	0.00112973	13.197	0.00120179	11.8584	0.00101593	11.1065	0.00115329	16.4192	0.00113094	39.9112	0.00138991	13.9158	0.00200464	14.931	0.000687032	9.37324	0.000845123	6.04865	0.000797612	0.14761	0.000916701	23.9684	0.00100508
	941	125.5	1.35775e-22	0.00142218	609.146	3.73705	C27H30O16;	[H] cyanidin-sophoroside; cyanidin-diglucoside; Cyanin; delphinidin-rutinoside; kaempferol-diglucoside; Kaempferol-glucosylgalactoside; Lucenin-2; quercetin-rhamnoside-glucoside; Rutin; Tulipanin;;	Phenolics	Phenolics	0.00153763	8.91713	0.00161194	12.4431	0.0016295	14.1959	0.00163667	5.67137	0.0019827	23.2525	0.00103527	4.58623	0.00126075	5.1231	0.00122776	10.9667	0.00123178	30.2452	0.0013935	3.77936	0.0017261	9.14371	0.00174274	17.6207	0.00175299	15.3514	0.00174297	15.5431	0.00198106	14.9102	0.00244608	5.87414	0.00262551	13.0308	0.00260961	11.1673	0.00278397	5.06436	0.00333076
	553	122.5	6.84262e-11	0.523597	431.098	3.78652	C21H20O10;	[H] apigenin-glucoside; Emodin-glucoside; Genistein-glucoside; isovitexin; Pelargonidin-glucoside;	Phenolics	Phenolic glucosides	0.00109935	6.46448	0.000903895	29.1745	0.000800875	18.7292	0.000813423	9.43486	0.000887638	8.18279	0.00073693	11.2882	0.000754492	11.0343	0.000626193	7.51372	0.000893913	19.3318	0.000754445	16.7518	0.00069776	13.4833	0.000621348	2.66802	0.000685064	14.9544	0.000694859	14.3475	0.000693342	10.4011	0.00100876	17.4615	0.00124111	11.0515	0.00116342	26.0992	0.00095656	18.7798	0.000984731
	1013	40	4.17102e-19	0.252589	637.177	3.84416	C28H32O14;	[HCOOH] sinapoyl-glucoside; Methylvitexin-rhamnoside;;	Phenolics	Phenolics	0.000831449	6.17064	0.000671149	8.89176	0.000734195	7.40917	0.000964286	35.341	0.000994624	22.8493	0.000875613	3.0687	0.000857741	19.2725	0.000876822	3.41486	0.00120462	17.4695	0.000975388	4.35196	0.000768202	12.1104	0.000719291	8.37227	0.000916622	24.3649	0.0007423	19.2333	0.000908132	14.2627	0.00175165	4.00351	0.00207436	9.84068	0.002152	18.0119	0.00177337	19.304	0.00191014
	626	51	4.94068e-26	0.0187619	476.119	3.84976	C15H22N5O8P;	[HCOOH] zeatin riboside monophosphate;	Nucleoside	Nucleoside Phosphate	0.00226552	34.9483	0.0011745	26.5456	0.00145426	30.0308	0.00113612	15.7982	0.00193793	7.65908	0.000683354	25.3712	0.000622738	3.29258	0.000698425	17.0558	0.000889753	28.7366	0.000804853	33.7948	0.00443406	16.8722	0.003428	15.5371	0.00330536	22.2428	0.00332897	15.1948	0.00344293	13.3356	0.00423328	16.8818	0.00330207	6.34773	0.00301751	20.0185	0.0032226	19.085	0.00319512
	1670	478.5	0.0149509	4.041e-06	1005.49	3.88543	C47H86O16P2;	[K-2H] PIP(38:3)	Lipids	PI phosphate	0.00328719	57.142	0.00655629	48.9174	0.00667313	19.6024	0.0086337	34.0962	0.00637791	5.30121	0.00444374	22.1312	0.00657118	22.5346	0.00923489	17.5126	0.0124163	26.4789	0.00763083	14.2418	0.00578128	43.6977	0.00627356	9.99939	0.00683115	17.3259	0.00691598	22.7665	0.00853726	18.8918	0.00535455	21.5083	0.00749553	35.479	0.00962705	29.5421	0.00914969	14.344	0.0103023
	488	64	2.78183e-08	0.000132986	389.124	3.88712	C15H30O4;	[HCOOK] Dodecanoyl-glycerol; dihydroxy-pentadecylic acid; dihydroxy-pentadecanoic acid;;	Lipids	MAGs / Fatty acids	0.00111007	3.71514	0.0011489	17.3101	0.00102119	9.73248	0.000953419	9.94072	0.000868388	16.4737	0.00100356	21.0847	0.000915778	5.30258	0.000742166	21.7387	0.000901326	18.2395	0.000777217	16.3195	0.00201102	18.2588	0.00145896	24.1773	0.00142902	19.167	0.00126907	19.7154	0.000948656	27.8927	0.00110097	9.39737	0.00135529	8.30679	0.00117076	30.8594	0.000937933	14.6693	0.00093549
	169	626	9.87231e-06	0.626446	217.108	3.95513	C10H18O5; C9H16O3;	[H] Hydroxydecanedioic acid; Hydroxysebacic acid;; [HCOOK] caproyl propionic acid; oxo-nonanoic acid; methyl-oxo-octanoic acid; hydroxy-nonenoic acid; heptanoyl acetic acid;;	Lipids	Fatty acids	0.00103696	3.15947	0.00136017	28.2059	0.00163004	6.65807	0.00142558	5.85067	0.00136324	21.6059	0.000979642	15.6117	0.00109161	2.08155	0.00103415	3.64964	0.00102172	13.9489	0.0010878	20.6349	0.0011879	27.1981	0.00123588	14.6427	0.00114268	20.0144	0.00146303	17.9806	0.00130269	15.375	0.00102799	24.7254	0.00102481	12.7037	0.000932137	19.3072	0.000856689	18.1271	0.000846304
	346	121.5	3.2937e-19	2.5284e-06	332.15	3.95673	C18H23NO5; C18H20O5;	[H] Narcissidine; Seneciphylline; Veprisinium;; [NH3] 2'-O-Methylodoratol; Sorgolactone;;	Mixed	Mixed	0.00134116	16.7465	0.00159673	15.1334	0.00223886	6.60952	0.00266185	36.0324	0.00272094	12.1345	0.00117786	28.0579	0.00151353	16.3495	0.00163566	7.28268	0.00204715	41.5303	0.0020663	0.53151	0.00354276	6.08383	0.00312906	10.3915	0.00419167	21.681	0.00456513	27.5823	0.00560779	9.20808	0.00346916	9.30005	0.00400009	5.40474	0.00355116	6.50751	0.00433046	14.1153	0.00358307
	300	533.5	6.58193e-20	0.0806851	314.067	4.10833	C16H13NO6;	[H] Avenanthramide C	Phenolics	Avenanthramides	0.0385887	32.2235	0.0180265	36.5612	0.0248175	26.3951	0.0190122	30.9614	0.0340332	23.7196	0.00981678	17.3573	0.0139103	24.0409	0.0120282	41.8541	0.0148737	36.1846	0.0145456	32.2769	0.0775339	16.0355	0.0547443	19.5384	0.0539471	15.6005	0.0568155	6.09718	0.0511119	15.9516	0.0447446	10.228	0.0337709	10.9306	0.0351113	10.6477	0.034104	12.2468	0.0414337
	51	122	5.78911e-17	1.20185e-07	137.024	4.24795	C7H6O3;	[H] Hydroxybenzoate; Gentisate aldehyde; protocatechualdehyde; Salicylate	Organic acids / plant hormones		0.00114654	8.90685	0.00154248	40.4995	0.00210909	4.33966	0.00216028	21.7162	0.00205382	11.4138	0.000899273	13.5491	0.00102477	29.5267	0.00117178	6.50027	0.00133821	17.1225	0.00126363	3.69333	0.0021515	11.6961	0.00291963	10.9824	0.00239295	11.803	0.00245541	14.0018	0.00264381	6.80341	0.00133995	17.1803	0.00217648	10.9304	0.0024132	5.1334	0.00232453	9.20137	0.00240452
	332	480	6.45365e-19	0.00455394	328.082	4.46793	C17H15NO6	[H] Avenanthramide B	Phenolics	Avenanthramides	0.0390339	22.6701	0.0167568	50.2881	0.0261548	33.929	0.0228622	16.9568	0.0350975	31.2312	0.00842853	16.1376	0.00935612	13.2498	0.00778209	47.6392	0.0103289	32.9001	0.00892674	27.8668	0.0749234	11.8806	0.0415357	28.8468	0.0457622	36.1605	0.0444225	9.67519	0.0364966	34.0406	0.042128	11.0544	0.0236341	5.75932	0.0277632	20.7609	0.0225896	14.5427	0.0274993
	717	335	2.85142e-13	2.02275e-12	526.278	4.56599	C22H44NO8P;	[HCOOH] PC(14:0)	Lipids	Phospholipids	0.00491833	9.42492	0.00559267	20.089	0.00545729	5.43231	0.00668445	8.21723	0.00817724	5.76961	0.00482461	22.854	0.00559259	6.15497	0.00528921	5.85205	0.00662743	17.9452	0.00728235	5.39868	0.00292276	8.55617	0.00303575	11.9224	0.00423915	24.0755	0.00466563	26.0537	0.00586291	7.1497	0.00345895	11.1185	0.00381055	10.9573	0.00364206	8.81376	0.0044172	6.88696	0.00580228
	956	145	4.29121e-12	2.53865e-16	614.331	4.59745	C27H51O12P;	[NH3] PI(18:1)	Lipids	Phospholipids	0.0111749	8.44397	0.0125281	11.9699	0.0147387	12.0222	0.0177998	9.8895	0.0230074	7.76446	0.0109303	12.6328	0.0130912	8.79294	0.0125875	5.58998	0.0166639	17.6271	0.017596	2.92779	0.00705299	10.1123	0.00708352	6.74069	0.0105388	19.9138	0.0119757	28.1963	0.015367	8.1351	0.00865526	11.3618	0.0102459	6.67641	0.0101948	16.9165	0.0128305	9.32132	0.0166962
	405	128.5	3.32567e-13	0.0728722	358.093	4.61071	C18H17NO7;	[H] Avenanthramide 2S	Phenolics	Avenanthramides	0.00785805	35.9395	0.00420105	42.4246	0.011454	7.32899	0.00693315	19.3609	0.0118168	40.2242	0.00296939	18.7158	0.00325805	31.5715	0.00257667	85.5362	0.00318539	31.6428	0.00231207	42.5832	0.0373252	14.6558	0.0172527	33.8257	0.0193043	59.1646	0.0170788	13.4774	0.012802	62.3418	0.0149631	14.7099	0.00571187	26.3759	0.00740623	36.705	0.00435902	49.5869	0.00684503
	1347	157	3.40091e-06	0.00106675	801.427	4.64061	C40H73O9P;	[KCl] 1-tetradecanoyl-2-(8-[3]-ladderane-octanyl)-sn-glycero-3-phospho-(1'-sn-glycerol)	Lipids	Phospholipids	0.00165748	7.64855	0.00129056	13.3622	0.00151995	17.3266	0.00151002	28.9823	0.00131248	10.0151	0.00199248	18.6688	0.00120547	2.29631	0.000973708	4.7488	0.00111207	29.9065	0.00117705	14.1552	0.00202905	24.7517	0.00173598	27.8885	0.00172521	29.3614	0.00141887	26.2204	0.000949984	28.0361	0.00221037	8.13036	0.00196625	13.9284	0.00218461	15.868	0.00238671	21.4027	0.00186838
	394	412.5	7.35091e-13	0.0741932	354.098	4.8747	C17H19N3O2;	[NaCl] GA	Benzamide	Benzamide	0.00647881	45.6734	0.00233778	54.8912	0.00473926	43.502	0.0045888	17.5893	0.00648113	39.7211	0.00130958	38.6859	0.00181341	47.7068	0.00143363	79.5342	0.00192731	41.3311	0.00171636	18.5314	0.0163631	19.2144	0.00873158	34.1374	0.0088451	54.4721	0.0100629	13.2318	0.00565848	37.3119	0.0071982	19.8892	0.00355408	13.923	0.00368039	35.2851	0.00307637	15.4524	0.00427441
	261	128	6.14951e-27	0.0109347	298.072	4.94987	C16H13NO5;	[H] Avenanthramide A	Phenolics	Phenolics	0.0015491	26.921	0.000551569	39.0321	0.00064077	23.7015	0.000524152	35.8929	0.000749875	28.4806	0.000293103	18.9082	0.000348513	19.6269	0.000356997	50.6257	0.000353889	11.867	0.000330398	28.3951	0.00340195	8.26673	0.00259767	12.7551	0.00254815	6.76909	0.00238356	11.4347	0.00234598	14.8569	0.0026077	14.6822	0.00198279	30.5289	0.00209467	12.4811	0.00197159	7.43783	0.0018749
	1504	72.5	1.66497e-09	6.44162e-05	945.469	5.23937	C46H81O13P; C45H77O13P;	[Na_HCOONa] PI(36:5);; [KCl] PI(37:4);;	Lipids	Phospholipids	0.00257432	20.5347	0.00436701	41.1588	0.00362648	5.08758	0.00365007	41.5071	0.00344181	9.60074	0.00472504	7.2675	0.00500797	15.7165	0.00580111	3.15443	0.00754008	16.1004	0.00946331	26.6074	0.00330769	12.7187	0.00440196	10.472	0.00473375	43.1886	0.00502519	16.3166	0.00480593	16.4885	0.0041558	13.0141	0.00567442	25.342	0.00660353	20.4589	0.00623634	12.9552	0.00656569
	1025	267.5	1.3794e-07	0.000400697	639.375	5.74102	C41H58O;	[KCl] Anhydrorhodovibrin;;	Lipids	Xanthophylls	0.00188907	11.4844	0.0012314	13.6173	0.0015832	22.9086	0.00178638	34.5257	0.00184733	12.1909	0.00220785	17.8565	0.0010391	23.4979	0.000779701	5.49547	0.00111618	30.1067	0.00144739	11.8896	0.00317488	20.2467	0.00205049	31.311	0.00178613	25.3354	0.00146922	24.9558	0.00143113	22.5727	0.00242094	9.30729	0.00202988	21.3352	0.00263723	18.3008	0.00265683	21.4429	0.00247749
	1505	68	1.15952e-10	1.41703e-09	945.469	5.79212	C46H81O13P; C45H77O13P;	[Na_HCOONa] PI(36:5);; [KCl] PI(37:4);;	Lipids	Phospholipids	0.00592092	20.4665	0.00800035	27.1869	0.00731701	3.99146	0.0089993	24.7777	0.00933172	9.81065	0.00852435	17.7543	0.00935455	15.8157	0.00999923	7.115	0.013626	13.7074	0.0127425	17.8369	0.00816255	10.0532	0.00908321	25.1405	0.0113493	23.9976	0.0125578	3.47013	0.0147391	14.2732	0.00866432	9.32428	0.0121716	26.1406	0.0170431	27.0529	0.0157565	19.8401	0.0195666
	228	100.5	0.322245	0.323736	285.126	5.82156	C16H24O2;	[K-2H] hexadecatetraenoic acid; hexadecadiynoic acid; ladderane-butanoic acid;	Lipids	Fatty acids	0.00131598	10.4334	0.00119656	3.31538	0.00121588	4.33886	0.00125134	10.839	0.00145235	6.97184	0.00139591	17.3316	0.00156129	10.8229	0.00136032	5.4619	0.00141742	17.2385	0.00130659	22.7159	0.00170292	12.2097	0.001187	10.0412	0.00122953	15.0174	0.00115456	18.7712	0.00142266	18.1589	0.00133943	25.4873	0.00153107	12.8194	0.00132821	11.1892	0.00127875	8.70585	0.00133996
	1314	41.5	1.15726e-16	1.18859e-09	783.417	6.01366	C40H71O8P; C39H67O8P;	[Na_HCOONa] PA(36:4);; [KCl] PA(37:4);;	Lipids	Phospholipids	0.00181219	12.2289	0.00276731	44.5943	0.00258274	7.97115	0.00279082	23.3997	0.00364423	12.61	0.00298965	4.94809	0.00353557	8.80388	0.00401949	4.80143	0.00528765	12.4495	0.0043719	27.4347	0.00417577	19.0986	0.00530445	26.354	0.00570078	26.1591	0.00772486	11.3062	0.00888976	11.767	0.00387781	11.9408	0.00505571	17.5118	0.00710864	36.928	0.00682496	25.3391	0.00905381
	652	97.5	4.45209e-06	8.76135e-11	492.273	6.29529	C20H44NO6P;	[HCOONa] PC(O-12:0/0:0)[U]; PC(O-6:0/O-6:0)	Lipids	Phospholipids	0.0151817	6.27488	0.0170033	16.9684	0.0183275	8.75504	0.0202952	8.57084	0.024098	3.1168	0.0159571	14.5244	0.0181507	5.56175	0.0184196	6.73649	0.0231418	15.7742	0.0243961	1.46793	0.0129731	7.90513	0.0121669	5.33803	0.0147117	14.6584	0.0170297	16.1082	0.0208786	11.1625	0.0125274	12.8977	0.0136713	5.97169	0.0134003	9.16703	0.013829	24.0164	0.0333647
	862	94.5	1.02566e-12	3.32781e-19	582.329	6.34241	30H51NO2;	[NaCl_HCOONa] 3'-O-Aminopropyl-25-hydroxyvitamin D3	Lipids	Vitamins	0.00161074	15.0063	0.00185299	13.2551	0.00211978	13.0222	0.00249895	5.26508	0.0031976	2.78852	0.00147488	8.56068	0.00175774	11.8384	0.00179294	1.7978	0.00228569	19.7345	0.00258135	5.05518	0.00111025	2.58671	0.00111276	11.6165	0.00144074	17.2859	0.00187938	15.7244	0.00221775	11.8537	0.00115456	10.905	0.00128361	11.6068	0.0012625	22.4836	0.0017151	6.76822	0.00252871
	710	353.5	1.02526e-19	2.40294e-14	523.268	6.55414	C26H42O5;C26H48O3;	[Na_HCOONa] trihydroxy-oxavitamin D3;; [NaClx2] oxo-hexacosenoic acid	Lipids	vitamins / fatty acids	0.012249	5.09792	0.0122424	10.0938	0.0143026	6.44308	0.0154403	8.60201	0.0196894	4.10865	0.00942649	10.0474	0.00961187	6.81994	0.00951719	7.70774	0.0117485	14.0096	0.0120788	1.76582	0.00776381	8.3617	0.00660675	5.03635	0.00793036	12.764	0.00929176	17.1576	0.0109869	11.945	0.008461	11.3068	0.0090014	0.658996	0.00847374	6.62414	0.0100278	3.11776	0.0137993
	443	123.5	0.217341	4.28258e-10	377.21	6.74304	C19H34O2;	[HCOOK] nonadecadienoic acid; nonadecynoic acid; Sterculic acid	Lipids	Fatty acids	0.00200955	16.6066	0.00189075	14.3966	0.00188498	16.3198	0.00219085	18.7168	0.00243166	4.87284	0.00165759	7.26577	0.00195698	2.39171	0.00193142	16.3622	0.00276778	15.5366	0.00307974	6.30728	0.00201231	5.78779	0.00179136	7.03824	0.00194776	3.13883	0.00232086	13.0422	0.00257336	14.0453	0.0019408	10.055	0.00204839	5.15419	0.00202229	14.4542	0.00221505	16.8384	0.00318581
	715	358	0.000109357	0.15135	525.283	6.74835	C23H45O8P;	[HCOOH] PA(20:0)			0.00282024	24.2898	0.00333881	40.3716	0.00255284	8.90692	0.00344151	37.7985	0.00362988	6.98456	0.00396045	20.4511	0.00439227	9.97921	0.00325445	20.9646	0.00490724	20.7231	0.00436135	20.1173	0.00310975	15.2642	0.00175434	10.5928	0.00246905	46.5975	0.00280607	55.6827	0.00338039	15.1278	0.00293458	20.3188	0.00306707	24.17	0.00284987	7.42766	0.00277803	31.6869	0.00309491
	857	117.5	0.0174473	2.65948e-08	580.326	6.87769	C26H50NO8P;	[HCOOH] PC(18:1)	Lipids	Phospholipids	0.00990434	15.0739	0.0105937	14.0202	0.0116873	9.62594	0.0112515	36.7824	0.0192106	5.61319	0.00522745	67.3232	0.0104174	7.91725	0.0103282	6.73213	0.0103254	34.9566	0.014485	5.95272	0.00683333	9.93788	0.00641294	6.9837	0.0088925	20.6062	0.0110473	26.168	0.0146511	9.93406	0.00731916	15.4599	0.00720746	58.5687	0.00893671	8.34701	0.0107579	5.66754	0.0148457
	1141	30	3.07517e-05	0.000110528	703.536	6.94529	C38H74NO7P;	[NH3] PC(14:1/dm16:0); PE(15:0/dm18:1);	Lipids	Phospholipids	0.00069354	20.4958	0.000836684	43.3252	0.000558584	14.5937	0.000626263	13.3401	0.000535504	4.95534	0.000948362	11.9051	0.000937053	16.9057	0.000846529	26.5207	0.000802195	5.80372	0.000641549	7.90078	0.00102233	9.91436	0.0008619	16.8193	0.000867754	34.7432	0.000836482	11.0246	0.000764923	9.56618	0.000907355	17.3783	0.00113843	20.3878	0.000924779	12.708	0.000689853	8.62108	0.000685517
	297	369.5	0.13801	2.75621e-12	313.238	6.95265	C18H34O4;C17H32O2;	[H] Dihydroxyoctadecenoic acid; hydroxyoctadecenoate; hydroxy-epoxy-stearic acid;; [HCOOH] heptadecenoic acid; methyl-hexadecenoic acid; heptadecylenic acid;	Lipids	Fatty acids	0.196039	4.65963	0.214745	12.0833	0.215627	7.22302	0.242141	5.47847	0.281279	10.1904	0.191852	14.4728	0.218133	7.12297	0.210501	8.2997	0.245289	11.4493	0.249225	3.23873	0.197865	6.77266	0.199283	3.8435	0.222729	9.79115	0.246658	13.4121	0.270964	8.44975	0.183529	10.1962	0.211042	2.07389	0.200316	7.62833	0.221191	3.62567	0.257441
	655	160	2.40673e-11	2.19844e-15	494.289	7.21774	C23H46NO8P;	[H] PC(15:0); PE(18:0)	Lipids	Phospholipids	0.000874849	6.06347	0.0008869	8.67567	0.00101392	7.33616	0.00131457	15.3285	0.00180553	0.973053	0.000725427	14.9053	0.000997101	1.904	0.00102331	6.48923	0.00130599	27.8716	0.00151558	5.56801	0.000610428	1.41927	0.000571254	7.13483	0.000818382	17.001	0.00079481	29.2083	0.00119205	15.6862	0.000628418	14.2586	0.000717243	6.30101	0.00074236	13.7646	0.000901017	3.3648	0.000954274
	864	153.5	2.07053e-10	2.70844e-16	582.341	7.30214	C26H52NO8P;	[HCOOH] PC(18:0); PE(21:0);	Lipids	Phospholipids	0.00293265	8.12966	0.00311394	16.5753	0.00373511	5.15164	0.00618614	29.145	0.00695107	15.5822	0.00274304	14.2053	0.00347882	18.0053	0.00383264	18.1288	0.00470474	17.9329	0.00505012	6.66833	0.00208483	9.82105	0.00186016	8.99728	0.00268763	18.3916	0.00337995	24.7211	0.00477663	21.5473	0.00224444	17.6381	0.00257623	8.00166	0.0026365	13.0613	0.00320263	4.41564	0.0044185
	248	258	3.2813e-06	2.42945e-14	293.212	7.52301	C17H28O; C18H30O3;	[HCOOH] Heptadecatrienal; Sterol;; [H] dihydro-oxo-phytoenoic acid; Epoxyoctadecadienoic acid; EpODE; oxo-octadecynoic acid; Hydroxylinolenic acid; hydroxy-octadecatrienoic acid; oxo-(cis-2'-pentenyl)-cyclopentane-octanoate; kamlolenic acid; Colneleic acid;;			0.00770372	11.4865	0.00770995	7.22332	0.00858158	7.47687	0.00993483	19.9573	0.0107158	5.26217	0.00652278	15.4857	0.00714512	7.48613	0.00804331	6.45072	0.00940767	8.3215	0.00946782	2.50749	0.0064652	13.6504	0.00632649	3.52102	0.00723033	13.805	0.0083937	14.3248	0.00903985	8.8033	0.00620281	9.77811	0.00684232	3.62303	0.00660532	7.92399	0.00818399	4.1979	0.0094459
	771	67.5	0.00480196	5.52453e-13	550.315	7.62724	C25H48NO7P;	[HCOOH] LysoPE(20:0)	Lipids	Phospholipids	0.00060931	9.65252	0.000638361	12.7932	0.00069819	20.8957	0.000999325	14.5844	0.00122336	12.9047	0.000567017	16.8375	0.000738313	15.2005	0.00062504	11.9588	0.00114499	30.6892	0.00100498	24.1275	0.00050679	15.8919	0.000484039	6.39542	0.000661947	26.7706	0.000735114	15.9476	0.000981109	13.9307	0.000544895	14.4676	0.000678589	10.2101	0.000735471	10.5455	0.000909716	26.8125	0.00118164
	1283	180	8.58244e-22	7.67076e-05	767.422	7.71975	C39H62O12;	[HCOOH] Yamogenin 3-O-neohesperidoside	Triterpenoid	Triterpenoid	0.00527282	12.8387	0.0055116	24.387	0.0050713	11.3045	0.00602209	27.0124	0.00642949	11.1435	0.00698739	8.81471	0.00621506	4.25134	0.00686271	5.34836	0.00865328	11.0167	0.00719626	18.084	0.00946029	9.55777	0.00975395	17.1209	0.00981444	24.4068	0.0111988	7.69508	0.0119037	11.7954	0.0104428	4.9289	0.0109681	7.3209	0.0123161	18.3676	0.0140968	9.6026	0.0166125
	1315	39	0.0224938	3.90254e-06	783.417	7.81832	C40H71O8P; C39H67O8P;	[Na_HCOONa] PA(36:4);; [KCl] PA(37:4);;	Lipids	Phospholipids	0.00174648	8.52242	0.00146734	20.6428	0.00116395	20.1775	0.00145593	25.2446	0.00134147	6.67711	0.00301118	20.4522	0.00159581	13.5086	0.00126771	1.52664	0.00161772	17.1936	0.00144158	21.4569	0.00256539	15.8366	0.00175758	30.7288	0.00188845	21.8244	0.00144053	17.846	0.00130204	15.0936	0.00192782	8.65947	0.00161294	6.70694	0.00196423	39.6417	0.00180334	8.34327	0.00152804
	503	14.5	0.350034	1.39318e-15	394.296	7.82033	C23H38O4; C22H39NO2;	[NH3] Arachidonoylglycerol; Trihydroxy-nor-cholanal; [HCOOH] Eicosatrienoylethanolamide; Anandamide (20:3, n-3); Mead Acid-EA;;	Lipids	MAGs / Bile acids	0.000504388	45.9019	0.000503926	18.3554	0.000420478	8.8838	0.000855353	35.2627	0.00157756	18.49	0.000384929	24.3109	0.000520668	27.3913	0.000426401	7.44373	0.000721665	21.1849	0.00140184	21.0893	0.000418718	33.7905	0.000486937	19.7613	0.000594915	16.0033	0.00065385	27.0118	0.0012199	16.8902	0.000370869	34.7246	0.000435755	22.653	0.000531341	14.2956	0.000637216	13.3786	0.000983083
	1163	44	0.0176782	0.0235238	715.349	7.85492	C36H56O9;	[HCOOK] Oleanoic acid 3-O-glucuronide	Triterpenoid	Triterpenoid-glycoside	0.00187272	5.06355	0.00221736	22.2807	0.00168233	2.72226	0.00193119	3.59753	0.00175725	5.86447	0.00158899	8.15895	0.00173898	11.8298	0.00138657	34.5309	0.001568	8.09262	0.00144163	4.1277	0.00179609	7.68536	0.00169047	3.355	0.00176915	1.79586	0.0017182	5.3521	0.00179482	5.67633	0.00175732	8.65735	0.00219268	30.3527	0.00127715	49.9161	0.00168359	8.30638	0.00165898
	1092	101	3.92519e-06	0.961841	677.374	7.86175	C40H56O; C40H48N4O3;	[NaCl_HCOONa] cryptoxanthin; beta-Carotene 5,6-epoxide; epsilon,epsilon-carotene-3-diol; Lycoxanthin; Mutatochrome; Rubixanthin; Zeinoxanthin;; [HCOOH] Geissospermine;;	Mixed	Carotenoids / Xanthophylls / alkaloids	0.0153138	19.289	0.0147384	16.474	0.0136805	19.8862	0.0146384	22.3158	0.0139509	12.7248	0.00943052	15.7502	0.0122297	25.8139	0.00904332	7.27302	0.0109097	11.8462	0.00990264	16.4233	0.011249	19.6565	0.00939195	4.99907	0.0116588	27.808	0.01123	7.62949	0.0109071	16.4635	0.0104557	22.0986	0.0112343	20.6849	0.0108252	26.8754	0.0102653	17.1229	0.0114842
	718	496.5	2.45349e-05	3.32775e-07	526.315	7.97035	C24H47O9P; C23H48NO7P;	[HCOOH] LysoPC(15:0); LysoPE(18:0); PE(18:0); PC(14:0/O-1:0); PC(15:0); PC(7:0/O-8:0);; [NH3] lysoPG(18:1); PG(18:1);;	Lipids	Phospholipids	0.00131003	13.3759	0.00163971	15.1995	0.00156938	11.6601	0.00188284	14.1211	0.0019351	4.18883	0.00144858	20.88	0.00164322	4.99135	0.00149216	9.02772	0.0020157	22.7544	0.00164544	13.3332	0.00106182	12.1822	0.00101362	17.3896	0.0012975	18.7348	0.00137178	27.618	0.0018574	8.0514	0.00126473	14.2709	0.00150973	10.9117	0.00146743	2.61509	0.00170784	9.21521	0.0018278
	650	39	1.28422e-21	0.039321	490.294	8.0564	C24H46NO7P;	[H] lysoPE(18:2)	Lipids	Phospholipids	0.000466576	16.0551	0.00151243	123.304	0.00054339	9.16681	0.000657761	10.076	0.000753949	9.67646	0.00268877	20.6816	0.00321425	0.625196	0.00315025	8.11323	0.00406204	18.7997	0.00413814	8.83227	0.00120502	8.19603	0.00105722	11.0688	0.00115199	16.7947	0.0012287	41.9454	0.00160211	22.1741	0.000655078	14.1607	0.000755192	3.55169	0.000646517	2.28484	0.000744361	7.80492	0.00082768
	639	87.5	1.66908e-11	0.000464906	481.257	8.17071	C22H43O9P; C21H41O7P;	[H] lysoPG(16:1);; [HCOOH] lysoPA(18:1); Stearoylglycerone phosphate;;	Lipids	Phospholipids	0.00464938	15.3365	0.00424788	5.27666	0.00366305	4.60585	0.00375938	6.58637	0.00347916	15.1817	0.0034199	18.7642	0.0037199	10.9925	0.00294565	12.6788	0.00327381	18.5324	0.0026296	12.549	0.00328235	15.5646	0.00251752	19.1296	0.00227762	27.7977	0.00236977	10.0275	0.00249612	9.29927	0.00272895	10.6139	0.00292275	13.6005	0.00251793	4.15631	0.00207093	20.149	0.00241776
	1694	167	1.54811e-07	0.00169304	1023.6	8.55098	C60H92O6;	[NaClx2] TG(57:12)	Lipids	TAGs	0.00453586	13.0665	0.00332038	25.2521	0.00384918	11.7734	0.00362584	3.43986	0.00389563	14.3824	0.00249626	8.42942	0.00221957	8.73305	0.00159625	27.8826	0.00208717	20.2604	0.00200253	5.91803	0.00586121	13.1705	0.00323092	35.2788	0.00265885	64.8937	0.00328183	19.3827	0.00338418	11.5396	0.00379732	12.9854	0.00324104	7.0856	0.00308898	3.38247	0.00278498	16.7224	0.00361341
	738	549.5	8.16861e-12	1.10021e-06	537.328	8.76	C26H52O3;	[NaCl_HCOONa] Hydroxyhexacosanoic acid	Lipids	Fatty acids	0.00544851	11.5789	0.0045779	10.9987	0.00446192	5.12984	0.00418116	1.41227	0.00434299	9.66699	0.00441446	8.32002	0.00404495	8.81446	0.00395064	7.24137	0.00405875	13.9587	0.00393855	7.2225	0.00703171	16.8953	0.00524515	5.45893	0.00505651	6.05555	0.00526486	5.68683	0.0052113	12.6324	0.00482517	6.90498	0.00455429	6.23477	0.0040477	12.8394	0.00410756	3.1418	0.00485331
	1199	282	6.30738e-14	5.69456e-12	727.412	8.93646	C37H67O8P; C34H66O8;	[NaCl] PA(34:3);; [NaCl_HCOONa] 1-(O-alpha-D-glucopyranosyl)-3-keto-(1,27R)-octacosanediol;	Lipids	Phospholipids / fatty acid glycoside	0.00868754	8.23693	0.0088871	20.3691	0.0108571	1.57793	0.0120323	0.18626	0.0134878	8.74653	0.00546415	22.1918	0.00534786	22.3403	0.00774986	4.16565	0.00837696	9.01044	0.00853872	7.24395	0.0070062	8.79938	0.00772876	6.64363	0.00887644	14.7228	0.00971859	12.2695	0.0102867	11.0594	0.00822128	8.57223	0.00941851	7.32339	0.00906821	7.74249	0.0111261	15.7135	0.0110042
	1709	219	1.35418e-11	2.4313e-07	1029.66	8.93786	C63H94O6;	[HCOOK] TG(60:14)	Lipids	TAGs	0.000844254	32.7795	0.000630053	17.3893	0.000572509	4.24216	0.000518258	5.79379	0.000553789	9.53694	0.000561817	6.61476	0.000465785	14.9954	0.000496383	23.4732	0.000465475	12.7103	0.000475668	4.47998	0.00125037	28.7875	0.000802073	5.35204	0.000775128	7.76222	0.000625867	5.80888	0.000688788	23.5844	0.000651124	21.9585	0.0006302	9.08305	0.000514759	14.1863	0.000487927	10.9965	0.000616416
	780	105.5	6.32526e-09	6.81558e-23	554.346	8.97297	C25H52NO7P;	[HCOOH] PC(16:0/O-1:0); PC(17:0); PC(O-15:0/2:0); PC(O-16:0/1:0);;	Lipids	Phospholipids	0.00510798	8.10706	0.00637286	9.20362	0.00720462	10.5484	0.00803026	6.24857	0.00876952	7.89141	0.00411853	19.1546	0.00528055	16.514	0.00647157	7.52051	0.00742833	4.67684	0.00756919	5.09053	0.00389099	10.3952	0.00475998	5.93456	0.00587711	13.0265	0.00658194	6.34975	0.00786302	7.01179	0.00469638	11.408	0.00648142	2.41181	0.00655959	7.67463	0.00837562	5.00601	0.00857596
	885	125	6.75062e-08	4.62102e-16	592.362	8.98136	C31H53NO4; C28H54NO7P;	[HCOOH] LysoPC(20:2); PC(O-18:2/2:0);;	Lipids	Phospholipids	0.00133184	18.873	0.00168436	27.9828	0.0016131	13.6386	0.00215111	12.3681	0.00242364	4.23892	0.00147114	21.2955	0.00164839	14.7549	0.00208827	11.5627	0.00239942	15.6789	0.00248826	4.10678	0.00111764	19.7937	0.00119448	18.8467	0.00146964	15.6441	0.00176441	5.21818	0.00220573	7.23854	0.00109408	8.6764	0.00123016	5.50397	0.00133474	10.9933	0.0017433	6.74697	0.00206742
	1795	141	1.14899e-18	3.12017e-09	1081.69	9.18594	C67H98O6;	[HCOOK] TG(64:16)	Lipids	TAGs	0.000639385	10.3375	0.000551524	23.7844	0.000428751	25.8481	0.000330366	3.90646	0.000282025	26.538	0.000717359	14.8797	0.00065369	11.6405	0.000542052	23.3405	0.000597274	16.5937	0.000553144	11.0049	0.00305125	20.2711	0.00152533	32.384	0.00111127	33.8762	0.00116607	13.5893	0.000906003	22.0148	0.00123155	3.5433	0.00106002	5.09666	0.000829088	6.07864	0.000642446	2.58723	0.000820333
	807	425.5	8.65921e-20	1.07848e-08	563.343	9.186	C27H50O9;	[HCOOH] 3-O-L-rhamnosyl-3-hydroxydecanoyl-3-hydroxydecanoic acid;;	Lipids	Fatty acid glycoside	0.058057	4.30745	0.0508044	13.2257	0.0441745	10.5795	0.0400269	1.38425	0.0389294	12.9846	0.0611844	7.2827	0.0572017	6.85	0.0512019	13.4104	0.0572121	17.4213	0.0509863	6.89037	0.113483	9.50951	0.0812659	16.0397	0.0759443	15.2131	0.074982	10.4973	0.0728036	8.91996	0.0767348	3.90647	0.0720123	2.00786	0.0651483	6.10563	0.0592551	2.68542	0.0649379
	1004	511.5	2.6363e-11	0.00185145	635.274	9.18659	C32H46O5; C38H40N2O7;	[NaCl_HCOONa] 11-(3-acetoxy-1-propynyl)-1alpha,25-dihydroxy-9,11-didehydrovitamin D3; [H] Calafatimine; Thalsimine;;	Mixed (lipids, Isoquinolines)	Vitamins / Isoquinoline	0.00126263	23.7644	0.00143157	18.5765	0.00104303	11.9805	0.000999983	8.48038	0.000950712	18.2297	0.0015254	5.06152	0.00149557	4.48123	0.00114029	28.1921	0.00156032	29.1711	0.00145228	8.73477	0.00311481	13.1057	0.00205171	28.9648	0.00175428	30.0611	0.00181524	20.0953	0.00208012	10.2494	0.00198556	10.4004	0.00173479	17.1854	0.00176727	7.13189	0.00149737	9.46572	0.00174882
	726	296.5	2.15685e-07	0.0752636	531.317	9.22149	C23H49N2O5P; C27H50O2;	[HCOONa] Sphingosyl-phosphocholine;; [Na_HCOONa] 2,4,6-trimethyl-2,15-tetracosadienoic acid;;	Lipids	Sphingo lipids; fatty acids	0.00129986	15.3283	0.00110476	7.95826	0.0012154	15.5168	0.00104617	16.3243	0.00104933	10.6903	0.000877293	9.33579	0.00101134	10.691	0.000935541	19.5667	0.00107188	18.5466	0.000884391	12.1293	0.00127066	9.79619	0.00141159	17.0126	0.00122158	32.902	0.00116915	18.8694	0.0010884	11.2669	0.00149475	14.5896	0.00160907	14.4365	0.00155858	23.2043	0.00112956	14.8293	0.00132908
	850	67	0.00715441	0.0945584	577.275	9.44502	C24H47O9P; C26H45O9P;	[HCOONa] lysoPG(18:1); PG(18:1);; [HCOOH] PG(20:4);;	Lipids	Phospholipids	0.00395507	37.3246	0.00484101	37.7284	0.00408381	26.901	0.00333851	25.4309	0.0035862	20.357	0.00634568	8.69418	0.00626804	15.0608	0.00328885	17.7132	0.00538797	36.063	0.00501775	3.57692	0.00565	18.0961	0.00406155	31.4944	0.00486993	16.0007	0.00392147	38.8564	0.00408833	16.452	0.00604688	12.291	0.00566388	26.808	0.0053656	18.4159	0.00492545	19.9868	0.00511519
	672	120	6.22349e-14	2.09947e-12	506.325	9.47242	C25H50NO7P;	[H] PC(17:1)	Lipids	Phospholipids	0.00173177	4.7881	0.00211344	31.4125	0.00208725	8.21795	0.00234101	17.9115	0.00288809	7.17367	0.00238211	14.8804	0.00253549	7.77556	0.00293603	4.34105	0.00364283	21.5172	0.00391956	11.4222	0.00173859	8.27199	0.00152522	12.3651	0.00184644	18.9328	0.00222907	18.583	0.00247373	9.92649	0.00157147	8.14557	0.00174989	9.64371	0.00176168	15.852	0.00211269	12.1	0.00258995
	890	250	2.52313e-07	3.44589e-13	594.377	9.70924	C28H56NO7P;	[HCOOH] LysoPC(20:1); PC(2:0/O-18:1); PC(20:1); PC(P-18:0/2:0);;	Lipids	Phospholipids	0.0153509	2.28462	0.0179224	27.0601	0.0181308	7.62606	0.021999	19.8795	0.0252598	2.46264	0.0185529	16.6997	0.0211147	6.4238	0.0219498	6.48556	0.0285462	19.9346	0.028049	8.46941	0.0153378	6.89298	0.0144612	4.91653	0.0177448	18.1779	0.0201818	20.7524	0.0232968	9.56702	0.0147047	11.2121	0.0165947	6.59651	0.0170648	10.9361	0.0200056	4.06028	0.0241123
	604	32	3.90786e-09	2.7526e-22	465.312	9.93664	C29H48O2; C26H48O3;	[NaCl] oxo-hexacosenoic acid;; [K] hydroxy-isofucosterol; ethano-hydroxy-dihydrovitamin D3; Hydroxyvitamin D5; hydroxy-dimethylvitamin D3; Hydroxy-methyl-cholestene-carbaldehyde; formyl-methyl-cholestaenol; hydroxymethyl-methyl-cholestadienol; Cholesteryl acetate;;	Lipids	Fatty acids / vitamins / sterols	0.000183057	12.0285	0.000346985	51.6706	0.00160089	8.44094	0.0026753	7.87891	0.00287364	9.06274	9.68138e-05	13.9395	0.000243215	11.0259	0.000781653	13.0393	0.000941495	24.3158	0.00113054	31.109	0.000165554	32.0705	0.00025895	20.5996	0.00045075	41.6029	0.000607583	25.312	0.000863257	16.9056	0.000129264	34.1828	0.000197048	22.4478	0.000652463	42.7918	0.00063142	24.9724	0.000812488
	549	54	3.83243e-06	1.35377e-15	426.301	10.2653	C27H38O3;	[NH3] hydroxy-oxo-cyclo-didehydrovitamin D3; dihydroxy-hexadehydrovitamin D3; epoxy-hydroxy-tetradehydrovitamin D3;	Lipids	Vitamins	0.000966111	26.7302	0.000783921	28.2103	0.000978533	14.5425	0.00127313	24.1905	0.00187466	10.1923	0.00082453	18.4863	0.000739538	4.73188	0.000944121	11.8145	0.00129689	34.24	0.00210717	25.9744	0.000660499	11.0529	0.000593291	25.8202	0.000695357	19.9963	0.000961185	28.3422	0.00120371	21.4363	0.000701143	14.8339	0.000621501	26.9525	0.00075178	7.38728	0.00093504	10.4543	0.00146019
	944	44.5	0.000222156	0.00503251	609.474	10.2669	C35H64O5;	[HCOOH] DG(32:2);	Lipids	DAGs	0.00156048	4.25332	0.00116779	25.2651	0.00115553	37.1165	0.00127757	29.0116	0.00169962	11.3279	0.000740971	30.0544	0.00114956	17.1604	0.00103486	11.799	0.00137961	7.10057	0.00123346	29.004	0.000865446	11.1371	0.00108342	13.7203	0.00119	23.8572	0.00165357	33.2793	0.00160449	20.7488	0.000886876	15.4484	0.00073904	38.8626	0.000903179	30.3325	0.000979084	11.0959	0.00100752
	550	126.5	0.000880625	0.34789	427.163	10.2682	C20H30O2;	[NaCl_HCOONa] (+)-Pimaric acid; eicosapentaenoate; Hydroxy-homoandrostenone; Hydroxy-nor-pregnenone; Eicosatrienynoic acid; ladderane-octanoic acid; Abietate; dehydroabietadiene-diol; ent-kaurenoate; Isopimaric acid; Mibolerone; Neoabietic acid; Oryzalexin A; Palustric acid;	Mixed	Mixed	0.00205055	10.7181	0.00201705	4.96843	0.00196071	4.65348	0.00195016	11.2293	0.00220533	5.67524	0.00166427	7.65762	0.00169155	27.1267	0.00189328	23.0561	0.00195958	7.06188	0.00194102	15.9035	0.00184218	9.04165	0.00153891	16.8641	0.00159346	10.1418	0.00189008	6.98408	0.0014608	15.6748	0.00125702	21.1878	0.00176824	12.1054	0.00172692	8.53163	0.00173573	13.9333	0.00184989
	496	261	6.5507e-09	2.84092e-12	392.317	10.277	C24H40O3;	[NH3] Hydroxy-cholanoic Acid; Allolithocholic acid;Isoallolithocholic acid;Isolithocholic acid;Lithocholic acid;;	Bile acids	Bile acids	0.00514864	11.0259	0.00497866	13.3445	0.00515932	10.4998	0.00603133	14.6396	0.00772257	13.9472	0.00446545	23.3939	0.0047544	6.42609	0.00509685	6.15912	0.00652724	19.6226	0.00731002	9.4257	0.00400891	7.59368	0.00344334	9.17617	0.00418509	18.8072	0.00542898	24.7686	0.00624768	12.4417	0.00346798	20.4257	0.00378524	6.55532	0.00385472	9.14986	0.00424754	9.34663	0.0056425
	798	172.5	1.58663e-22	6.91769e-11	561.358	10.3924	C36H50O5;	[H] 11-(4-acetoxymethylphenyl)-1alpha,25-dihydroxy-9,11-didehydrovitamin D3	Lipids	Vitamins	0.00252758	17.5113	0.00282636	13.8207	0.00328217	7.28427	0.00361864	0.876829	0.00363104	9.59389	0.00105379	0.357389	0.00166322	11.8078	0.00181622	4.06916	0.00245036	27.3656	0.0020238	2.56967	0.00104174	1.12227	0.00130815	4.17698	0.00128005	20.9972	0.00173454	20.9088	0.00162309	9.59068	0.00205459	19.9503	0.00277219	19.5501	0.00255179	3.29333	0.00288122	7.27703	0.00366247
	1158	113	3.7959e-17	1.57782e-07	713.521	10.7691	C39H72NO7P;	[NH3] PE(18:3/dm16:0); 1-tetrahexanoyl-2-(8-[3]-ladderane-octanyl)-sn-glycerophosphoethanolamine;;	Lipids	Phospholipids	0.000627979	10.2318	0.000973129	52.8299	0.000805082	14.797	0.000610695	11.6246	0.000605479	28.192	0.00134546	17.2237	0.00156601	7.29688	0.00146362	5.28393	0.00115653	22.2506	0.000956999	8.60782	0.00163008	3.29262	0.00169661	6.34295	0.00138471	6.56886	0.0014284	16.3015	0.000988982	13.4453	0.000869082	11.852	0.00102919	12.0716	0.000801975	5.66793	0.000784658	10.9308	0.000628766
	1263	384	8.32701e-09	2.7857e-06	753.421	10.8138	C39H69O8P;	[NaCl] PA(36:4);	Lipids	Phospholipids	0.000826625	34.0729	0.000644149	16.4973	0.000803274	24.9083	0.00142103	29.7628	0.00132298	13.3781	0.000396126	24.4756	0.000497493	21.2586	0.000455404	7.44634	0.0005373	13.714	0.000775146	15.196	0.000818254	14.9419	0.000808042	5.49903	0.00066249	34.2868	0.00111551	29.1239	0.00113155	14.9044	0.000961313	60.0908	0.00083033	4.57272	0.000655509	13.4277	0.000902057	15.0334	0.00119384
[truncated: 3 more columns]
